# Supplementary material for: Screening macrophage polarization genes in spinal cord injury as therapeutic targets
Source: PLoS One. 2026 May 4;21(5):e0347599. doi: 10.1371/journal.pone.0347599 (PMC13138653; doi:10.1371/journal.pone.0347599)
Supplement: S1 Table — (XLSX) [file pone.0347599.s001.xlsx]

## Sheet: Sheet1
logFC	AveExpr	t	P.Value	adjuste P value	B	change
Pank1	-1.18236	4.46151	-10.0176	2.41468e-13	3.65076e-09	19.9069	down
Gba2	-0.677398	3.46834	-8.46326	4.46387e-11	3.37446e-07	15.007	down
LOC100912219	-0.939808	4.44636	-7.89088	3.23931e-10	9.79503e-07	13.1334	down
Amigo1	-0.69132	2.97703	-7.57136	9.8959e-10	1.6624e-06	12.0754	down
Bmyc	-0.565886	4.97015	-7.29663	2.59707e-09	3.56956e-06	11.1603	down
Fbxo21	-0.808524	4.6167	-7.2236	3.35818e-09	3.92888e-06	10.9163	down
Zfhx4	-0.609603	3.35127	-7.21836	3.42075e-09	3.92888e-06	10.8988	down
Lrrc24	-1.47169	2.5729	-7.10838	5.03967e-09	4.48204e-06	10.531	down
RGD1302996	-0.913	5.39731	-7.05824	6.01418e-09	5.05157e-06	10.3631	down
Slc24a2	-0.987436	6.47416	-6.96998	8.21083e-09	5.6246e-06	10.0674	down
Cadps2	-0.695211	3.56734	-6.95879	8.54153e-09	5.6246e-06	10.0299	down
Slc25a25	-0.842387	5.99451	-6.93467	9.30055e-09	5.6246e-06	9.94904	down
Prkg2	-0.555125	4.21014	-6.88181	1.12083e-08	6.06389e-06	9.7718	down
Slc38a3	-0.668306	4.9148	-6.85947	1.21282e-08	6.06389e-06	9.69686	down
Irs2	-0.56995	6.19816	-6.85697	1.22358e-08	6.06389e-06	9.68847	down
Mpped2	-0.638118	3.81614	-6.78845	1.55848e-08	6.5452e-06	9.4586	down
Nnat	-0.897392	7.4857	-6.77012	1.66269e-08	6.69879e-06	9.3971	down
Rgmb	-0.579818	5.4299	-6.76657	1.68367e-08	6.69879e-06	9.38519	down
Large	-0.87352	4.02846	-6.74331	1.82783e-08	7.059e-06	9.30712	down
Wdr37	-0.544896	5.13509	-6.72861	1.92523e-08	7.09939e-06	9.25779	down
Ptpn3	-0.544967	3.7699	-6.65736	2.47614e-08	8.50834e-06	9.01864	down
Fgf9	-1.6421	3.53046	-6.54904	3.63013e-08	1.06618e-05	8.65504	down
Dach1	-0.565975	3.56344	-6.5137	4.11266e-08	1.15147e-05	8.53642	down
RGD1309676	-0.828233	7.15355	-6.44947	5.15955e-08	1.34754e-05	8.32086	down
Pomgnt2	-0.542404	4.98515	-6.44893	5.16947e-08	1.34754e-05	8.31904	down
Ak4	-0.630601	4.89376	-6.40158	6.10993e-08	1.48994e-05	8.16016	down
Gucy1a3	-0.673412	3.05263	-6.34937	7.34592e-08	1.70329e-05	7.98504	down
Ube2ql1	-1.54614	3.92601	-6.2443	1.06411e-07	2.0626e-05	7.63278	down
Rbm11	-1.14881	2.53588	-6.23938	1.08275e-07	2.07216e-05	7.61628	down
Slc7a10	-1.53485	3.14243	-6.23184	1.11191e-07	2.07657e-05	7.59101	down
Ppargc1a	-1.01335	2.86004	-6.22788	1.12753e-07	2.07891e-05	7.57776	down
Ankrd55	-0.680764	2.72379	-6.16839	1.39048e-07	2.4164e-05	7.37851	down
Gas2	-1.05884	3.23142	-6.16461	1.40911e-07	2.42094e-05	7.36586	down
Abcd2	-1.45347	3.47561	-6.1579	1.44281e-07	2.44492e-05	7.34339	down
Tmem196	-1.34862	4.90634	-6.09011	1.83174e-07	2.91516e-05	7.11654	down
Synj2bp	-0.637077	5.41421	-6.06194	2.02264e-07	3.15224e-05	7.02232	down
Tceal3	-0.80582	6.47533	-6.06147	2.02595e-07	3.15224e-05	7.02076	down
Osbpl6	-0.544752	3.23165	-6.04537	2.14402e-07	3.24154e-05	6.96693	down
RGD1309821	-0.703933	4.64016	-5.99776	2.53469e-07	3.68487e-05	6.80785	down
Rimkla	-1.58496	4.01179	-5.96963	2.79801e-07	3.95356e-05	6.71392	down
Tenm2	-1.09611	4.46642	-5.91853	3.34789e-07	4.25351e-05	6.54343	down
Pptc7	-0.772498	4.71211	-5.8947	3.63987e-07	4.51616e-05	6.46397	down
Syndig1	-0.960848	4.31188	-5.88521	3.7631e-07	4.58825e-05	6.43234	down
Fam69b	-0.949211	4.74209	-5.88279	3.79508e-07	4.59022e-05	6.4243	down
Ccdc126	-0.69994	5.02881	-5.86808	3.99607e-07	4.65252e-05	6.37526	down
Stard10	-0.824303	4.73084	-5.80333	5.01385e-07	5.45967e-05	6.1597	down
Dixdc1	-0.788176	5.58395	-5.79452	5.17094e-07	5.51542e-05	6.1304	down
Sirt5	-0.52725	7.11074	-5.77531	5.53051e-07	5.64971e-05	6.06654	down
Susd4	-1.24865	4.36502	-5.76054	5.82387e-07	5.8312e-05	6.01744	down
Myoc	-0.691137	4.40227	-5.72444	6.60742e-07	6.32263e-05	5.89755	down
Sptb	-0.561619	4.18221	-5.6995	7.20917e-07	6.64606e-05	5.81477	down
Pitpnm2	-0.520182	3.85141	-5.63138	9.14422e-07	7.90008e-05	5.58898	down
Tmem150c	-1.12622	5.53933	-5.6211	9.47774e-07	8.1417e-05	5.55497	down
Gls2	-1.16832	4.80048	-5.61085	9.8227e-07	8.34323e-05	5.52102	down
Ngfrap1	-0.520385	7.15422	-5.54837	1.221e-06	9.41851e-05	5.31449	down
RGD1560015	-0.510346	8.35589	-5.53928	1.26023e-06	9.57456e-05	5.28447	down
Macrod1	-0.707858	3.20059	-5.49166	1.48706e-06	0.000110666	5.12739	down
Limch1	-0.517582	6.17348	-5.49047	1.49321e-06	0.000110666	5.12347	down
Hhatl	-1.48506	3.78802	-5.48151	1.54044e-06	0.000113058	5.09392	down
LOC100364240	-0.672213	4.61303	-5.47871	1.55549e-06	0.000113164	5.08469	down
Gng13	-1.40044	3.0627	-5.4781	1.55878e-06	0.000113164	5.08269	down
Acn9	-0.582316	5.32396	-5.45945	1.663e-06	0.000116769	5.02127	down
Fbxo44	-0.519901	5.41189	-5.44133	1.77086e-06	0.000119738	4.96164	down
Atpaf1	-0.502494	5.66707	-5.441	1.77287e-06	0.000119738	4.96057	down
Rgs6	-0.767168	2.72936	-5.40519	2.00712e-06	0.00012816	4.84283	down
Ccdc28a	-0.62487	3.32529	-5.40381	2.01677e-06	0.00012816	4.83828	down
Pim2	-0.927795	2.9285	-5.37812	2.20433e-06	0.000134384	4.75393	down
Exph5	-0.671333	2.37055	-5.33185	2.58673e-06	0.000150999	4.60221	down
Acot7	-0.610553	7.22635	-5.32692	2.63113e-06	0.000151255	4.58607	down
LOC100909840	-0.566714	7.36824	-5.32194	2.67673e-06	0.000152367	4.56978	down
LOC687022	-0.579478	5.40074	-5.3137	2.75397e-06	0.000155315	4.5428	down
Dgkb	-0.700913	2.88335	-5.30679	2.82052e-06	0.000157356	4.52016	down
LOC102552880	-0.670639	3.35851	-5.29175	2.97069e-06	0.000162731	4.47098	down
Lyrm7	-0.515327	3.10447	-5.25571	3.36354e-06	0.000170705	4.35324	down
Fam120b	-0.653765	4.85705	-5.25516	3.36995e-06	0.000170705	4.35143	down
Mtap	-0.577207	3.17946	-5.23716	3.58537e-06	0.000178902	4.2927	down
Lgi1	-1.56177	5.59385	-5.23128	3.65867e-06	0.000180769	4.27352	down
Abcg4	-0.948255	3.27912	-5.22255	3.77032e-06	0.000181839	4.24503	down
Caskin1	-0.816813	2.3548	-5.22114	3.78856e-06	0.000181839	4.24046	down
Pcnxl4	-0.670383	6.79726	-5.21993	3.80438e-06	0.00018202	4.23651	down
LOC501038	-1.61228	3.76418	-5.21589	3.85756e-06	0.000182135	4.22335	down
Adhfe1	-0.5018	2.72011	-5.18895	4.23187e-06	0.000193884	4.1356	down
Nadk2	-0.57133	6.55472	-5.17286	4.47214e-06	0.000201233	4.08327	down
Btbd3	-0.575179	6.93395	-5.17156	4.49227e-06	0.000201539	4.07902	down
Reps2	-0.853158	4.69754	-5.17063	4.50663e-06	0.000201585	4.07599	down
Sacs	-0.859244	4.47094	-5.1563	4.73371e-06	0.000208049	4.02942	down
Zfp106	-0.562977	5.07122	-5.15013	4.83482e-06	0.000210126	4.0094	down
Hrasls	-0.621534	2.95007	-5.11268	5.49681e-06	0.000228322	3.88785	down
Fuom	-0.536433	4.26485	-5.11255	5.4992e-06	0.000228322	3.88744	down
Prkce	-0.968186	5.3666	-5.11187	5.51211e-06	0.000228322	3.88522	down
Nxpe3	-0.575664	5.56866	-5.10629	5.61838e-06	0.000231456	3.86714	down
Satb1	-0.59818	3.95966	-5.0834	6.07601e-06	0.000241745	3.79299	down
Cyhr1	-0.607078	4.92871	-5.08065	6.13341e-06	0.000242815	3.78408	down
Fkbp1b	-0.790265	3.01171	-5.08057	6.13501e-06	0.000242815	3.78384	down
Efr3b	-0.738259	6.18288	-5.07454	6.26277e-06	0.00024594	3.76432	down
Tox	-0.627328	3.74152	-5.0339	7.19496e-06	0.000268594	3.63296	down
Cadm3	-0.922962	4.03119	-5.03283	7.22126e-06	0.000268623	3.62951	down
Sirt3	-0.603849	5.51098	-4.99542	8.20291e-06	0.000287879	3.50888	down
Maneal	-0.86283	2.61584	-4.99365	8.25241e-06	0.000287879	3.50319	down
Tmem50b	-0.509411	6.54071	-4.99281	8.27614e-06	0.000287879	3.50048	down
RGD1559864	-0.522026	3.07654	-4.98506	8.49733e-06	0.000291318	3.47552	down
Sh3bgr	-0.648609	3.69686	-4.9749	8.79612e-06	0.0003002	3.44282	down
Hcn2	-0.55581	2.82445	-4.97384	8.82793e-06	0.000300215	3.43941	down
Lix1	-0.868679	3.41646	-4.96449	9.1129e-06	0.000306855	3.40935	down
RGD1560784	-0.923319	4.11743	-4.94901	9.60511e-06	0.000319164	3.35959	down
Tom1l2	-0.547103	5.33262	-4.93841	9.95707e-06	0.000327263	3.32555	down
Zfp612	-0.697459	5.56963	-4.92145	1.05469e-05	0.000342185	3.27112	down
Dgke	-0.974094	4.5794	-4.91648	1.07261e-05	0.000345774	3.25519	down
Ica1	-0.588567	3.85146	-4.90124	1.12948e-05	0.000352823	3.20633	down
Extl2	-0.561313	5.24985	-4.89375	1.1585e-05	0.000359529	3.18235	down
Scn1b	-0.627516	6.4877	-4.89121	1.16847e-05	0.00036052	3.17424	down
Rhbdl3	-0.900403	5.08765	-4.88157	1.20725e-05	0.000368734	3.14338	down
Inadl	-1.03148	4.47317	-4.87038	1.25385e-05	0.000378381	3.10758	down
Hecw2	-0.905815	3.75847	-4.86802	1.26388e-05	0.000379045	3.10004	down
Prrt1	-0.545742	6.08104	-4.86666	1.26969e-05	0.000379045	3.09571	down
Mfsd6	-0.501712	6.8727	-4.86634	1.27109e-05	0.000379045	3.09467	down
Rgs7bp	-1.62473	4.10665	-4.84108	1.38432e-05	0.00040236	3.01402	down
Nrip2	-0.613415	2.62808	-4.83939	1.39226e-05	0.000403248	3.00861	down
Emc9	-1.01442	3.99932	-4.83682	1.40436e-05	0.000405201	3.00043	down
Mest	-0.568277	3.68192	-4.83265	1.42425e-05	0.000409224	2.98714	down
Ppp1r26	-0.509252	4.96638	-4.81565	1.50834e-05	0.000424871	2.93294	down
Fam189b	-0.560251	5.43148	-4.80753	1.55018e-05	0.000430832	2.90709	down
Agtpbp1	-0.55772	5.68773	-4.80491	1.56394e-05	0.000433858	2.89874	down
Wnk2	-0.602816	3.71313	-4.79076	1.64026e-05	0.000450893	2.85373	down
Arhgef9	-0.719688	5.56907	-4.78908	1.64958e-05	0.000452631	2.84838	down
Hoxc9	-0.529857	4.28075	-4.78458	1.67477e-05	0.000457056	2.83406	down
Esrrg	-1.23565	5.50794	-4.78207	1.68897e-05	0.000460101	2.82609	down
Prkaca	-0.56743	6.07099	-4.77413	1.73465e-05	0.000469458	2.80088	down
Hdac11	-0.913597	6.46637	-4.77395	1.73574e-05	0.000469458	2.80029	down
Ass1	-1.01799	4.19915	-4.76971	1.76064e-05	0.000471134	2.78684	down
Prmt8	-0.921188	2.76958	-4.74906	1.88719e-05	0.000490664	2.7213	down
Tmtc1	-1.20275	5.49966	-4.7438	1.92078e-05	0.000497266	2.70464	down
Ssbp2	-0.767606	3.76861	-4.73558	1.97454e-05	0.000505128	2.67858	down
Clstn3	-0.780637	2.37467	-4.72217	2.06534e-05	0.000519566	2.63613	down
Ralyl	-1.25481	4.0194	-4.70871	2.16067e-05	0.000533777	2.59354	down
Tuba8	-0.529487	4.7796	-4.70762	2.16857e-05	0.000534854	2.5901	down
LOC100912292	-0.828094	3.28225	-4.70553	2.18375e-05	0.00053563	2.58351	down
Necab2	-0.560357	3.40529	-4.70524	2.18588e-05	0.00053563	2.58259	down
Fn3k	-0.670833	4.53345	-4.7042	2.19351e-05	0.00053663	2.5793	down
Zscan18	-0.640656	3.08603	-4.70027	2.22259e-05	0.000540887	2.56688	down
Dmtn	-0.724308	5.23271	-4.69981	2.22601e-05	0.000540887	2.56542	down
Nr3c2	-0.837712	4.75399	-4.69722	2.24538e-05	0.000541093	2.55725	down
Igip	-0.580801	6.49299	-4.68765	2.31844e-05	0.000550204	2.52703	down
Tmem246	-0.660903	5.70859	-4.68651	2.3273e-05	0.000550648	2.52343	down
Slc35g2	-1.03539	4.13186	-4.684	2.34698e-05	0.000552711	2.51548	down
Rgs5	-0.740853	4.75098	-4.68193	2.36329e-05	0.000555685	2.50895	down
Opcml	-0.610873	5.3769	-4.68026	2.37652e-05	0.000557064	2.50368	down
Rims1	-1.47466	2.66443	-4.67761	2.39767e-05	0.000558625	2.49533	down
Zfp365	-0.777488	3.16626	-4.65938	2.54826e-05	0.000581981	2.43786	down
Pex19	-0.781327	5.19966	-4.65131	2.6178e-05	0.000589844	2.41246	down
Entpd3	-0.864796	2.78318	-4.64051	2.71385e-05	0.000606067	2.37847	down
Got1	-0.656504	7.1084	-4.63385	2.7748e-05	0.000616944	2.35753	down
Mcf2	-0.566878	3.03827	-4.62604	2.84793e-05	0.000627906	2.33299	down
Nptx1	-1.13393	6.80472	-4.62593	2.84902e-05	0.000627906	2.33263	down
Atrnl1	-0.554095	4.40508	-4.61021	3.00213e-05	0.000656863	2.28328	down
Padi2	-0.661029	6.46573	-4.60701	3.03431e-05	0.000661986	2.27323	down
Cryzl1	-0.586165	6.07855	-4.60267	3.07846e-05	0.000666809	2.2596	down
Lynx1	-1.2661	3.4376	-4.60222	3.08308e-05	0.000666854	2.25819	down
Trim36	-0.599953	5.87073	-4.59975	3.10845e-05	0.000669467	2.25047	down
Fhod3	-0.947157	4.05083	-4.59524	3.15546e-05	0.0006767	2.23632	down
Ninj2	-0.733794	4.46587	-4.58833	3.22881e-05	0.000687554	2.21466	down
Kcnab2	-0.866483	2.43703	-4.58505	3.26412e-05	0.000692149	2.2044	down
Rab11fip4	-1.04473	5.06255	-4.58057	3.31307e-05	0.000698172	2.19037	down
Inpp4a	-0.512493	5.85641	-4.57393	3.38698e-05	0.000706314	2.16958	down
Fxyd7	-0.802817	5.75936	-4.56603	3.47691e-05	0.000718133	2.14488	down
Ttc33	-0.703793	4.63601	-4.56098	3.53568e-05	0.000729277	2.12909	down
Cdh7	-0.916339	2.57221	-4.55434	3.61438e-05	0.000738457	2.10835	down
Klhdc7a	-1.5186	3.75951	-4.54829	3.68762e-05	0.00075139	2.08944	down
Cib2	-0.9079	3.05714	-4.50871	4.20377e-05	0.000817336	1.96605	down
Dbp	-0.662367	5.45462	-4.49637	4.37869e-05	0.000842257	1.92767	down
Nudt12	-0.500557	4.26231	-4.49231	4.43773e-05	0.000849504	1.91505	down
Pcdha1	-0.699685	5.24955	-4.46834	4.80283e-05	0.00089426	1.84063	down
Ppp2r2b	-0.712424	6.38401	-4.45766	4.97473e-05	0.000914902	1.80753	down
Chchd10	-0.643944	7.53973	-4.45296	5.05234e-05	0.000924774	1.79297	down
Map7d2	-0.770403	4.04308	-4.44296	5.22131e-05	0.000942017	1.76201	down
Slc4a3	-0.953907	5.01599	-4.43822	5.30335e-05	0.000952654	1.74734	down
Sept3	-0.965508	3.77027	-4.43734	5.31871e-05	0.000953897	1.74462	down
L1cam	-0.738217	4.85448	-4.42964	5.45504e-05	0.000970291	1.72081	down
Frs3	-0.534535	5.43261	-4.41861	5.65631e-05	0.000996711	1.68673	down
Tango2	-0.655652	5.17224	-4.41783	5.6708e-05	0.000996941	1.68432	down
LOC100912140	-0.8625	3.4662	-4.41498	5.72411e-05	0.00100119	1.67552	down
LOC100363441	-0.502287	2.53499	-4.4062	5.89137e-05	0.00101913	1.64843	down
Nap1l2	-1.11123	6.27359	-4.3929	6.15393e-05	0.00104894	1.60743	down
Pxmp2	-0.510731	5.73076	-4.38397	6.33641e-05	0.00107265	1.57996	down
Pfn2	-0.552898	6.88447	-4.38095	6.39939e-05	0.00107862	1.57066	down
Tdrp	-0.747246	3.00406	-4.37938	6.43239e-05	0.00108298	1.56583	down
Tceal5	-1.24535	5.07537	-4.37766	6.46876e-05	0.00108789	1.56052	down
Tbc1d19	-0.611348	4.45736	-4.35925	6.87005e-05	0.00113393	1.50395	down
Mapk9	-0.831782	3.95105	-4.35245	7.02445e-05	0.00115062	1.48307	down
LOC100909655	-0.91675	5.02035	-4.33922	7.33439e-05	0.00118218	1.44249	down
Cdh20	-0.843139	3.40739	-4.33377	7.46585e-05	0.00119953	1.4258	down
Cds1	-0.898483	5.41658	-4.33228	7.50217e-05	0.00120208	1.42124	down
RGD1310110	-0.601123	5.08751	-4.32587	7.66074e-05	0.00122305	1.4016	down
Nefl	-1.49481	7.26808	-4.31193	8.01657e-05	0.00126781	1.35895	down
Adcy8	-0.862485	2.69477	-4.30188	8.28302e-05	0.00130178	1.32824	down
Apc2	-0.533139	6.74733	-4.28691	8.69587e-05	0.00135121	1.28258	down
Erich3	-0.810574	3.44458	-4.27876	8.92913e-05	0.00136501	1.25772	down
Fam155a	-1.43179	4.62442	-4.25745	9.56788e-05	0.0014196	1.19288	down
RGD1566386	-0.529802	4.70212	-4.25285	9.71166e-05	0.00143249	1.17888	down
Sstr1	-0.776399	3.90183	-4.25112	9.76616e-05	0.00143633	1.17363	down
Kif21a	-0.772556	6.22645	-4.24852	9.84887e-05	0.00144709	1.16572	down
Paqr6	-0.769695	5.4773	-4.24568	9.93981e-05	0.0014562	1.15709	down
Kifc2	-0.642691	4.12397	-4.24453	9.97659e-05	0.00145932	1.15363	down
Gad2	-0.998175	3.68917	-4.22643	0.000105783	0.00152608	1.09869	down
Chpt1	-0.643478	3.90181	-4.22442	0.000106471	0.00153163	1.09261	down
Dnajc27	-0.770293	5.55485	-4.21906	0.000108331	0.0015466	1.07637	down
Bend6	-0.766791	6.41731	-4.20664	0.00011276	0.00158147	1.03879	down
Nudt10	-0.546035	6.2952	-4.19975	0.000115295	0.00160802	1.01795	down
Rasgrp2	-0.758566	3.47687	-4.19514	0.00011702	0.00162314	1.00403	down
Gria3	-0.865292	3.14233	-4.1937	0.000117565	0.00162921	0.999668	down
LOC365985	-1.01739	3.98318	-4.18826	0.000119641	0.00165342	0.983265	down
Ddc	-1.21386	3.7787	-4.18102	0.000122464	0.00168016	0.961401	down
LOC100911286	-0.592259	7.12539	-4.17323	0.000125571	0.001715	0.937921	down
Unc13c	-1.47474	3.93765	-4.17248	0.000125873	0.00171758	0.935669	down
Tpd52l1	-0.891437	4.36286	-4.17117	0.000126405	0.00172017	0.93172	down
Agpat3	-0.745483	5.70191	-4.16506	0.000128913	0.00174801	0.913311	down
LOC100910558	-0.991246	5.27403	-4.16165	0.000130333	0.00176253	0.903043	down
Lingo2	-0.920293	2.80503	-4.15469	0.000133281	0.00179363	0.882085	down
Klhl4	-0.618176	5.80744	-4.14135	0.000139106	0.001853	0.842015	down
Nrgn	-0.506391	3.2201	-4.13983	0.000139789	0.00185718	0.837429	down
B4galnt1	-1.03537	2.80082	-4.13784	0.000140681	0.00186086	0.831472	down
Ttll7	-0.7788	6.28084	-4.13704	0.000141044	0.00186102	0.829062	down
Mab21l2	-0.598409	4.35796	-4.13015	0.00014419	0.00188909	0.808403	down
Timp4	-0.958017	4.09843	-4.11991	0.000148998	0.00193023	0.777685	down
Arhgap44	-1.01761	4.21332	-4.11942	0.00014923	0.00193023	0.77623	down
Dtna	-0.557668	7.05542	-4.11939	0.000149245	0.00193023	0.776136	down
Egln3	-0.515547	5.28176	-4.10896	0.000154307	0.00197015	0.744909	down
Elavl4	-1.2581	3.12426	-4.10896	0.000154308	0.00197015	0.744903	down
LOC100912566	-0.847535	5.71512	-4.10439	0.000156579	0.00199269	0.731231	down
Klc2	-0.777358	5.81282	-4.09549	0.000161096	0.00203647	0.704609	down
Tmem151a	-0.552603	5.62843	-4.0878	0.000165098	0.00207318	0.681648	down
Kcnip4	-1.17475	2.85956	-4.07243	0.000173388	0.00212954	0.635807	down
Nr1d2	-0.69611	4.11923	-4.05488	0.000183351	0.00221059	0.583553	down
Tnk2	-0.558843	6.50993	-4.05408	0.000183815	0.00221442	0.581188	down
Shisa9	-0.766623	2.51013	-4.04203	0.000190993	0.00229359	0.545367	down
Rnf208	-0.980828	2.98229	-4.03466	0.000195517	0.00233125	0.523481	down
LOC100912167	-0.501132	4.15749	-4.03269	0.000196739	0.00234397	0.517658	down
Pcp4l1	-1.23075	5.32019	-4.02589	0.000201032	0.00237746	0.49748	down
Kazn	-0.714122	5.74457	-4.01742	0.000206504	0.00242516	0.47238	down
Fam126b	-0.890259	5.21749	-4.00905	0.000212047	0.00245625	0.447629	down
Lin7b	-1.21477	3.5525	-4.00887	0.000212174	0.00245625	0.447072	down
Gria1	-1.01163	4.18636	-4.00537	0.000214531	0.00247595	0.436748	down
Ptprr	-0.512474	3.84197	-3.99877	0.000219059	0.00250526	0.417236	down
Itsn1	-0.627029	2.69226	-3.99534	0.00022145	0.00251926	0.407096	down
Cadps	-1.10221	5.86448	-3.99023	0.000225056	0.00254878	0.392009	down
Magee1	-0.918888	6.33486	-3.98654	0.000227691	0.00257092	0.381136	down
Gucy1b3	-0.890229	5.03478	-3.9849	0.000228876	0.00258238	0.376285	down
Extl1	-0.749474	5.04876	-3.98185	0.00023109	0.00259299	0.367297	down
Pfkm	-0.632345	6.99678	-3.97066	0.000239396	0.00267116	0.334325	down
Hcn1	-0.586036	3.26605	-3.96845	0.000241069	0.00268224	0.327822	down
Nalcn	-0.661954	4.85757	-3.96448	0.000244107	0.00270973	0.316131	down
Ldb2	-0.724925	4.57697	-3.95152	0.000254281	0.00278585	0.278016	down
LOC102555246	-0.945538	2.67485	-3.94473	0.000259768	0.00282549	0.258091	down
Rnd2	-0.50085	6.74688	-3.94361	0.000260684	0.00282935	0.254806	down
Dzip1	-0.997678	5.16822	-3.94059	0.000263175	0.00284902	0.245933	down
Ppp2r2c	-0.920294	2.23391	-3.92706	0.000274598	0.00294235	0.20629	down
Cacng2	-1.62868	3.44209	-3.91941	0.000281266	0.00299891	0.183913	down
Sec14l2	-0.502728	2.82323	-3.91737	0.000283074	0.00301394	0.177935	down
Slc1a2	-0.822813	2.83203	-3.90924	0.000290385	0.00307662	0.154155	down
Flywch2	-0.775515	5.24301	-3.90588	0.000293454	0.00309827	0.144353	down
Nat8l	-1.26874	5.40027	-3.90474	0.000294504	0.00310502	0.141022	down
St6galnac3	-0.721744	5.01132	-3.89802	0.000300765	0.00314472	0.121408	down
Rtn2	-0.873622	3.64031	-3.88033	0.000317869	0.00327598	0.0698553	down
Cml3	-1.05894	3.02624	-3.8734	0.000324821	0.00332721	0.0496943	down
Pde1b	-0.994439	4.38502	-3.87317	0.000325058	0.00332739	0.0490134	down
Kcnc3	-0.952417	4.7123	-3.87068	0.000327591	0.00334201	0.0417803	down
Adcy3	-0.680845	3.89412	-3.86892	0.000329391	0.00335584	0.0366751	down
Pla2g3	-0.756609	4.69786	-3.86793	0.000330416	0.00336175	0.0337811	down
Lrsam1	-0.506464	5.16022	-3.86668	0.000331709	0.00337007	0.0301436	down
Peg3	-0.563962	5.07112	-3.86649	0.000331902	0.00337007	0.0296004	down
Rundc3b	-1.1119	3.38619	-3.85826	0.000340524	0.00344203	0.00571046	down
LOC100360417	-0.664986	4.98549	-3.85267	0.000346511	0.00348795	-0.0105239	down
Olfm3	-1.31971	3.73086	-3.84586	0.00035393	0.0035274	-0.0302516	down
Pex5l	-1.09063	5.65	-3.83524	0.00036582	0.00361729	-0.0610196	down
Cntn2	-0.663777	3.56393	-3.82499	0.000377653	0.00369183	-0.0906528	down
LOC690286	-0.972291	5.01668	-3.81618	0.00038812	0.00373995	-0.116096	down
Cgnl1	-0.568027	5.058	-3.80627	0.000400221	0.00381969	-0.144666	down
Camk2b	-0.758173	6.12167	-3.79226	0.000417962	0.00392983	-0.185014	down
Gprasp1	-0.564665	6.86333	-3.78829	0.00042313	0.00397101	-0.196442	down
Slc24a3	-0.726635	5.59983	-3.78415	0.000428571	0.00400468	-0.208325	down
P2rx6	-0.537899	3.37381	-3.78228	0.000431056	0.00401796	-0.213702	down
Grin3a	-0.526582	3.95547	-3.77704	0.000438092	0.00406849	-0.228755	down
Celsr2	-0.623182	4.91673	-3.77623	0.00043919	0.00407619	-0.231083	down
Nap1l5	-0.732003	7.54658	-3.75548	0.00046821	0.00428209	-0.290558	down
LOC688682	-0.593179	6.94126	-3.75511	0.000468738	0.00428209	-0.291606	down
Mrap2	-1.0714	4.18489	-3.74298	0.000486573	0.00440001	-0.326303	down
Cbln1	-1.18918	3.83349	-3.72878	0.000508271	0.00453901	-0.366826	down
Crebl2	-0.593564	4.9862	-3.72515	0.000513957	0.00457358	-0.377157	down
Gpld1	-0.692922	5.39992	-3.71826	0.000524936	0.00463852	-0.396783	down
Rab3a	-1.03628	5.84497	-3.71787	0.000525575	0.00464145	-0.397912	down
Nap1l3	-0.842517	5.60138	-3.71348	0.000532692	0.00468787	-0.410399	down
Mapk12	-0.842429	3.84751	-3.71061	0.000537387	0.00472644	-0.418546	down
Prph	-1.07142	5.21627	-3.70953	0.00053917	0.00473661	-0.421621	down
Hspa12a	-0.81456	5.69042	-3.70719	0.000543061	0.00476249	-0.428294	down
Khdrbs2	-0.639308	3.18686	-3.70595	0.000545117	0.00477499	-0.431803	down
Gabrb1	-0.854824	5.22215	-3.70504	0.000546635	0.00477987	-0.434384	down
Ryr2	-1.34061	4.32383	-3.69768	0.000559088	0.004847	-0.455289	down
Scn4b	-1.39882	5.93102	-3.69609	0.000561824	0.00486496	-0.459819	down
Grem2	-0.69496	3.02785	-3.69473	0.000564166	0.00487129	-0.463679	down
Gpr61	-0.527614	2.15315	-3.68729	0.000577134	0.00492976	-0.484763	down
Cabp1	-0.541353	2.4596	-3.68257	0.000585505	0.00497597	-0.498123	down
Mypop	-0.628485	2.86991	-3.68239	0.000585834	0.00497597	-0.498644	down
Bai2	-0.565317	4.42592	-3.6703	0.000607841	0.00509421	-0.532847	down
Cacna2d3	-0.974447	4.8425	-3.6691	0.000610067	0.00510437	-0.536236	down
Gjc2	-0.618504	6.21939	-3.66222	0.000622987	0.00517139	-0.555668	down
Nrn1	-1.23391	5.38162	-3.65416	0.000638476	0.00526917	-0.578434	down
Cyfip2	-0.534242	5.7765	-3.65355	0.000639645	0.00527185	-0.58013	down
Gnao1	-0.55198	6.28477	-3.6478	0.000650935	0.00532729	-0.596347	down
Kirrel3	-0.524583	4.38907	-3.63867	0.000669247	0.00544088	-0.622055	down
Nefm	-1.24992	7.45972	-3.63549	0.000675742	0.00547804	-0.631003	down
Ncs1	-0.766149	5.5127	-3.61387	0.000721501	0.00577774	-0.691691	down
Fam213b	-0.676842	6.14005	-3.59953	0.000753485	0.00596124	-0.731847	down
RGD1307443	-0.74231	4.17388	-3.59517	0.00076348	0.00600887	-0.744043	down
Dpp6	-1.20318	3.40959	-3.59142	0.000772158	0.00605511	-0.754504	down
Vstm2a	-1.02775	3.25157	-3.5868	0.000783009	0.00612116	-0.767417	down
Neto1	-0.555191	2.87502	-3.58136	0.000795957	0.00619674	-0.78259	down
Smim5	-0.583574	5.70082	-3.57342	0.000815215	0.00631415	-0.804704	down
Dnm1	-0.708815	6.55374	-3.56696	0.00083123	0.00639886	-0.822697	down
Lrrn3	-0.779881	3.36866	-3.56572	0.000834328	0.00641721	-0.826137	down
Chga	-1.11007	4.63077	-3.54832	0.000879116	0.00669252	-0.874479	down
Luzp1	-0.524828	5.78211	-3.54779	0.000880522	0.00669986	-0.875957	down
Nsg1	-0.50339	6.14375	-3.53807	0.000906547	0.00684962	-0.902875	down
Fbxo2	-0.792809	5.61526	-3.52607	0.000939738	0.00704788	-0.936094	down
Grm3	-0.84391	5.6785	-3.51894	0.000959995	0.00715336	-0.955791	down
Reep2	-0.609129	4.42425	-3.51147	0.000981651	0.00726867	-0.97639	down
Mal2	-0.809186	2.77829	-3.50883	0.000989418	0.00730656	-0.983666	down
Stau2	-1.08701	4.94178	-3.48989	0.00104692	0.00761349	-1.03581	down
LOC100362572	-0.845103	5.16076	-3.48418	0.00106484	0.00769936	-1.05146	down
Chn1	-0.765662	5.9075	-3.47578	0.00109179	0.00784568	-1.07452	down
Ccdc92	-0.692382	6.22739	-3.4741	0.00109724	0.00786962	-1.07911	down
Trim16	-0.535074	3.28406	-3.46087	0.00114121	0.00808529	-1.11534	down
Camkk1	-0.624364	5.1601	-3.4517	0.00117264	0.00825378	-1.14038	down
Mtmr7	-0.62173	4.85985	-3.45016	0.00117802	0.00826855	-1.1446	down
Ubl4a	-0.755269	4.50568	-3.44867	0.00118321	0.00829731	-1.14865	down
Igsf21	-0.50373	3.7122	-3.43671	0.00122585	0.00853297	-1.18127	down
Daam2	-0.550688	3.57957	-3.4236	0.00127422	0.00878471	-1.21691	down
Iqsec3	-0.897649	5.11737	-3.41614	0.00130257	0.00893537	-1.23717	down
Flywch1	-0.592588	6.67856	-3.41485	0.00130753	0.0089613	-1.24067	down
Rapgef4	-0.940469	5.77962	-3.41433	0.00130954	0.00896947	-1.24208	down
Reep1	-1.10899	5.57546	-3.41	0.00132635	0.0090492	-1.25382	down
Csdc2	-0.831838	5.38764	-3.40953	0.00132817	0.00905757	-1.25509	down
Nkiras1	-0.865973	4.92919	-3.40927	0.00132921	0.00906056	-1.25581	down
Smarcd3	-0.500923	5.41413	-3.40864	0.00133165	0.009069	-1.25749	down
Apitd1	-0.539773	5.24418	-3.39351	0.00139227	0.00930579	-1.29846	down
MAST1	-0.985972	2.89597	-3.38409	0.00143132	0.00949127	-1.3239	down
Dync1i1	-1.07745	4.90499	-3.3746	0.00147167	0.00969509	-1.34947	down
Tmem130	-0.96871	6.64987	-3.36966	0.00149315	0.00981516	-1.36278	down
Kcns3	-0.947529	4.08894	-3.35474	0.00155971	0.0101338	-1.40286	down
Slc25a33	-0.798325	4.8673	-3.35249	0.00156999	0.0101823	-1.4089	down
Sptbn4	-0.776172	3.51942	-3.34385	0.00161009	0.0103455	-1.43206	down
Kcnc1	-1.48347	4.77665	-3.34088	0.00162409	0.0104045	-1.44001	down
Rgs7	-1.17433	5.244	-3.33893	0.00163333	0.0104593	-1.44522	down
MGC109340	-0.719261	6.66035	-3.33819	0.00163686	0.0104686	-1.4472	down
Epb41l3	-0.902481	6.06801	-3.33736	0.00164084	0.0104783	-1.44944	down
Camk2n1	-0.661316	3.16174	-3.3329	0.00166229	0.0105819	-1.46136	down
Rbfox3	-1.02788	4.16991	-3.33087	0.00167215	0.0106313	-1.46679	down
Fgfr3	-0.66202	4.94304	-3.32434	0.00170423	0.0107815	-1.48423	down
Ca10	-1.30266	3.59438	-3.30564	0.00179932	0.0112616	-1.53404	down
RGD1560398	-0.576015	5.84934	-3.30559	0.00179959	0.0112616	-1.53419	down
Vsnl1	-1.54798	5.98553	-3.30014	0.00182822	0.0113792	-1.54866	down
Mapt	-0.517792	6.06371	-3.29154	0.00187433	0.0116139	-1.5715	down
Slco1c1	-1.25856	4.64359	-3.28716	0.00189825	0.0117189	-1.58312	down
Prkcz	-0.500093	6.29689	-3.28436	0.00191368	0.0117884	-1.59054	down
Pbld1	-0.800994	4.33299	-3.27567	0.00196234	0.0120186	-1.61355	down
Tdrkh	-0.887889	3.61514	-3.27506	0.00196575	0.0120324	-1.61514	down
Tenm3	-0.52072	5.90181	-3.26515	0.00202279	0.0122951	-1.64134	down
Sv2b	-1.51828	5.10153	-3.26381	0.00203062	0.0123227	-1.64488	down
Serpini1	-1.19524	4.28553	-3.26292	0.00203582	0.0123414	-1.64722	down
Dnm3	-1.0403	3.47063	-3.258	0.00206483	0.0124623	-1.66018	down
Brsk1	-0.944232	4.51696	-3.25759	0.00206728	0.0124722	-1.66127	down
Plcb1	-0.791152	5.24953	-3.2559	0.00207738	0.0125181	-1.66573	down
Atp1a2	-0.511213	8.75431	-3.25323	0.0020934	0.0125796	-1.67276	down
Cnr1	-1.20981	4.38577	-3.24553	0.00214026	0.0127628	-1.69303	down
LOC100910532	-0.632197	4.70963	-3.24186	0.00216293	0.0128659	-1.70267	down
Ano3	-1.33394	2.97969	-3.23604	0.00219936	0.01304	-1.71795	down
Slc25a14	-0.503669	4.41004	-3.22752	0.00225373	0.0132946	-1.74029	down
Trhr	-0.901554	3.027	-3.22241	0.00228694	0.013459	-1.75367	down
Pgm2l1	-0.708726	5.82176	-3.21499	0.00233602	0.0136611	-1.77308	down
Podxl2	-0.891996	5.31976	-3.21335	0.00234699	0.0137004	-1.77736	down
Rab6b	-1.12161	5.99038	-3.20641	0.00239401	0.0139211	-1.79549	down
LOC100913073	-1.40662	3.68087	-3.20568	0.00239899	0.0139394	-1.79739	down
Cntn4	-0.522128	2.53859	-3.2008	0.00243264	0.0140808	-1.81012	down
Ctxn2	-0.873803	4.10516	-3.19862	0.00244786	0.0141635	-1.81582	down
Ccdc149	-0.756647	4.55159	-3.19021	0.00250721	0.0144222	-1.8377	down
Rnf112	-0.660789	4.60089	-3.18825	0.00252124	0.0144718	-1.8428	down
Abat	-0.590917	3.87312	-3.18735	0.00252771	0.0144977	-1.84514	down
LOC685152	-0.544536	3.83296	-3.18671	0.00253228	0.0145076	-1.84679	down
Prkar1b	-0.753563	6.4173	-3.18103	0.00257357	0.0146774	-1.86155	down
Nell1	-0.850734	3.68573	-3.17619	0.00260923	0.0148026	-1.87412	down
Fgf13	-0.778652	6.16105	-3.16977	0.00265721	0.0150185	-1.89075	down
Brinp1	-0.63451	4.49682	-3.1627	0.00271105	0.0152439	-1.90905	down
Kif1a	-0.632733	5.18821	-3.162	0.00271646	0.015262	-1.91087	down
Purg	-0.609903	5.78619	-3.15851	0.00274342	0.0153906	-1.91987	down
Rfx4	-0.874282	5.67598	-3.15826	0.00274537	0.0153959	-1.92052	down
Scn1a	-1.50829	5.58785	-3.15662	0.00275822	0.0154507	-1.92478	down
Jph3	-0.789256	5.1386	-3.1509	0.00280321	0.0156331	-1.93954	down
Slc18a3	-0.537151	2.17142	-3.15035	0.00280757	0.0156402	-1.94095	down
Slc6a9	-0.593765	5.51814	-3.14926	0.00281626	0.0156771	-1.94377	down
Camk1g	-0.519516	2.72501	-3.14785	0.00282748	0.0157179	-1.9474	down
Spock3	-1.01915	5.41504	-3.14736	0.00283139	0.0157208	-1.94866	down
Cend1	-0.959799	5.32756	-3.14226	0.00287251	0.0159141	-1.9618	down
Atl1	-0.702769	5.48102	-3.13665	0.00291842	0.0161152	-1.97625	down
Camk2g	-0.655786	7.06075	-3.12901	0.00298205	0.0164067	-1.99591	down
Chodl	-1.65729	6.05007	-3.1116	0.00313182	0.0170201	-2.04054	down
Sorl1	-0.552243	7.0013	-3.10317	0.00320689	0.0173347	-2.0621	down
Abca5	-0.603312	3.69506	-3.09753	0.00325802	0.0175108	-2.07649	down
Gprasp2	-0.507133	5.96754	-3.09641	0.00326825	0.0175533	-2.07934	down
Igdcc4	-0.612989	6.38425	-3.08559	0.00336886	0.0179408	-2.10692	down
Cml5	-0.651153	3.27316	-3.07512	0.00346899	0.0183383	-2.13355	down
Pcdh20	-0.633667	3.7081	-3.07297	0.00348985	0.01841	-2.139	down
Epha5	-0.688842	2.62153	-3.06981	0.00352079	0.0185473	-2.14703	down
Kcnab1	-0.509734	3.52563	-3.05937	0.00362481	0.0189213	-2.17348	down
Mllt11	-0.826809	6.36926	-3.05507	0.00366846	0.0190924	-2.18435	down
Thrsp	-1.02174	3.79571	-3.04347	0.00378876	0.0195875	-2.21365	down
Ap3b2	-0.745739	2.65528	-3.0194	0.00405027	0.0206321	-2.2742	down
Fam43b	-0.764478	3.19014	-3.01797	0.00406636	0.0207071	-2.2778	down
Adam11	-0.727387	4.50849	-3.00673	0.00419459	0.0211959	-2.30594	down
Kcnk1	-0.761191	2.97222	-3.00086	0.00426306	0.0214629	-2.32061	down
Sybu	-0.861193	4.75557	-2.99633	0.00431669	0.0216309	-2.33194	down
Rhpn2	-0.753946	5.76823	-2.99378	0.00434709	0.0216986	-2.3383	down
Zfp597	-0.774073	3.56841	-2.99223	0.0043657	0.0217695	-2.34217	down
Acsl6	-0.69719	6.54405	-2.99031	0.00438877	0.0218597	-2.34694	down
Disp2	-0.970428	5.59139	-2.98979	0.00439508	0.0218655	-2.34824	down
Atp2b2	-1.21178	5.15998	-2.98636	0.00443675	0.022002	-2.35678	down
Syngr3	-0.966152	4.71859	-2.98165	0.00449463	0.0221855	-2.36852	down
Cyb561	-0.642077	4.55934	-2.97742	0.00454713	0.0223945	-2.37903	down
Acss2	-0.552264	6.56264	-2.97741	0.00454733	0.0223945	-2.37907	down
Fam73a	-0.541049	5.44757	-2.96057	0.00476219	0.0231659	-2.42083	down
Gsta1	-0.582876	7.5916	-2.96005	0.00476893	0.0231838	-2.42211	down
Gria2	-0.603251	5.90336	-2.9541	0.00484723	0.0234513	-2.43684	down
Sept5	-0.69257	5.23044	-2.94836	0.00492387	0.0237083	-2.45102	down
Nxph1	-0.642303	3.10454	-2.936	0.00509271	0.0243276	-2.48148	down
Crtac1	-0.773699	3.10788	-2.93082	0.00516513	0.024619	-2.49423	down
Epha4	-0.577539	5.85968	-2.92663	0.00522438	0.0248544	-2.50453	down
Ccdc85c	-0.546289	4.41462	-2.92367	0.00526661	0.0250006	-2.5118	down
Fstl5	-1.03054	4.41052	-2.91113	0.00544903	0.0256248	-2.54252	down
Acyp2	-0.542424	7.27397	-2.89959	0.00562215	0.0262234	-2.57073	down
Usp29	-0.887886	4.71929	-2.89889	0.00563282	0.0262442	-2.57244	down
Sgsm1	-0.802284	3.26135	-2.89672	0.00566602	0.0263583	-2.57774	down
Fdft1	-0.87824	6.13309	-2.89423	0.00570435	0.0264877	-2.58382	down
Eef1a2	-0.716614	7.03874	-2.89201	0.00573865	0.026598	-2.58922	down
Inhbb	-0.636075	3.0058	-2.88968	0.00577486	0.0267167	-2.59489	down
Fam13a	-0.521382	4.17028	-2.88645	0.00582551	0.0268934	-2.60276	down
Stmn2	-1.02887	6.47735	-2.88201	0.0058958	0.0271263	-2.61356	down
Tmem255a	-0.871286	4.17607	-2.8799	0.00592939	0.0272565	-2.61868	down
Slc3a1	-0.537256	7.2626	-2.87737	0.00596992	0.0273845	-2.62481	down
Trim37	-0.643663	5.80331	-2.87585	0.00599453	0.0274474	-2.62852	down
Cplx1	-1.05857	4.79499	-2.86008	0.00625433	0.0283366	-2.66671	down
Syp	-0.633725	5.95059	-2.85755	0.0062969	0.0284868	-2.67281	down
Cdkl5	-0.528395	4.79018	-2.85445	0.00634969	0.0286655	-2.68032	down
Tspyl4	-0.732741	6.90583	-2.85275	0.00637862	0.0287552	-2.68441	down
Calb2	-1.01633	4.90595	-2.84838	0.00645383	0.0290317	-2.69495	down
Rbms3	-0.649834	5.69458	-2.83994	0.00660135	0.0295119	-2.71527	down
Vwc2	-0.671079	3.67637	-2.83797	0.00663621	0.0296317	-2.72001	down
Nrg1	-0.83083	3.71325	-2.83082	0.00676443	0.0300622	-2.7372	down
Nqo2	-0.660947	3.81232	-2.82887	0.00679959	0.0301723	-2.74186	down
RGD1566401	-0.990881	5.64226	-2.82578	0.00685608	0.0303624	-2.74929	down
Akap6	-0.726318	4.96283	-2.82414	0.00688616	0.0304599	-2.75322	down
Slc32a1	-1.14456	3.11442	-2.81302	0.00709313	0.0311476	-2.77981	down
Tmem178b	-0.753204	5.23981	-2.80956	0.00715879	0.0313267	-2.78808	down
Gdap1	-0.826722	6.03598	-2.80132	0.00731734	0.0318729	-2.80773	down
Hhip	-0.56881	2.67122	-2.79499	0.00744139	0.0322128	-2.82281	down
Nell2	-0.676697	3.44451	-2.7917	0.00750648	0.0324166	-2.83061	down
Cntnap2	-0.913037	3.84167	-2.79027	0.00753501	0.0325027	-2.83402	down
LOC100364984	-0.643204	4.2835	-2.78766	0.00758727	0.0326536	-2.84021	down
Vamp1	-1.23995	6.06722	-2.77223	0.00790331	0.033753	-2.87677	down
RGD1562101	-0.547004	4.65082	-2.77031	0.00794349	0.0338398	-2.88131	down
Chic1	-0.614877	5.54587	-2.76563	0.00804214	0.0341639	-2.89236	down
Adam22	-0.898375	5.22281	-2.75119	0.00835383	0.0352109	-2.92639	down
Adcyap1r1	-0.565175	2.85281	-2.74947	0.00839167	0.035331	-2.93043	down
Aldh1a1	-1.0851	5.58971	-2.74741	0.00843726	0.0354834	-2.93527	down
Gprc5b	-0.537796	6.96004	-2.72917	0.00885079	0.0369415	-2.97804	down
Lrrc4c	-0.51284	6.8075	-2.72766	0.00888568	0.0370294	-2.98155	down
Ptprn2	-0.593072	4.81353	-2.71395	0.00920988	0.0380137	-3.01355	down
Gabra1	-1.05302	4.42644	-2.71001	0.0093051	0.0383021	-3.02273	down
Gng3	-0.542224	6.33493	-2.70104	0.00952503	0.0390374	-3.04357	down
Kctd9	-0.544727	5.536	-2.69731	0.00961781	0.0392898	-3.05221	down
Pnmal2	-1.01124	5.22832	-2.69553	0.00966246	0.039419	-3.05634	down
Ggt7	-0.649134	4.59638	-2.67424	0.010211	0.0411694	-3.10553	down
Grin1	-0.693582	3.14495	-2.6659	0.0104336	0.0418817	-3.12473	down
Cxxc4	-0.734835	2.60439	-2.65749	0.0106624	0.0424375	-3.14402	down
Ankrd34b	-1.20753	4.46023	-2.65734	0.0106665	0.0424388	-3.14437	down
Klf15	-0.560063	6.049	-2.65162	0.010825	0.0428886	-3.15748	down
Car14	-0.610829	6.58598	-2.63923	0.0111756	0.0438979	-3.18581	down
Etl4	-0.670916	5.67994	-2.63572	0.0112765	0.0442055	-3.19379	down
Pygm	-0.716794	6.26603	-2.62467	0.0116006	0.0451452	-3.21895	down
Rnf157	-0.511867	5.23302	-2.61528	0.0118827	0.0459782	-3.24027	down
Syn2	-1.07831	4.93373	-2.61436	0.0119105	0.0460548	-3.24234	down
Kcnc2	-1.13016	4.7654	-2.61221	0.011976	0.0462373	-3.24721	down
Sncg	-0.540783	7.53363	-2.60312	0.012257	0.0470459	-3.26777	down
Ret	-0.605057	6.42526	-2.58971	0.0126826	0.0482265	-3.298	down
LOC100912141	-0.554331	5.88682	-2.58707	0.0127678	0.0484651	-3.30393	down
Sphkap	-0.788141	5.19753	-2.5846	0.012848	0.0486596	-3.30948	down
Stx1b	-1.0208	5.45675	-2.58329	0.0128909	0.0487647	-3.31243	down
Mpped1	-0.597418	2.93932	-2.58186	0.0129379	0.0489142	-3.31564	down
Tril	-0.609659	6.37336	-2.57581	0.0131377	0.0495209	-3.3292	down
Tbkbp1	-0.602625	4.14792	-2.57553	0.0131472	0.0495444	-3.32984	down
Scn2a1	-0.500267	2.87104	-2.57448	0.013182	0.0496139	-3.33219	down
Mro	-0.796213	3.91284	-2.57113	0.0132942	0.0498994	-3.33968	down
Wfdc1	-0.533069	5.20833	-2.57087	0.0133029	0.0499073	-3.34026	down
Elavl2	-0.728292	5.58761	-2.55226	0.013943	0.0516297	-3.38179	down
Plcxd3	-0.694923	6.01776	-2.53897	0.014417	0.0530601	-3.41131	down
Ntm	-0.641638	6.05948	-2.53841	0.0144374	0.0530706	-3.41255	down
Sult4a1	-1.03701	5.24615	-2.52912	0.0147778	0.0540719	-3.43311	down
Scg3	-0.527801	6.6578	-2.52788	0.0148237	0.0541828	-3.43584	down
Nsf	-0.543072	6.73965	-2.50439	0.01572	0.0567505	-3.48756	down
Scd1	-1.21016	5.13913	-2.49939	0.015917	0.0572341	-3.49852	down
Mapre3	-0.564606	5.51071	-2.49658	0.0160287	0.057508	-3.50467	down
Zcchc18	-0.590988	7.07042	-2.49363	0.0161467	0.0578246	-3.51112	down
Lingo1	-0.553182	6.2739	-2.49167	0.0162255	0.0579664	-3.51541	down
Sptbn2	-0.56687	3.7316	-2.48292	0.0165818	0.0587669	-3.5345	down
Sncb	-0.733707	4.75042	-2.46496	0.0173355	0.0605364	-3.57354	down
Gstm7	-0.95925	5.82693	-2.46187	0.0174681	0.0608245	-3.58022	down
Atcay	-0.925612	4.70035	-2.45904	0.0175903	0.0611094	-3.58634	down
Grin2c	-0.506087	4.76699	-2.45671	0.017692	0.0613506	-3.5914	down
Scg5	-0.8273	6.46118	-2.45488	0.0177717	0.0615698	-3.59534	down
Slc5a7	-1.00935	4.22706	-2.43985	0.0184412	0.0633426	-3.62775	down
Atp1a3	-0.884611	5.98429	-2.43773	0.0185372	0.0635952	-3.6323	down
Btbd11	-0.527747	5.25479	-2.43739	0.0185526	0.0636049	-3.63303	down
Slc7a14	-0.777661	4.83175	-2.42027	0.0193467	0.0654124	-3.6697	down
Hspa4l	-0.574779	5.27486	-2.41435	0.0196286	0.0661387	-3.68235	down
LOC100910839	-0.745822	6.24052	-2.40439	0.0201108	0.067254	-3.70356	down
Mapk10	-0.811556	4.44095	-2.40358	0.0201503	0.0673271	-3.70527	down
Cpne4	-0.631811	2.41276	-2.39942	0.0203549	0.0677855	-3.7141	down
Nefh	-1.13207	6.82454	-2.39896	0.0203778	0.0678317	-3.71508	down
Grxcr1	-0.833609	4.1535	-2.39577	0.0205362	0.0681225	-3.72184	down
Celf4	-0.607023	5.45062	-2.36973	0.0218727	0.0713975	-3.77681	down
Hapln2	-0.539073	5.6362	-2.36971	0.021874	0.0713975	-3.77687	down
Aak1	-0.878974	5.10349	-2.36527	0.0221094	0.0719734	-3.78618	down
Rab9b	-0.672952	4.94297	-2.36436	0.0221577	0.0720588	-3.78808	down
Sdpr	-0.503096	5.03431	-2.36067	0.0223555	0.0725305	-3.79582	down
Lsamp	-0.545483	6.89724	-2.36037	0.0223718	0.0725524	-3.79646	down
Syn1	-0.788059	4.01925	-2.35901	0.022445	0.0727429	-3.7993	down
Rit2	-0.835856	5.62308	-2.34393	0.0232729	0.0748645	-3.8308	down
Nrsn1	-1.12121	5.31271	-2.34111	0.0234313	0.0752458	-3.83669	down
Snhg11	-0.593086	6.07704	-2.33686	0.0236705	0.0758368	-3.84552	down
Sez6	-0.551312	4.87625	-2.33476	0.0237898	0.0761547	-3.84989	down
Fam163b	-0.698341	3.88981	-2.32957	0.024087	0.0769431	-3.86067	down
Tmem35	-0.791864	5.42706	-2.32311	0.0244612	0.0777993	-3.87404	down
Mapk4	-0.619403	5.21737	-2.31723	0.0248067	0.0786002	-3.88621	down
Arhgef4	-0.78142	5.93344	-2.31592	0.0248839	0.0787563	-3.8889	down
Ppp1r1b	-1.22385	4.30176	-2.31351	0.0250269	0.0790107	-3.89387	down
Agt	-0.925	6.59001	-2.30259	0.0256848	0.0804659	-3.91635	down
Gabra5	-0.855845	3.82933	-2.30195	0.025724	0.0805255	-3.91767	down
Necab3	-0.619724	3.25114	-2.27832	0.0272025	0.0841051	-3.96601	down
Kcnd2	-0.651405	5.45367	-2.27634	0.0273297	0.084309	-3.97004	down
Ncdn	-0.532726	6.66087	-2.2668	0.0279506	0.0856301	-3.98944	down
Rhof	-0.518817	4.31445	-2.25662	0.0286264	0.0872411	-4.01005	down
Stxbp1	-0.587088	5.36795	-2.24948	0.0291095	0.0882331	-4.02448	down
Slc12a5	-0.796345	6.02952	-2.24937	0.029117	0.0882366	-4.0247	down
Acsbg1	-0.544476	6.24744	-2.24046	0.0297294	0.0896449	-4.04263	down
Rbp4	-0.945745	4.95309	-2.21726	0.0313786	0.093353	-4.08906	down
Prrt2	-0.622041	3.67037	-2.21726	0.0313791	0.093353	-4.08908	down
Dab1	-0.537706	4.12368	-2.19249	0.0332291	0.0977224	-4.13823	down
Slc25a18	-0.815272	4.66284	-2.18894	0.033502	0.0981812	-4.14524	down
Coch	-1.13575	4.01833	-2.18838	0.0335451	0.0982702	-4.14634	down
Wnt16	-0.577559	2.90964	-2.18753	0.0336105	0.0983888	-4.14801	down
Plcd4	-0.732412	4.92014	-2.1836	0.0339163	0.0990306	-4.15577	down
B3galt5	-0.539118	5.72576	-2.183	0.0339626	0.0990702	-4.15693	down
Lurap1l	-0.681296	4.4501	-2.18101	0.0341186	0.0993277	-4.16086	down
LOC100910229	-0.511469	4.10696	-2.17985	0.0342098	0.0994458	-4.16314	down
Elovl2	-0.530947	5.95912	-2.17781	0.0343705	0.0997978	-4.16715	down
Tmem179	-0.832304	3.92383	-2.15963	0.0358311	0.102951	-4.20273	down
LOC102553515	-1.14691	5.66029	-2.1576	0.0359979	0.103352	-4.2067	down
Slc17a6	-0.837535	5.77198	-2.1543	0.0362698	0.104073	-4.21312	down
Cdkl4	-0.712464	4.51682	-2.14316	0.0372015	0.106022	-4.23476	down
Kif5a	-0.669676	5.52483	-2.13592	0.0378188	0.107216	-4.24879	down
Tm7sf2	-0.656831	4.80521	-2.12986	0.0383418	0.108232	-4.26049	down
Snap25	-0.716921	7.25088	-2.12062	0.0391522	0.109946	-4.27829	down
Rell2	-0.531277	4.92709	-2.0535	0.0454993	0.122862	-4.40562	down
Thy1	-0.659649	6.4749	-2.05334	0.045515	0.122881	-4.40591	down
Pvalb	-1.05905	5.28292	-2.04141	0.0467323	0.125474	-4.42818	down
Slitrk1	-0.746289	5.33134	-2.03906	0.0469755	0.125949	-4.43255	down
Myt1l	-0.528436	4.8898	-2.03842	0.0470421	0.12604	-4.43375	down
Chat	-0.56202	2.64481	-2.02802	0.0481327	0.128052	-4.45305	down
Rgs17	-0.532441	3.16055	-2.0239	0.0485713	0.128969	-4.46068	down
Tnfsf4	0.669155	3.57736	2.01167	0.0498919	0.131414	-4.48324	up
LOC102548267	0.691629	3.42013	2.02046	0.0489393	0.129605	-4.46703	up
RGD1305807	0.672108	4.0666	2.03187	0.0477271	0.127269	-4.44592	up
Nkain1	0.784578	5.37324	2.0412	0.0467548	0.125512	-4.42858	up
Plk1	0.713269	2.95688	2.05318	0.0455308	0.122881	-4.4062	up
Ckap2	0.641985	3.00516	2.05928	0.0449188	0.121816	-4.39477	up
Ddx60	0.958384	4.70646	2.06781	0.0440757	0.12009	-4.37876	up
Lcn2	1.23612	4.06094	2.07515	0.0433602	0.118654	-4.36491	up
Csrnp1	0.759725	4.50809	2.09029	0.0419169	0.115748	-4.33624	up
Ctrc	0.504612	2.82088	2.09104	0.0418472	0.115602	-4.33483	up
Ptgs1	0.55191	4.42677	2.09872	0.041132	0.114105	-4.3202	up
Kif23	0.771417	3.45697	2.11135	0.0399794	0.111687	-4.29607	up
Maff	0.737476	4.19795	2.13514	0.0378855	0.107324	-4.25029	up
Sox7	0.568521	5.91381	2.1433	0.0371898	0.106009	-4.2345	up
Pcolce	0.786823	5.61702	2.14533	0.0370186	0.105641	-4.23056	up
Slc38a6	0.62943	3.34001	2.15091	0.0365511	0.104623	-4.21972	up
Eif4ebp1	0.513151	4.28683	2.16233	0.0356107	0.102549	-4.19746	up
Vnn1	0.584018	3.51165	2.16538	0.0353637	0.101996	-4.19152	up
Pstpip1	0.566356	4.96859	2.16766	0.0351796	0.101562	-4.18705	up
Rcn3	0.504247	6.02413	2.18314	0.0339517	0.0990702	-4.15666	up
LOC500700	0.540971	3.08964	2.1858	0.0337449	0.0986903	-4.15143	up
LOC100910424	0.608699	3.29471	2.19732	0.0328611	0.0968852	-4.12868	up
Fes	0.554821	4.40712	2.20031	0.0326349	0.096331	-4.12276	up
Cks1b	0.614439	3.83168	2.20666	0.032159	0.0952117	-4.11016	up
Smpdl3a	0.625044	7.65166	2.23233	0.0302982	0.0907986	-4.05894	up
Cfd	0.904797	4.48402	2.23557	0.0300707	0.0903855	-4.05245	up
Uhrf1	0.63385	4.04239	2.23891	0.0298372	0.0898981	-4.04574	up
Emilin1	0.608786	3.17059	2.24224	0.0296063	0.0893984	-4.03906	up
Tgfbi	0.679218	6.22867	2.24349	0.0295201	0.0891559	-4.03654	up
Dusp2	0.731217	3.49084	2.24444	0.0294546	0.0890069	-4.03463	up
Hpse	0.608725	3.16977	2.25283	0.0288822	0.08772	-4.01772	up
Mcm5	0.551728	4.45387	2.25484	0.0287459	0.0874818	-4.01364	up
Sbsn	0.579539	4.05603	2.25915	0.0284573	0.0868133	-4.00494	up
Nuf2	0.673995	3.09675	2.27166	0.0276328	0.0850183	-3.97957	up
Dsc2	0.698278	4.09267	2.27522	0.027402	0.0844628	-3.97232	up
Aatf	0.530834	4.50066	2.27683	0.0272983	0.0842531	-3.96905	up
Cd93	0.772995	4.41165	2.2847	0.0267959	0.0830691	-3.95299	up
Pla2g15	0.528189	5.27763	2.28776	0.0266027	0.0825717	-3.94674	up
Usp18	0.641592	5.85245	2.29829	0.0259481	0.0810089	-3.92518	up
Cpxm1	0.520958	3.14757	2.3007	0.0258002	0.0806437	-3.92023	up
Mmp7	0.993689	3.22473	2.3121	0.025111	0.0792591	-3.89678	up
Upp1	0.684249	4.18793	2.31679	0.0248324	0.0786594	-3.8871	up
Ccl7	1.47442	4.80184	2.3271	0.0242295	0.0772391	-3.86578	up
Ttk	0.868967	3.02409	2.3396	0.0235161	0.0754542	-3.83983	up
Cndp1	1.06235	5.96443	2.34068	0.0234551	0.0752905	-3.83758	up
Galk1	0.843741	4.46372	2.35252	0.0227983	0.0736572	-3.81289	up
Oasl	0.567389	4.32097	2.35284	0.0227809	0.0736421	-3.81222	up
Ect2	1.05988	3.51589	2.36626	0.0220566	0.071854	-3.78411	up
Tmem120a	0.683786	4.63403	2.37428	0.021634	0.0708741	-3.76725	up
Fblim1	0.585732	2.9452	2.38305	0.0211799	0.0698253	-3.74876	up
Cp	0.541264	6.77574	2.38462	0.0210991	0.0696654	-3.74543	up
Ifit3	0.897407	5.03165	2.40017	0.0203182	0.0677228	-3.71252	up
LOC686151	0.66696	3.23519	2.40045	0.0203041	0.0677056	-3.71191	up
Irf5	0.594469	5.06985	2.40127	0.0202637	0.067586	-3.71018	up
Ptafr	0.671659	4.73742	2.40358	0.0201505	0.0673271	-3.70528	up
Gadd45g	0.648417	5.15429	2.40481	0.0200899	0.067199	-3.70265	up
Ccl9	1.1312	4.16755	2.41073	0.0198024	0.0664874	-3.69006	up
Crabp2	0.697885	5.90505	2.41328	0.0196795	0.0662143	-3.68461	up
Nrp1	0.6142	6.30344	2.41611	0.0195442	0.0659411	-3.67859	up
Trib1	0.988373	3.88576	2.41985	0.0193667	0.0654606	-3.67061	up
Arhgap25	0.760327	4.94256	2.4229	0.0192226	0.0651335	-3.66407	up
Mreg	0.513069	5.87609	2.42703	0.0190297	0.0647648	-3.65525	up
Il4r	0.566874	4.35456	2.43002	0.0188906	0.0643839	-3.64883	up
Ccl3	0.576692	3.94118	2.43261	0.0187712	0.0641214	-3.64328	up
Socs3	0.926162	4.16419	2.43439	0.0186897	0.0639733	-3.63947	up
Col1a1	0.943511	6.27026	2.43758	0.018544	0.0636004	-3.63262	up
Sox11	0.665037	3.14376	2.47247	0.0170166	0.0597202	-3.55724	up
Filip1l	0.502831	4.34256	2.47626	0.0168578	0.059368	-3.549	up
Plcd1	0.505001	5.28074	2.47647	0.0168492	0.0593667	-3.54855	up
F13a1	0.563093	4.91504	2.4781	0.016781	0.0592171	-3.54499	up
Cd37	0.562808	3.92024	2.48478	0.0165056	0.0586481	-3.53045	up
Kdelr3	0.519289	3.68284	2.48855	0.0163518	0.058211	-3.52222	up
Mcm3	0.61549	2.66418	2.49005	0.0162911	0.0580692	-3.51896	up
Maf	0.611848	4.96136	2.49135	0.0162386	0.0579857	-3.51611	up
Cyp2d1	0.942248	4.36049	2.49191	0.0162161	0.0579664	-3.5149	up
Wnt4	1.16932	4.94637	2.50998	0.0155026	0.0561936	-3.4753	up
LOC100364487	0.526412	5.51029	2.51934	0.015144	0.0551052	-3.45468	up
Myc	0.657504	5.34346	2.5282	0.014812	0.054158	-3.43515	up
LOC100302372	0.501228	4.03535	2.53154	0.0146884	0.0538623	-3.42776	up
Irgm2	0.509304	6.17886	2.53332	0.0146229	0.0536871	-3.42381	up
Cdkn3	1.3948	3.99854	2.54004	0.0143785	0.0529654	-3.40895	up
Hells	0.530481	3.44964	2.56095	0.0136408	0.0508596	-3.36244	up
RT1-CE12	1.00386	6.01547	2.56123	0.013631	0.0508354	-3.3618	up
Pi16	0.703015	6.06765	2.56269	0.013581	0.0506989	-3.35855	up
Fam55b	0.511907	4.36913	2.57136	0.0132865	0.0498954	-3.33917	up
Ncf1	0.96358	5.67161	2.57249	0.0132485	0.0497898	-3.33664	up
Tcf19	0.871789	4.1226	2.57714	0.0130934	0.0493788	-3.32622	up
Frrs1	0.711518	3.76051	2.58607	0.0128004	0.0485401	-3.30619	up
Fosl1	1.39567	3.39306	2.58766	0.0127486	0.0484287	-3.3026	up
Fbln2	0.78404	5.9431	2.59443	0.0125313	0.0477952	-3.28737	up
Mcm7	0.535546	6.09358	2.59601	0.0124811	0.0476397	-3.28382	up
Pmp2	0.510693	4.73815	2.6069	0.0121395	0.0467053	-3.25922	up
C2	0.896856	6.17966	2.60869	0.0120844	0.0465368	-3.25519	up
Sh2b2	0.622262	4.78387	2.61005	0.0120423	0.0464102	-3.2521	up
Stab1	0.972945	4.98889	2.61078	0.0120198	0.0463472	-3.25044	up
P2ry2	0.592817	5.10597	2.61105	0.0120118	0.0463281	-3.24985	up
Tmem86a	0.897024	6.01306	2.61273	0.0119603	0.0462001	-3.24604	up
Mgst2	0.933974	3.99098	2.61699	0.0118309	0.0458645	-3.23639	up
Cyp1b1	1.20989	4.3945	2.62437	0.0116096	0.0451688	-3.21964	up
Olfml3	0.869084	5.58557	2.62474	0.0115985	0.0451452	-3.21879	up
LOC100910163	0.563073	5.17563	2.625	0.0115909	0.0451378	-3.21821	up
Ybx3	0.537958	7.22588	2.62526	0.0115831	0.0451239	-3.21761	up
Nr1h3	0.541851	5.21045	2.626	0.0115611	0.0450761	-3.21592	up
LOC689770	0.670735	3.10811	2.63208	0.0113825	0.0445373	-3.2021	up
RGD1563941	0.736352	4.22034	2.63706	0.0112379	0.0440741	-3.19075	up
Slc16a3	0.848041	4.85428	2.63857	0.0111943	0.0439396	-3.1873	up
Rpa2	0.500727	5.01132	2.63875	0.0111894	0.0439396	-3.1869	up
Slc12a7	1.11379	4.62813	2.64007	0.0111515	0.0438261	-3.18389	up
Racgap1	1.22019	3.80276	2.64023	0.0111469	0.0438261	-3.18353	up
Tnfrsf1b	0.626032	3.32059	2.64623	0.0109763	0.0432951	-3.16982	up
Hhex	0.771882	4.42597	2.66134	0.0105572	0.0421812	-3.1352	up
Dap	0.600301	6.69416	2.66144	0.0105545	0.0421812	-3.13497	up
Ptpn18	0.576615	4.67687	2.66159	0.0105502	0.0421812	-3.13461	up
Syk	0.635572	4.12262	2.66261	0.0105226	0.0421323	-3.13229	up
Isg15	1.08249	5.47727	2.66448	0.0104718	0.0419843	-3.12798	up
Loxl1	0.865748	5.21317	2.66932	0.0103418	0.0415734	-3.11686	up
Kif18b	0.844118	2.73391	2.67351	0.0102303	0.0412128	-3.10721	up
Trem2	1.00901	6.48173	2.68191	0.01001	0.0404982	-3.08783	up
Nusap1	0.677533	4.80061	2.68694	0.00988031	0.0401021	-3.07621	up
Dpp7	0.506037	7.43781	2.68993	0.00980403	0.0398802	-3.0693	up
Sppl2b	0.500898	5.54206	2.69479	0.00968108	0.0394736	-3.05805	up
Adap2	0.700551	6.23148	2.69608	0.00964872	0.0393948	-3.05507	up
Procr	0.51174	6.42376	2.70088	0.0095289	0.0390427	-3.04393	up
Btk	0.546414	3.78167	2.70428	0.00944507	0.0387727	-3.03605	up
Col15a1	1.29222	5.48514	2.70804	0.00935297	0.0384678	-3.02731	up
Tlr8	0.688639	3.86463	2.71262	0.00924193	0.0381044	-3.01665	up
Zwilch	0.550874	5.40596	2.71998	0.0090661	0.0375433	-2.9995	up
Naaa	0.574574	5.97745	2.72038	0.00905647	0.0375136	-2.99855	up
Arhgap11a	0.53632	5.87294	2.72595	0.00892569	0.0371315	-2.98557	up
Slpi	1.65394	5.37112	2.7289	0.00885693	0.0369503	-2.97866	up
Lmo2	0.52679	5.96366	2.75261	0.0083228	0.0351193	-2.92306	up
Card14	1.1979	5.14374	2.75609	0.00824701	0.0348481	-2.91487	up
Qprt	0.558102	4.51419	2.75893	0.0081854	0.0346168	-2.90816	up
Klra5	0.921054	4.94286	2.76936	0.00796342	0.033888	-2.88356	up
Tm4sf1	0.527793	5.93369	2.77122	0.00792442	0.0337933	-2.87916	up
Dock8	0.538194	3.06923	2.77896	0.00776399	0.0332344	-2.86084	up
Pttg1	0.866916	4.7906	2.78694	0.00760191	0.0326886	-2.84194	up
Irgm	0.735816	5.05112	2.78998	0.00754082	0.0325185	-2.83471	up
Cd8a	1.32316	3.69237	2.79076	0.0075252	0.0324696	-2.83285	up
Rcsd1	0.571747	4.9832	2.79627	0.00741613	0.0321366	-2.81976	up
Lasp1	0.594674	5.40168	2.7984	0.00737434	0.0320136	-2.81469	up
Mknk2	0.508345	6.89173	2.80267	0.00729122	0.0317866	-2.80452	up
Irf7	0.902153	5.87467	2.806	0.00722693	0.03157	-2.79658	up
Plbd1	1.79823	5.58025	2.8067	0.00721352	0.0315479	-2.79491	up
Tsku	0.537516	3.65714	2.81265	0.00710011	0.0311556	-2.78069	up
Ptk7	0.50665	5.77699	2.81849	0.00699065	0.0308319	-2.76675	up
Blm	0.550178	3.74099	2.81957	0.00697042	0.0307606	-2.76414	up
Sapcd2	0.840085	2.72767	2.82332	0.00690124	0.0305087	-2.75519	up
Tmem140	0.636918	5.74533	2.83484	0.00669206	0.029837	-2.72754	up
Mad2l1	0.614622	3.70605	2.83993	0.00660158	0.0295119	-2.7153	up
Cd86	0.577607	4.98581	2.84019	0.00659697	0.0295088	-2.71468	up
Ptpro	0.703969	4.76242	2.84292	0.00654897	0.0293548	-2.70811	up
Eci3	0.570387	6.08713	2.84342	0.00654009	0.0293324	-2.70689	up
Nfam1	0.810407	4.22329	2.84701	0.00647751	0.0291091	-2.69825	up
Dtl	0.51107	2.77886	2.86194	0.00622322	0.0282464	-2.66222	up
Kif20b	0.851156	4.00469	2.87018	0.00608672	0.0277938	-2.64226	up
Angptl4	1.09232	5.47512	2.87627	0.00598776	0.027433	-2.6275	up
Fkbp11	0.562428	4.13336	2.87841	0.00595328	0.0273247	-2.6223	up
Zmym6nb	0.574204	3.78852	2.87953	0.00593526	0.02727	-2.61957	up
Cemip	0.809434	4.97278	2.8819	0.00589749	0.0271263	-2.61382	up
Col6a2	0.947875	4.38532	2.8923	0.00573412	0.0265933	-2.58851	up
Melk	1.00115	3.05539	2.89536	0.00568687	0.0264309	-2.58105	up
Bub1b	0.946166	2.88621	2.89538	0.00568668	0.0264309	-2.58102	up
Esyt1	0.650812	5.92346	2.89645	0.0056702	0.0263697	-2.5784	up
Lbp	1.68478	4.75177	2.90597	0.00552587	0.0259298	-2.55516	up
Nfil3	0.522669	5.67051	2.91567	0.00538238	0.0254142	-2.53142	up
Csf3r	0.878798	4.95313	2.91829	0.00534416	0.0252732	-2.52499	up
Fkbp5	0.733198	5.29918	2.92557	0.00523953	0.024903	-2.50714	up
Mnda	0.611383	3.98985	2.93504	0.00510616	0.0243841	-2.48386	up
Rbbp8	0.554652	3.98957	2.93749	0.00507206	0.0242594	-2.47781	up
Alox15	0.79749	2.98624	2.9407	0.00502798	0.0241021	-2.46992	up
Fgr	0.741478	4.69821	2.9408	0.00502648	0.0241021	-2.46965	up
Mrto4	0.612237	5.35161	2.94705	0.00494158	0.0237633	-2.45426	up
Ccl4	0.770581	3.82678	2.96169	0.00474759	0.0231321	-2.41806	up
Slc25a45	0.544158	3.558	2.96864	0.00465805	0.0228061	-2.40084	up
Klra17	1.3684	5.18843	2.97332	0.00459859	0.0225734	-2.38921	up
Zfand2a	0.771427	5.39049	2.97337	0.00459805	0.0225734	-2.38911	up
Htr2b	1.27729	4.38053	2.97959	0.00452014	0.0222969	-2.37364	up
Evi2b	0.952337	3.91402	2.98331	0.00447414	0.022135	-2.36438	up
LOC685048	0.813452	3.50642	2.9865	0.00443505	0.022002	-2.35644	up
Blnk	0.778907	6.59995	2.99883	0.00428708	0.0215551	-2.3257	up
Thbs4	0.790181	4.7882	3.00425	0.0042234	0.0213062	-2.31215	up
Pxdn	1.05763	4.28874	3.00529	0.00421131	0.0212661	-2.30955	up
Man2b1	0.565736	6.67346	3.00602	0.00420279	0.0212302	-2.30771	up
Scpep1	0.570231	7.26158	3.00795	0.00418045	0.0211456	-2.30288	up
Gcnt2	0.642435	5.87707	3.01283	0.00412451	0.0209139	-2.29067	up
Ahsp	0.902278	3.0027	3.01552	0.00409391	0.0208053	-2.28392	up
RT1-CE10	1.03228	6.14369	3.02272	0.00401322	0.0204917	-2.26587	up
Shc4	0.722143	5.47723	3.02552	0.00398226	0.0203956	-2.25885	up
Ube2t	0.621332	3.03064	3.02809	0.003954	0.0202808	-2.25239	up
Ltbp1	0.558626	5.6754	3.03406	0.00388903	0.020013	-2.23736	up
Fbxw4	0.557698	6.16653	3.0434	0.00378949	0.0195875	-2.21382	up
Fam198b	0.868326	5.71238	3.04535	0.00376907	0.0195086	-2.20892	up
Mdc1	0.555189	4.31798	3.04668	0.0037551	0.0194629	-2.20555	up
Cenpf	0.9354	4.38724	3.04825	0.00373871	0.0193998	-2.20158	up
Cd36	1.16655	5.90875	3.05141	0.00370602	0.0192775	-2.1936	up
Col8a1	1.12237	4.95387	3.05811	0.00363754	0.0189641	-2.17666	up
Ier3	0.736771	6.47093	3.06256	0.00359267	0.0187948	-2.16539	up
P4ha3	0.774744	3.10417	3.06683	0.0035502	0.0186503	-2.15458	up
Ctla2a	0.591612	5.32204	3.06688	0.0035497	0.0186503	-2.15446	up
Chaf1a	0.711537	3.95213	3.07157	0.00350355	0.0184758	-2.14256	up
Slc39a8	1.00215	4.26846	3.07986	0.00342335	0.0181478	-2.12151	up
Kif11	0.550421	2.54985	3.08752	0.00335069	0.0178818	-2.10201	up
Ly86	0.596818	6.74334	3.09296	0.00330001	0.0176737	-2.08814	up
Lipa	0.579621	6.64629	3.09569	0.00327485	0.0175763	-2.08118	up
Lpl	1.16908	5.86396	3.0986	0.00324826	0.017477	-2.07376	up
Manba	0.703937	5.11856	3.09865	0.0032478	0.017477	-2.07363	up
Eng	0.545793	6.06246	3.09921	0.00324273	0.0174597	-2.07221	up
Gbp4	0.614367	3.44615	3.10218	0.00321583	0.017349	-2.06463	up
Csf2ra	0.987938	4.20561	3.11434	0.00310775	0.0169238	-2.03351	up
Hbegf	0.919899	5.75579	3.12371	0.00302693	0.0166113	-2.00951	up
Ccnb2	1.25737	5.10574	3.13501	0.00293196	0.0161782	-1.98047	up
Edem2	0.536904	5.00075	3.13703	0.00291531	0.0161098	-1.97528	up
Hsd3b7	0.641548	5.30598	3.13733	0.00291281	0.0161063	-1.9745	up
Gns	0.507536	7.71262	3.14649	0.00283838	0.0157538	-1.9509	up
Kif20a	1.15376	4.28075	3.1478	0.00282787	0.0157179	-1.94752	up
Mcm2	0.825896	4.93032	3.14882	0.00281979	0.015691	-1.94491	up
Ncan	1.22966	4.40063	3.15062	0.00280543	0.0156341	-1.94026	up
Gnpda1	0.642841	5.94801	3.15411	0.00277783	0.0155376	-1.93124	up
Aif1	0.652157	7.53834	3.15556	0.00276645	0.0154911	-1.9275	up
Dgat2	0.654749	6.05469	3.15967	0.00273447	0.0153518	-1.91689	up
Inpp5d	0.704647	5.02458	3.16494	0.00269387	0.0151633	-1.90325	up
Thoc6	0.527241	5.42612	3.1725	0.0026367	0.0149416	-1.88367	up
Plscr1	1.03849	3.99525	3.18325	0.00255736	0.014607	-1.85578	up
Gm2a	0.712303	6.30882	3.20399	0.00241064	0.013991	-1.80182	up
Fxyd2	0.973128	4.24432	3.20422	0.00240903	0.013987	-1.80121	up
Uck2	0.586054	3.83028	3.20675	0.0023917	0.0139185	-1.79461	up
Ube2c	1.28573	4.77924	3.21365	0.002345	0.0136992	-1.77659	up
Spry1	0.864938	5.08683	3.21691	0.00232327	0.0136198	-1.76808	up
Il18bp	0.846139	5.52114	3.23172	0.0022268	0.0131615	-1.72929	up
Ppp1r15a	0.586676	4.95263	3.23281	0.0022198	0.0131304	-1.72641	up
Mgp	0.648943	7.54876	3.23467	0.00220805	0.0130762	-1.72156	up
Irf1	0.521857	5.12432	3.2364	0.00219706	0.0130315	-1.71699	up
Arrdc1	0.655836	3.30207	3.23868	0.00218275	0.0129517	-1.71101	up
Tmem173	0.903293	4.45382	3.24639	0.00213499	0.0127434	-1.69077	up
Matn2	0.854322	5.97381	3.24639	0.00213498	0.0127434	-1.69076	up
Klhl30	0.709472	5.51787	3.2486	0.00212145	0.0126826	-1.68495	up
Plin3	0.555334	6.18636	3.24983	0.00211394	0.0126577	-1.6817	up
Nckap1l	0.732762	6.71906	3.25445	0.00208606	0.0125604	-1.66955	up
LOC685067	0.845132	5.91047	3.25922	0.00205762	0.0124301	-1.65698	up
Mboat1	0.927488	4.84214	3.26482	0.0020247	0.0122987	-1.64221	up
Slfn13	0.746787	5.56238	3.26516	0.00202272	0.0122951	-1.64131	up
Ifi35	0.765203	5.11034	3.26657	0.00201448	0.0122574	-1.63758	up
Tacc3	1.02588	3.94879	3.27025	0.00199325	0.0121565	-1.62787	up
Fkbp10	0.512624	4.59218	3.27216	0.00198229	0.0121141	-1.62282	up
Ldha	0.679045	7.53582	3.27231	0.00198143	0.0121137	-1.62242	up
Col12a1	0.587562	6.17816	3.27372	0.00197336	0.0120693	-1.61868	up
Ncf4	0.942174	4.67075	3.28754	0.00189615	0.0117107	-1.58211	up
Arhgap18	0.722804	5.90618	3.28817	0.00189271	0.0116942	-1.58044	up
Lyve1	1.20994	5.80023	3.30422	0.00180674	0.0112689	-1.53782	up
Apoc1	1.95071	4.9762	3.30497	0.00180281	0.011265	-1.53582	up
Ier5l	0.617858	3.51298	3.31454	0.00175345	0.0110276	-1.51036	up
Cenpi	0.521527	2.74564	3.31522	0.00174997	0.0110149	-1.50853	up
Postn	1.76124	5.56229	3.32079	0.00172189	0.0108653	-1.49369	up
Parp12	0.70249	5.65217	3.32432	0.00170433	0.0107815	-1.48429	up
Clec4a	1.24357	4.64915	3.33641	0.00164538	0.0104964	-1.45197	up
Renbp	0.598676	5.90326	3.33839	0.00163593	0.0104671	-1.44668	up
Parp14	0.734434	4.99797	3.34097	0.00162366	0.0104045	-1.43977	up
Arrdc4	0.791444	4.89313	3.34123	0.00162242	0.0104026	-1.43907	up
Hmha1	0.507115	5.32059	3.34172	0.00162014	0.0103924	-1.43778	up
Sash3	0.626302	4.62331	3.34174	0.00162002	0.0103924	-1.43771	up
Col5a1	0.790363	5.02443	3.34464	0.00160638	0.0103392	-1.42994	up
Arhgdib	0.500277	6.79587	3.34968	0.00158292	0.0102339	-1.41643	up
PVR	1.45829	3.78747	3.35019	0.00158059	0.0102299	-1.41508	up
Tep1	0.593465	5.655	3.35376	0.0015642	0.0101542	-1.4055	up
Ctsk	1.25383	6.5895	3.35739	0.00154767	0.0100728	-1.39574	up
Gsap	0.864144	3.87518	3.35882	0.00154124	0.0100511	-1.39191	up
Ccr5	0.634795	5.3699	3.35981	0.00153676	0.0100277	-1.38924	up
Gna15	0.584102	3.65323	3.36076	0.00153249	0.0100085	-1.38669	up
Epb4.1	0.519005	6.07188	3.36176	0.00152806	0.00998387	-1.38402	up
Adamts9	0.855857	4.29514	3.36216	0.00152626	0.00998077	-1.38294	up
P2ry6	0.673061	6.17957	3.36615	0.00150854	0.00989488	-1.37221	up
Smc4	0.574449	5.78764	3.36651	0.00150697	0.00989316	-1.37125	up
Cdca3	1.08859	4.59696	3.3689	0.00149643	0.0098325	-1.3648	up
Cthrc1	1.56223	4.51135	3.37043	0.00148976	0.00979718	-1.3607	up
Pld1	0.527586	5.73976	3.3739	0.0014747	0.00971082	-1.35136	up
Gusb	0.997609	6.09266	3.37814	0.00145649	0.00962022	-1.33993	up
Hexa	0.511531	7.39629	3.37962	0.00145018	0.00958271	-1.33594	up
Plxna1	0.562992	6.15677	3.38218	0.00143933	0.0095277	-1.32903	up
Mcm4	0.929335	5.44411	3.38946	0.00140892	0.00939219	-1.30939	up
Homer3	0.604435	4.2536	3.39241	0.00139675	0.00933161	-1.30141	up
Lsp1	0.587784	5.8602	3.39522	0.00138529	0.00927965	-1.29383	up
Hcst	0.73376	4.91946	3.3955	0.00138415	0.00927634	-1.29308	up
LOC100912577	0.515199	6.21379	3.40068	0.00136323	0.0091766	-1.27906	up
Fyb	0.734487	5.78813	3.40169	0.0013592	0.00916224	-1.27634	up
Pdlim7	0.993695	4.66571	3.40172	0.00135905	0.00916224	-1.27624	up
Plekho1	0.50254	6.13724	3.40357	0.0013517	0.009152	-1.27125	up
Adam9	0.535891	4.57297	3.40679	0.00133895	0.00909822	-1.26253	up
Gmps	0.526605	6.19391	3.40787	0.0013347	0.00908162	-1.2596	up
Hps1	0.545573	5.63425	3.41816	0.00129484	0.00890253	-1.23169	up
Trpv2	1.12784	5.02846	3.41939	0.00129015	0.00887835	-1.22835	up
Steap4	0.866886	5.55265	3.42808	0.0012575	0.00868133	-1.20475	up
Ttc7a	0.515601	4.29651	3.43254	0.00124103	0.00860019	-1.19261	up
Gpx1	0.521928	8.51704	3.43528	0.00123102	0.00854861	-1.18515	up
Dram1	0.776012	4.41894	3.44913	0.00118161	0.0082899	-1.1474	up
Itgal	1.02175	5.63763	3.4605	0.00114247	0.00809038	-1.11635	up
Junb	0.770485	6.19735	3.46392	0.00113094	0.00804209	-1.107	up
Slc4a7	0.562585	4.71189	3.47071	0.00110836	0.00791559	-1.08841	up
Dtx3l	0.673485	5.72706	3.47076	0.00110819	0.00791559	-1.08827	up
Ptprj	0.610936	5.41202	3.47158	0.00110551	0.00790643	-1.08603	up
Cebpb	0.709972	6.89123	3.47213	0.00110371	0.00789727	-1.08453	up
Crym	1.31933	5.62063	3.47524	0.00109353	0.0078542	-1.07599	up
Hspb8	0.696838	6.27748	3.47662	0.00108908	0.00783584	-1.07222	up
Cotl1	0.572271	7.17192	3.48149	0.00107341	0.00775171	-1.05886	up
Fbl	0.518888	7.11681	3.48552	0.00106061	0.00768343	-1.04779	up
Smagp	0.697616	4.77221	3.49855	0.00102024	0.00746609	-1.01198	up
Tmod1	0.599312	5.27	3.50232	0.00100884	0.00739345	-1.00161	up
LOC100911550	0.548148	6.50841	3.50341	0.00100556	0.00737961	-0.998601	up
Tmem37	1.48168	4.77915	3.50761	0.000993025	0.00731562	-0.987025	up
2025-03-01	0.949925	4.08456	3.50781	0.000992451	0.00731562	-0.986491	up
Scarb1	1.13033	5.23623	3.51103	0.000982948	0.0072742	-0.977609	up
LOC102546864	1.13018	4.94566	3.51145	0.00098172	0.00726867	-0.976455	up
Wdr81	0.615647	4.95035	3.5125	0.000978628	0.00726713	-0.973542	up
Tlr7	0.98665	5.10188	3.51506	0.000971183	0.00721894	-0.966491	up
Plek	0.656884	6.22425	3.51862	0.000960894	0.00715653	-0.956656	up
Ptpn7	0.881792	4.98325	3.52619	0.000939396	0.00704788	-0.935757	up
Mpi	0.54632	5.82242	3.53533	0.000914038	0.00689932	-0.910478	up
Ccna2	1.54653	4.62696	3.53809	0.000906499	0.00684962	-0.902825	up
LOC102555086	0.631143	5.67282	3.54158	0.000897068	0.00679596	-0.893161	up
LOC100909630	0.733964	6.85355	3.54642	0.000884137	0.00671806	-0.879743	up
Tnfrsf12a	1.39411	6.26739	3.55211	0.000869178	0.00662869	-0.863971	up
Plin2	0.602871	7.44594	3.56567	0.000834462	0.00641721	-0.826285	up
Egr2	0.934451	5.0265	3.56767	0.000829463	0.00638851	-0.820729	up
Fgd2	1.09603	4.82403	3.56953	0.000824825	0.00636901	-0.815543	up
B4galt1	0.928417	4.58899	3.57449	0.000812609	0.00630043	-0.801743	up
Fam20c	0.608447	6.18626	3.57603	0.000808832	0.00627758	-0.797434	up
Spc25	1.24833	3.86634	3.58581	0.000785339	0.00613303	-0.770165	up
Unc93b1	0.929081	6.96952	3.58626	0.000784271	0.00612785	-0.768906	up
Eva1b	0.632952	5.30179	3.59189	0.00077107	0.00605286	-0.753199	up
Pnkp	0.591453	4.69739	3.59727	0.000758632	0.00598318	-0.738149	up
C5ar1	1.5796	5.16307	3.60087	0.000750437	0.00594024	-0.728095	up
LOC499339	0.598961	5.44769	3.60266	0.00074639	0.0059175	-0.72309	up
RGD1305464	0.693536	5.14089	3.60444	0.000742386	0.00589193	-0.71811	up
Pld3	0.584535	6.96794	3.60693	0.000736805	0.00585686	-0.711125	up
Dtx4	0.684933	6.3122	3.60709	0.000736446	0.00585686	-0.710674	up
MGC112715	0.580215	6.404	3.60892	0.000732398	0.00582986	-0.705571	up
Laptm5	0.712831	7.45692	3.60899	0.000732244	0.00582986	-0.705376	up
Fbn1	1.05336	6.26199	3.60923	0.000731694	0.00582986	-0.704681	up
Cdca7	0.71093	2.88776	3.61139	0.000726934	0.00580072	-0.698638	up
Cldn4	0.694911	3.52381	3.61408	0.000721048	0.00577717	-0.691111	up
Stom	0.714144	6.98444	3.61705	0.000714582	0.00573448	-0.682769	up
Rab13	0.696656	6.31626	3.61852	0.000711414	0.00571817	-0.678655	up
LOC100360180	0.540849	6.81938	3.62084	0.000706427	0.00568715	-0.672139	up
Psmb9	0.862648	6.43266	3.63111	0.000684779	0.00553942	-0.643311	up
Gpsm3	0.730477	5.59807	3.63294	0.000680988	0.00551466	-0.638169	up
Mdfic	0.556696	6.81807	3.63637	0.000673937	0.00546634	-0.628525	up
Ifitm2	1.02433	7.36662	3.63772	0.000671181	0.0054469	-0.624729	up
Ppil1	0.507213	5.4324	3.64956	0.00064746	0.00530745	-0.591386	up
Akr1b8	1.20597	5.02834	3.64997	0.000646665	0.00530745	-0.590247	up
Il6r	0.565647	5.33869	3.65029	0.000646028	0.00530543	-0.589333	up
Slc7a7	1.28873	4.99449	3.66182	0.00062376	0.00517139	-0.556816	up
Adcy4	0.650883	4.78524	3.66887	0.000610508	0.00510524	-0.536905	up
Pml	0.664363	4.21439	3.67167	0.000605307	0.00508424	-0.528971	up
Mall	0.869689	4.64339	3.67669	0.000596122	0.00502664	-0.514792	up
Fam29a	0.622187	4.86501	3.67703	0.000595499	0.00502419	-0.513822	up
Svil	0.623949	6.02337	3.68292	0.000584887	0.00497352	-0.497144	up
Kif22	1.29409	5.01923	3.68301	0.00058473	0.00497352	-0.496894	up
LOC100910270	0.679278	6.07321	3.68596	0.000579476	0.00494418	-0.488521	up
Ripk3	0.595744	5.16829	3.69211	0.000568699	0.00489557	-0.471105	up
Trmt61a	0.723676	5.46055	3.73087	0.000505013	0.00451258	-0.360854	up
Ppie	0.660558	5.26444	3.74858	0.000478258	0.00434282	-0.310289	up
Mfsd1	0.605772	6.397	3.75036	0.000475643	0.00432686	-0.305194	up
Sdc1	1.40463	4.53796	3.75256	0.000472433	0.00431063	-0.298902	up
Ddx39a	0.931529	6.44977	3.76086	0.000460512	0.00423251	-0.275151	up
Hk2	0.845619	5.43487	3.77332	0.000443149	0.00409785	-0.239427	up
Adamts1	0.889174	6.85101	3.77488	0.000441021	0.00408816	-0.23495	up
Xdh	1.42292	5.40929	3.77596	0.000439554	0.00407706	-0.231853	up
Lgals1	0.523724	8.59048	3.78616	0.000425926	0.00398983	-0.202568	up
S1pr3	0.759722	6.09628	3.78783	0.000423731	0.00397419	-0.197763	up
Trh	1.43739	5.48212	3.79271	0.000417381	0.00392681	-0.183721	up
Nrros	0.828185	5.01304	3.79334	0.000416569	0.00392161	-0.181908	up
Skap2	0.550047	6.62855	3.79557	0.000413704	0.00390076	-0.175489	up
Tgm2	0.707003	6.61396	3.79818	0.000410373	0.00388262	-0.167969	up
Cdk4	0.519739	6.9891	3.79838	0.000410118	0.00388262	-0.167392	up
Slc28a2	1.19319	4.97646	3.80677	0.000399607	0.00381658	-0.143236	up
Klf5	1.01503	4.94487	3.80953	0.000396206	0.00379406	-0.135285	up
Slc29a3	0.585696	6.18547	3.81622	0.000388075	0.00373995	-0.115989	up
Crip1	0.938164	7.04006	3.81647	0.000387763	0.00373995	-0.115241	up
Mif4gd	0.779611	5.38	3.81697	0.000387173	0.00373995	-0.113824	up
Tlr2	0.963089	5.92634	3.8199	0.000383667	0.00372076	-0.105359	up
Dnase2	1.09315	5.98687	3.82014	0.00038338	0.00372076	-0.104661	up
Tcirg1	0.773407	6.201	3.82324	0.000379709	0.00370168	-0.0957063	up
Lox	1.81109	4.91463	3.8242	0.000378574	0.00369507	-0.0929206	up
Ticam1	0.619132	4.5256	3.82469	0.000377998	0.00369183	-0.0915033	up
Psmb8	1.18504	5.48178	3.82966	0.000372218	0.00365426	-0.0771599	up
Tyw1	0.512932	5.83495	3.83478	0.000366342	0.00362009	-0.0623473	up
Clec10a	0.920702	4.96341	3.84855	0.000350984	0.00350842	-0.0224677	up
Adamts5	0.540996	5.33217	3.8507	0.00034864	0.00349897	-0.0162284	up
Dnmt1	0.556823	5.84275	3.85106	0.000348254	0.0034985	-0.0151958	up
Bst2	0.736045	5.92477	3.85142	0.000347858	0.00349685	-0.0141364	up
LOC100362342	0.584416	3.90736	3.86729	0.00033107	0.00336614	0.0319395	up
Cebpd	0.999642	5.63842	3.87187	0.000326379	0.00333536	0.0452346	up
LOC691962	0.544332	5.86193	3.87415	0.00032406	0.00332167	0.0518793	up
Spp1	0.827021	8.39632	3.87777	0.000320421	0.00329106	0.0624032	up
Anpep	1.40237	5.40225	3.87849	0.000319704	0.00329041	0.0644888	up
Pycard	0.800525	6.35445	3.88299	0.000315239	0.00325776	0.0775976	up
Ada	1.0179	4.88145	3.88585	0.00031243	0.00323758	0.0859403	up
Myof	0.859451	5.48499	3.90212	0.000296928	0.00311971	0.133379	up
Myo7a	0.925505	5.43181	3.90627	0.000293098	0.00309827	0.145484	up
Gpx7	0.652757	5.45299	3.90866	0.000290912	0.00308004	0.152464	up
Pygl	0.941182	5.64286	3.91145	0.000288378	0.00306394	0.160623	up
Cln5	0.620807	5.36247	3.91987	0.000280863	0.00299673	0.185248	up
Cdt1	1.097	4.51915	3.92321	0.000277939	0.00297183	0.195009	up
Ube2l6	0.954364	4.69778	3.92464	0.000276693	0.00296059	0.199202	up
Usp3	0.639082	5.16759	3.92731	0.000274385	0.00294235	0.207017	up
Slc35a3	0.516835	4.2647	3.93053	0.000271622	0.00291666	0.216455	up
Lyl1	0.771435	4.96723	3.93166	0.000270662	0.00291256	0.219758	up
Casp1	1.01753	5.08616	3.93172	0.000270606	0.00291256	0.219953	up
Lmna	0.675245	4.75361	3.93452	0.000268243	0.00289476	0.228135	up
Col4a2	0.796329	5.43854	3.93817	0.000265183	0.00286378	0.238841	up
Irf9	0.5882	5.88587	3.95091	0.000254766	0.00278631	0.276236	up
Col6a1	1.10727	6.08323	3.95632	0.00025046	0.00275079	0.292145	up
Pgm2	0.546737	5.70126	3.9577	0.000249375	0.00274825	0.296199	up
Fn1	0.881255	7.44163	3.95885	0.000248475	0.00274412	0.299572	up
Tradd	0.617382	4.58047	3.95897	0.00024838	0.00274412	0.299932	up
Nasp	0.601739	5.32439	3.975	0.000236144	0.00263877	0.347095	up
Aldh16a1	0.696094	5.82798	3.97533	0.000235897	0.00263796	0.348073	up
LOC100912399	0.574901	7.28724	3.9769	0.000234732	0.00262883	0.352694	up
Itgam	0.991561	5.44697	3.97921	0.000233028	0.00261167	0.359499	up
Stxbp2	0.686039	4.54192	3.98216	0.000230869	0.00259299	0.368192	up
Icam1	1.03918	5.6045	3.98324	0.000230083	0.00258827	0.371374	up
Parp9	0.891679	5.51614	3.98353	0.00022987	0.00258779	0.372242	up
Cd97	0.760088	5.49883	3.99068	0.000224733	0.00254703	0.393348	up
Sh2b3	0.686724	6.18946	3.99414	0.000222292	0.00252341	0.40355	up
C1qa	0.78007	8.05903	3.99611	0.000220912	0.00251693	0.409367	up
Fam46c	0.978753	6.45044	3.99959	0.000218496	0.00250526	0.419637	up
Col5a2	0.788345	7.06669	4.00338	0.000215891	0.00248784	0.430847	up
Naglu	1.09848	6.07777	4.00699	0.000213437	0.00246709	0.441525	up
Cnn2	0.6825	6.70135	4.00738	0.000213172	0.00246591	0.442686	up
Pf4	1.03675	6.7461	4.01233	0.000209857	0.00243915	0.457329	up
Grn	0.780763	7.95949	4.01235	0.000209847	0.00243915	0.457378	up
Gbp2	0.808767	6.37907	4.01279	0.000209552	0.00243915	0.458688	up
Sf3b3	0.570679	5.6554	4.01414	0.000208658	0.00243794	0.462686	up
Fnip2	0.913373	5.17888	4.01727	0.000206602	0.00242516	0.471941	up
Myadm	0.509367	6.95819	4.01747	0.000206467	0.00242516	0.472552	up
Rac2	0.961451	6.38552	4.02214	0.000203433	0.00239541	0.486382	up
Nt5e	0.625325	5.82652	4.02575	0.000201123	0.00237746	0.497059	up
Aurkb	0.981082	5.23389	4.03145	0.000197515	0.00234951	0.513979	up
Snrpa	0.607665	5.44068	4.03541	0.000195048	0.00232749	0.52573	up
Vcan	0.723623	6.83839	4.03732	0.00019387	0.00231892	0.531393	up
Crlf2	0.551941	5.75874	4.05953	0.000180658	0.00219563	0.597392	up
Apobec1	1.85165	6.20393	4.06318	0.000178573	0.00217905	0.608249	up
Apbb1ip	0.541511	6.48426	4.06498	0.000177553	0.00216835	0.613607	up
Xpnpep1	0.532905	6.10381	4.06523	0.00017741	0.00216835	0.614358	up
Trim30	0.771443	4.90384	4.06655	0.000176668	0.00216103	0.618281	up
Stk17b	0.737794	6.29553	4.06871	0.000175453	0.00214791	0.624736	up
Cndp2	0.668407	6.82129	4.06928	0.000175136	0.00214577	0.626426	up
Gcnt1	0.704523	5.8515	4.06937	0.000175087	0.00214577	0.626688	up
Coro1c	0.517864	6.94606	4.07005	0.000174706	0.00214398	0.628725	up
Lcp2	1.09285	6.09385	4.07471	0.000172135	0.00212083	0.642596	up
RGD1562114	0.764938	5.0763	4.07874	0.000169939	0.00210082	0.654606	up
Acp5	1.69609	4.90506	4.08045	0.000169015	0.00209453	0.659709	up
Cdyl	0.580385	5.41558	4.08658	0.000165741	0.00207781	0.678008	up
Klf10	0.670296	6.23741	4.09224	0.000162776	0.00205085	0.694899	up
Fbxl6	0.687576	5.00752	4.09768	0.000159974	0.00202566	0.711153	up
Pros1	0.670346	5.85556	4.10963	0.000153976	0.00197015	0.746918	up
Osbpl11	0.893087	5.48849	4.11069	0.000153457	0.00196787	0.75008	up
Ptprc	1.38976	5.18061	4.11086	0.000153373	0.00196787	0.750591	up
Sowahc	0.526185	6.62255	4.11667	0.000150548	0.00194044	0.767996	up
Fabp4	2.07896	6.53064	4.11857	0.000149639	0.00193202	0.773667	up
Arhgap9	0.838498	5.75739	4.12492	0.000146627	0.00191274	0.792703	up
Cd53	0.918271	7.42802	4.12957	0.00014446	0.00189098	0.806651	up
Tifa	0.932267	5.57236	4.13016	0.000144185	0.00188909	0.808433	up
Tpm4	0.626613	6.999	4.13252	0.000143102	0.00188136	0.815494	up
Swap70	0.513108	5.13069	4.137	0.00014106	0.00186102	0.82895	up
Sdad1	0.63835	4.28	4.14079	0.000139357	0.0018547	0.840329	up
Gmfg	0.913272	6.39831	4.14639	0.000136878	0.00182976	0.857142	up
Smim3	0.841462	5.34486	4.15128	0.000134745	0.00180603	0.871855	up
Cd300a	1.57153	6.34077	4.15759	0.000132044	0.00178088	0.890825	up
Itgax	0.955896	3.49186	4.16378	0.000129444	0.00175364	0.909455	up
Rras	0.767758	5.51966	4.1705	0.000126676	0.00172232	0.929709	up
Ifi30	0.99456	8.04643	4.17194	0.000126094	0.00171904	0.934028	up
Ier5	0.617664	6.66388	4.1781	0.000123619	0.00169446	0.952606	up
Lcp1	0.647683	7.76565	4.18526	0.000120803	0.00166492	0.974202	up
Chl1	0.546866	6.65755	4.18698	0.000120138	0.00165878	0.979376	up
Acsl5	0.598093	6.08175	4.19891	0.000115607	0.00160945	1.01541	up
Scamp4	0.592501	5.91078	4.20076	0.000114917	0.00160725	1.02102	up
Tmem123	0.740972	6.50961	4.2087	0.000112012	0.00157686	1.04503	up
Dram2	0.703608	6.62566	4.21049	0.000111369	0.00157658	1.05043	up
Comt	0.82226	7.42789	4.21156	0.000110985	0.00157274	1.05367	up
Coro1a	0.727904	6.82181	4.2148	0.000109832	0.00156067	1.06347	up
Cmtm3	0.867325	6.43794	4.21529	0.000109656	0.00155973	1.06497	up
Nfkb2	0.518763	5.0307	4.2205	0.000107829	0.00154235	1.08073	up
Prcp	0.911924	6.09919	4.22068	0.000107764	0.00154235	1.08129	up
Cited2	0.51896	6.72272	4.22174	0.000107397	0.00153909	1.08449	up
Dyrk2	1.3043	5.69331	4.22286	0.000107007	0.00153641	1.0879	up
Tapbp	0.548172	5.31709	4.2254	0.000106135	0.0015297	1.09558	up
Thbs2	1.36359	5.53758	4.22733	0.000105476	0.00152561	1.10142	up
LOC100910797	0.618157	5.53934	4.23285	0.00010361	0.00150623	1.11816	up
Shc1	0.728557	6.771	4.23748	0.00010207	0.0014867	1.13221	up
Prc1	1.86566	4.00991	4.24	0.00010124	0.00147604	1.13986	up
St14	1.23447	5.52235	4.24227	0.0001005	0.00146666	1.14675	up
Tyrobp	0.72229	7.11548	4.25141	9.75714e-05	0.00143633	1.1745	up
Trim25	0.758188	6.36874	4.25329	9.69766e-05	0.00143249	1.18023	up
Nab2	0.535859	2.84195	4.25658	9.59505e-05	0.00142223	1.19022	up
Emp1	1.78208	5.1032	4.25909	9.51735e-05	0.00141751	1.19785	up
Tnc	2.12677	6.14961	4.26035	9.47834e-05	0.00141464	1.2017	up
Tgfb1	0.888737	6.05142	4.26222	9.42122e-05	0.00140985	1.20737	up
Fcer1g	0.657382	8.22215	4.26416	9.362e-05	0.0014056	1.21329	up
Arhgap22	0.764318	4.38347	4.26633	9.29636e-05	0.00140131	1.21989	up
Pqlc3	0.616915	6.58729	4.26728	9.26793e-05	0.00139982	1.22277	up
Abi3	0.826478	5.15411	4.26731	9.26695e-05	0.00139982	1.22287	up
Snx7	0.865397	5.64887	4.27328	9.08918e-05	0.00138249	1.24105	up
LOC100909556	1.36538	5.45154	4.27401	9.06778e-05	0.00138062	1.24326	up
Cd33	0.866624	6.47286	4.2776	8.9629e-05	0.00136603	1.25418	up
Vasp	0.551926	6.57285	4.27945	8.90898e-05	0.00136469	1.25985	up
Sh3tc1	0.815397	4.20326	4.28193	8.83763e-05	0.00136138	1.26739	up
Slc15a3	1.57356	5.72341	4.283	8.80709e-05	0.00135951	1.27064	up
Enpp3	1.41065	4.97457	4.28591	8.72418e-05	0.00135422	1.27952	up
Dnajc13	0.501691	5.9709	4.29035	8.59929e-05	0.00134172	1.29306	up
LOC100911766	0.92557	6.10455	4.29744	8.40336e-05	0.00131658	1.3147	up
Slc50a1	0.532396	6.12183	4.29755	8.40035e-05	0.00131658	1.31504	up
Hlx	0.674625	4.42981	4.30653	8.15851e-05	0.00128622	1.34247	up
Actn1	0.968473	6.4072	4.3237	7.71503e-05	0.00122912	1.39496	up
Nt5dc2	1.08778	4.77821	4.33301	7.48433e-05	0.00120123	1.42348	up
C1qb	0.924428	7.98871	4.33398	7.46072e-05	0.00119953	1.42645	up
Tec	1.04612	5.08044	4.3462	7.16931e-05	0.00116052	1.46388	up
Tor1b	0.725387	5.07649	4.3462	7.16927e-05	0.00116052	1.46389	up
Nucb2	0.544361	6.68827	4.34968	7.0882e-05	0.00115481	1.47458	up
LOC100361475	0.561112	6.62933	4.35172	7.04121e-05	0.00115212	1.48083	up
Lpxn	1.39975	5.46752	4.35731	6.91379e-05	0.00113867	1.49799	up
Il17ra	0.661842	6.09882	4.35835	6.89032e-05	0.00113604	1.50118	up
Soat1	1.46708	5.66819	4.36306	6.78518e-05	0.00112361	1.51564	up
Colgalt1	0.564956	6.26391	4.36555	6.73012e-05	0.00111709	1.52329	up
Rsad2	1.62675	6.22781	4.36565	6.72787e-05	0.00111709	1.52361	up
Slamf9	1.29828	5.76787	4.36589	6.72255e-05	0.00111709	1.52435	up
Arhgap30	1.44927	5.13266	4.37442	6.5377e-05	0.00109579	1.55056	up
S100a10	0.622915	8.70803	4.38687	6.27668e-05	0.00106626	1.58886	up
LOC102554884	0.815988	4.68191	4.39509	6.10986e-05	0.00104615	1.61419	up
Ifnar1	0.536433	5.76453	4.40101	5.99255e-05	0.00102839	1.63242	up
Fam129b	0.607325	6.96893	4.40408	5.93244e-05	0.00102049	1.6419	up
Clec7a	1.68306	6.94978	4.40487	5.91719e-05	0.00102049	1.64432	up
Ggta1p	1.05237	5.2238	4.40989	5.82048e-05	0.00101131	1.65982	up
Ryk	0.52397	6.0351	4.41035	5.81165e-05	0.00101112	1.66125	up
Umps	0.525217	6.12357	4.41346	5.75261e-05	0.001002	1.67085	up
Sdf2l1	0.548686	6.96545	4.41693	5.68761e-05	0.000998733	1.68154	up
Cks2	1.84668	5.47889	4.4194	5.64154e-05	0.000995267	1.68919	up
Srsf9	0.563802	6.37404	4.41994	5.63162e-05	0.000994678	1.69084	up
Stat2	0.514948	5.49973	4.42712	5.5004e-05	0.000974919	1.71302	up
Klf6	0.794102	6.21781	4.42778	5.48844e-05	0.00097394	1.71507	up
Rap2b	1.10634	4.76221	4.43343	5.38755e-05	0.000962818	1.73252	up
Ralb	0.563694	6.19824	4.43518	5.35667e-05	0.000959184	1.73793	up
Tubb5	0.649652	7.61679	4.43854	5.29786e-05	0.000952654	1.74832	up
Alox5ap	0.825002	5.69501	4.44516	5.18367e-05	0.000937171	1.76882	up
Ripk1	0.620344	5.69402	4.45118	5.08211e-05	0.000927976	1.78744	up
Hcls1	1.2398	4.50877	4.45328	5.0471e-05	0.000924774	1.79394	up
Cybb	1.64932	5.39666	4.45825	4.96508e-05	0.000914337	1.80936	up
Ns5atp9	2.01208	5.11445	4.45891	4.95441e-05	0.000913485	1.81139	up
Plau	1.65454	5.88004	4.46178	4.90771e-05	0.000907236	1.8203	up
Lhfpl2	0.651957	6.63988	4.47314	4.72743e-05	0.00088458	1.85552	up
Npl	1.3512	6.2862	4.4773	4.66309e-05	0.000877973	1.86842	up
Vat1	0.676498	7.04028	4.48026	4.61781e-05	0.000871619	1.87761	up
Ddx41	0.563059	4.95151	4.4819	4.5928e-05	0.000869068	1.88272	up
Mt2A	0.554256	8.39159	4.48334	4.57116e-05	0.000866057	1.88717	up
Myl12a	0.565424	8.01258	4.4899	4.47319e-05	0.000852839	1.90756	up
Ucp2	0.837003	6.30337	4.49071	4.46131e-05	0.000852083	1.91007	up
Tgfbr2	0.909634	4.86921	4.49224	4.43884e-05	0.000849504	1.91482	up
Lmcd1	1.19001	5.45361	4.49747	4.36276e-05	0.000840752	1.9311	up
Sp110	0.9351	5.82088	4.49784	4.35754e-05	0.000840752	1.93222	up
Baiap2	0.567326	5.16533	4.49786	4.35721e-05	0.000840752	1.93229	up
Ctsc	1.14282	6.62397	4.50359	4.27544e-05	0.000828723	1.95013	up
LOC100362769	0.671965	8.6985	4.50856	4.20588e-05	0.000817336	1.96558	up
RGD1303130	0.600565	7.15239	4.51337	4.13945e-05	0.000808583	1.98057	up
Gcs1	0.627915	6.02362	4.51485	4.11931e-05	0.00080569	1.98517	up
Ppp1r18	0.641943	6.20762	4.51545	4.11117e-05	0.000805139	1.98703	up
Cux1	0.561908	6.8304	4.51697	4.09054e-05	0.000802138	1.99177	up
Rin3	0.74172	5.55715	4.52082	4.03879e-05	0.000797011	2.00376	up
Gngt2	1.47474	6.0789	4.52802	3.94373e-05	0.000781457	2.02619	up
Sgpl1	1.04743	6.0975	4.52878	3.93384e-05	0.000780521	2.02856	up
Rab7b	0.71667	5.72659	4.52957	3.92352e-05	0.000779631	2.03103	up
Cxcr4	1.2136	6.01904	4.53099	3.90507e-05	0.000777876	2.03547	up
Mmp12	2.10854	5.21165	4.53201	3.89192e-05	0.000777346	2.03865	up
Kpna2	0.747976	6.52271	4.53653	3.83409e-05	0.000769822	2.05275	up
Lst1	1.70236	5.04428	4.53757	3.8209e-05	0.00076907	2.056	up
Fam110a	0.660214	5.73094	4.5388	3.80539e-05	0.000767116	2.05983	up
Slfn2	1.2708	6.2927	4.55811	3.56957e-05	0.000731278	2.1201	up
Abracl	0.750864	6.62229	4.55859	3.56388e-05	0.000731103	2.1216	up
Ccl2	2.53823	6.69851	4.56039	3.54265e-05	0.000729556	2.12723	up
LOC100909593	0.893061	6.80345	4.56763	3.45858e-05	0.000717209	2.14986	up
Ptpn6	1.14404	6.04441	4.57289	3.39871e-05	0.000707784	2.16632	up
Nln	0.507295	5.51861	4.57519	3.37285e-05	0.000704453	2.17352	up
Fam105a	1.24386	6.30442	4.57742	3.34795e-05	0.000701095	2.1805	up
Ccdc22	0.524669	5.61675	4.57866	3.33422e-05	0.00070014	2.18438	up
Clec4a1	1.02353	5.4724	4.58009	3.31838e-05	0.000698172	2.18886	up
Coro1b	0.560094	6.57233	4.58184	3.29915e-05	0.000696647	2.19434	up
Lamc1	0.649651	5.27434	4.59111	3.19909e-05	0.000684116	2.22337	up
LOC100912573	1.97188	6.04016	4.59706	3.13645e-05	0.000674537	2.24201	up
Ccl6	1.85739	6.49843	4.60555	3.04906e-05	0.000662338	2.26865	up
Cxcl16	1.14514	6.60798	4.60569	3.04768e-05	0.000662338	2.26908	up
Slc31a1	0.629614	5.61017	4.60935	3.01074e-05	0.000657795	2.28058	up
Gpnmb	1.1704	8.89636	4.61104	2.99384e-05	0.000655998	2.28588	up
Ptpn2	0.542071	6.59266	4.61363	2.96815e-05	0.000651312	2.29401	up
S100a6	0.776139	8.08417	4.65225	2.60958e-05	0.00058887	2.41543	up
Rras2	0.8646	6.67832	4.65411	2.59343e-05	0.000586101	2.42128	up
Casp4	0.740948	4.68607	4.6569	2.56941e-05	0.000582805	2.43006	up
LOC300303	0.9445	5.85797	4.6577	2.56254e-05	0.000582805	2.43259	up
Myd88	0.707615	6.35586	4.66059	2.53793e-05	0.000580499	2.44169	up
Ezr	0.869142	6.51932	4.66314	2.51641e-05	0.000577324	2.44972	up
Aprt	0.512166	7.65901	4.67911	2.38568e-05	0.000558346	2.50005	up
Bnip2	0.571848	6.64879	4.68031	2.37608e-05	0.000557064	2.50386	up
Tlr4	0.863771	4.75071	4.68448	2.34316e-05	0.000552671	2.51702	up
Folr2	2.29413	5.91971	4.68781	2.31726e-05	0.000550204	2.52751	up
Fbxw17	0.531604	4.19162	4.69169	2.28736e-05	0.00054551	2.53977	up
Heatr1	0.515115	4.87476	4.6938	2.27125e-05	0.000543339	2.54644	up
Loxl2	1.37219	5.63834	4.69417	2.26846e-05	0.000543339	2.54759	up
Sh3pxd2b	0.863913	5.30291	4.69702	2.24687e-05	0.000541093	2.55662	up
Flna	0.886667	6.84241	4.69784	2.24075e-05	0.000541093	2.55919	up
Myo1f	1.35194	5.93425	4.6979	2.24026e-05	0.000541093	2.5594	up
Ifi27l2b	0.949189	7.13701	4.69944	2.2288e-05	0.000540887	2.56424	up
Hebp1	1.08186	6.07242	4.69951	2.22827e-05	0.000540887	2.56447	up
Galc	0.66837	6.23152	4.70103	2.21696e-05	0.000540887	2.56927	up
LOC100359539	2.39937	5.72191	4.70573	2.18229e-05	0.00053563	2.58414	up
Cyba	1.15392	7.14601	4.71051	2.14769e-05	0.00053231	2.59923	up
Tnfaip8l2	1.25805	5.61126	4.71446	2.1194e-05	0.000527026	2.61175	up
Rbl1	1.38545	5.55505	4.71647	2.10518e-05	0.000525218	2.6181	up
Tfpi2	1.4411	5.2929	4.7252	2.04449e-05	0.0005169	2.64571	up
Tes	0.853895	6.64572	4.73006	2.01145e-05	0.000511973	2.66109	up
Ogfrl1	0.51742	5.08604	4.74032	1.94336e-05	0.000499565	2.6936	up
Itgb2	1.13998	6.4035	4.74088	1.93968e-05	0.000499565	2.69539	up
Prkcdbp	0.602242	6.64513	4.74106	1.93851e-05	0.000499565	2.69596	up
Hmgb2	0.720553	7.56699	4.74262	1.92842e-05	0.000498388	2.70089	up
Nt5c	0.613487	4.42686	4.75119	1.87371e-05	0.000488424	2.72806	up
Col4a1	1.2573	5.98712	4.75201	1.86855e-05	0.000487971	2.73067	up
Surf4	0.767535	5.42861	4.758	1.83134e-05	0.000479861	2.74966	up
Cib1	0.610253	6.02683	4.76287	1.80161e-05	0.000475367	2.76512	up
Eif4e2	1.07756	5.53588	4.76478	1.79006e-05	0.000473974	2.77119	up
RGD1561778	2.46968	6.72576	4.76851	1.76777e-05	0.000471759	2.78303	up
Stk19	0.508608	4.26915	4.77337	1.7391e-05	0.000469525	2.79847	up
S100a3	0.684862	2.88966	4.77535	1.72757e-05	0.000469458	2.80475	up
Msn	0.948637	6.61726	4.79504	1.61678e-05	0.000445247	2.86735	up
Slc7a6	0.536294	4.08162	4.81357	1.51895e-05	0.000426068	2.92632	up
Clec12a	1.15052	6.30616	4.81495	1.51188e-05	0.000424871	2.93073	up
Hspb1	0.572951	8.65553	4.81714	1.50079e-05	0.000424871	2.93768	up
Glipr1	1.26821	6.1816	4.82721	1.45066e-05	0.000414039	2.96978	up
Cmtm7	0.87899	6.90221	4.83467	1.41462e-05	0.000407383	2.99356	up
Rab34	0.710185	5.91484	4.8449	1.36658e-05	0.00039963	3.02621	up
Il13ra1	0.956132	4.13796	4.85215	1.33354e-05	0.000390732	3.04934	up
Bhlhe40	0.619789	6.44361	4.85454	1.32277e-05	0.00038833	3.057	up
Mcm6	1.56475	4.83721	4.85473	1.32195e-05	0.00038833	3.05759	up
Bak1	0.566465	4.12184	4.8592	1.30211e-05	0.000383754	3.07188	up
Il18	0.807399	6.45466	4.86188	1.29038e-05	0.000381785	3.08043	up
Kcnn4	1.32102	4.98635	4.86352	1.28323e-05	0.000380416	3.08568	up
Sec61b	0.592418	7.42553	4.86524	1.27581e-05	0.000379705	3.09116	up
A2m	1.01988	7.33802	4.86806	1.2637e-05	0.000379045	3.10018	up
Ifitm3	0.549303	7.80434	4.88835	1.17988e-05	0.000361837	3.16506	up
Serpinb1a	1.04822	6.6806	4.89062	1.17081e-05	0.00036052	3.17235	up
Il10rb	0.930612	6.58039	4.90261	1.12425e-05	0.000352645	3.21073	up
Lyn	1.07271	6.05902	4.90668	1.10884e-05	0.000349261	3.22378	up
Ptbp1	0.638347	7.05387	4.90873	1.10115e-05	0.000347562	3.23036	up
Lgals3bp	1.22715	6.49626	4.91078	1.09353e-05	0.000347099	3.23693	up
C1qc	1.26709	7.73806	4.91196	1.08919e-05	0.000347099	3.24069	up
Olr1	1.08944	4.40296	4.91447	1.07993e-05	0.000345921	3.24875	up
Traf7	0.552212	5.33956	4.91554	1.07604e-05	0.00034584	3.25217	up
Lactb	0.698601	5.45975	4.91803	1.06698e-05	0.000344694	3.26016	up
Nipsnap3b	1.12161	5.34891	4.92192	1.05301e-05	0.000342185	3.27263	up
Pdpn	0.556059	7.85822	4.9239	1.04597e-05	0.000340818	3.27897	up
Exo5	0.758145	5.89091	4.92901	1.02799e-05	0.00033641	3.29537	up
Fxyd5	0.841756	7.38115	4.94023	9.89589e-06	0.000325961	3.33138	up
Ly96	1.14757	6.09464	4.95082	9.54617e-06	0.000317904	3.36541	up
Stk10	1.1496	6.50186	4.95522	9.40462e-06	0.000314837	3.37954	up
Axl	0.86188	7.12213	4.97236	8.8724e-06	0.000300611	3.43465	up
Vav1	1.40155	5.37014	4.98735	8.43133e-06	0.000291035	3.4829	up
Rab32	0.967919	6.31617	4.98804	8.41167e-06	0.000291021	3.48511	up
Ctsb	0.591093	9.18153	4.99045	8.34284e-06	0.000289302	3.49288	up
Iqgap1	1.43772	5.48126	4.99261	8.28171e-06	0.000287879	3.49984	up
Mki67	1.85968	5.70604	4.9952	8.209e-06	0.000287879	3.50818	up
Vim	0.615253	9.10543	5.00009	8.07345e-06	0.000285861	3.52394	up
Atp10d	0.916602	5.05348	5.0065	7.89917e-06	0.000281415	3.54459	up
Rbm3	0.876753	7.94535	5.0082	7.85346e-06	0.000280701	3.55008	up
Zfp217	1.0033	4.64894	5.00947	7.81963e-06	0.000280154	3.55417	up
Gss	0.556236	4.68508	5.01325	7.7195e-06	0.000277224	3.56636	up
Lpar6	0.811735	5.42852	5.01515	7.66991e-06	0.000276099	3.57246	up
Nabp1	1.1448	5.56561	5.01751	7.6083e-06	0.000275191	3.5801	up
LOC100911597	0.836888	5.17735	5.02087	7.52178e-06	0.000273126	3.59092	up
Birc2	0.541536	6.69552	5.02307	7.46555e-06	0.000273126	3.59802	up
Chsy1	0.592969	7.0957	5.02462	7.42609e-06	0.000272809	3.60304	up
Nes	1.16472	6.32356	5.02597	7.39222e-06	0.000272592	3.60736	up
Ung	1.04681	4.63575	5.02917	7.31186e-06	0.000270375	3.61771	up
Nxt1	0.60628	6.29758	5.03242	7.23128e-06	0.000268623	3.6282	up
Fcgr3a	1.43531	6.08191	5.03622	7.13829e-06	0.000267138	3.64045	up
Ankrd49	0.582262	5.48044	5.03971	7.05369e-06	0.000265947	3.65174	up
Mrc1	1.74651	6.29637	5.04332	6.96725e-06	0.000264118	3.66341	up
Ppapdc1b	0.642701	6.11169	5.05769	6.63389e-06	0.000256516	3.70982	up
Etf1	0.523378	6.7051	5.06243	6.52728e-06	0.000254345	3.72516	up
Rps27l	0.750363	5.44097	5.07098	6.3394e-06	0.000248304	3.75281	up
Cblb	0.856148	6.05528	5.07603	6.23102e-06	0.00024533	3.76914	up
Mmp14	0.742865	7.26256	5.08893	5.9621e-06	0.000238468	3.81091	up
Ppp4r1	0.651578	5.31967	5.08962	5.94815e-06	0.000238468	3.81313	up
Cd68	2.59387	6.43526	5.09878	5.76471e-06	0.000233742	3.84279	up
Wdfy1	0.526797	7.31904	5.1007	5.72687e-06	0.000233742	3.84903	up
Tbxas1	1.80734	5.70422	5.10113	5.71844e-06	0.000233742	3.85042	up
Sema3c	0.665773	7.16212	5.10642	5.61596e-06	0.000231456	3.86755	up
Fcgr1a	1.19948	5.59248	5.11536	5.44657e-06	0.000228288	3.89655	up
Lyz2	0.968311	8.7056	5.11925	5.37461e-06	0.000226347	3.90915	up
Ugt1a1	1.03356	6.75939	5.11991	5.36239e-06	0.000226347	3.9113	up
Aldh18a1	0.529418	6.46328	5.13642	5.06752e-06	0.000215213	3.96487	up
Sec61a1	0.706455	6.55201	5.1445	4.92922e-06	0.00021119	3.99108	up
Cstb	0.521138	8.20846	5.14512	4.91874e-06	0.00021119	3.9931	up
Piezo1	1.06756	5.59206	5.14606	4.9029e-06	0.00021119	3.99615	up
A3galt2	1.16168	3.87488	5.18078	4.35223e-06	0.000197602	4.10902	up
Ninj1	0.958971	6.66139	5.18516	4.28724e-06	0.000195827	4.12328	up
Pak1ip1	1.02564	6.15175	5.19074	4.20583e-06	0.000193276	4.14144	up
Baz1a	1.19246	4.91462	5.19319	4.17058e-06	0.000192241	4.14942	up
Bcl2a1	1.90355	6.77831	5.20132	4.05576e-06	0.000188095	4.17587	up
Pfn1	0.522204	8.81964	5.20509	4.00348e-06	0.000186242	4.18817	up
Eif4a1	0.560895	8.2047	5.21846	3.82368e-06	0.000182135	4.23171	up
Psmb10	0.644162	6.07866	5.22173	3.78088e-06	0.000181839	4.24238	up
Col6a3	1.53017	5.63041	5.22534	3.73428e-06	0.000181839	4.25413	up
Dab2	0.950576	8.02925	5.22607	3.7249e-06	0.000181839	4.25652	up
Plxnb2	0.715018	6.82925	5.24115	3.53648e-06	0.000177046	4.30571	up
Gas7	1.11862	6.27097	5.25465	3.37593e-06	0.000170705	4.34975	up
Slc30a7	0.627674	5.40335	5.25475	3.37468e-06	0.000170705	4.3501	up
Hn1	0.550015	7.32409	5.2586	3.33028e-06	0.000170705	4.36266	up
Arl11	2.06605	6.10162	5.26916	3.21128e-06	0.000166843	4.39715	up
Arpc1b	1.09515	7.38591	5.27175	3.18277e-06	0.000165932	4.4056	up
LOC100360205	0.783859	6.66742	5.27223	3.17755e-06	0.000165932	4.40716	up
Tmem43	0.643551	6.51385	5.27668	3.12914e-06	0.000164269	4.42171	up
Irak2	0.76268	4.85924	5.28104	3.08246e-06	0.000164109	4.43596	up
Dusp11	0.820707	5.6238	5.2815	3.07759e-06	0.000164109	4.43746	up
Tagln2	1.17892	7.09327	5.28541	3.03634e-06	0.000163952	4.45026	up
Cdk1	2.05786	5.20109	5.28652	3.02478e-06	0.000163913	4.45387	up
Fcgr2a	1.20682	8.30417	5.29177	2.97051e-06	0.000162731	4.47104	up
Ttpal	0.939757	4.20396	5.29429	2.94483e-06	0.000162492	4.47927	up
Mafb	1.67632	6.3072	5.29959	2.8914e-06	0.000160128	4.49663	up
LOC100364403	0.726601	7.34341	5.30179	2.8696e-06	0.000159505	4.50381	up
Cd14	2.21946	6.32736	5.32151	2.68071e-06	0.000152367	4.56837	up
Cd276	1.22451	5.19105	5.3284	2.61775e-06	0.00015106	4.59091	up
Cdkn1a	1.10262	4.93294	5.32853	2.61657e-06	0.00015106	4.59133	up
Arhgap17	0.635773	6.26831	5.33425	2.56532e-06	0.000150915	4.61009	up
P2rx4	1.10971	6.19847	5.34357	2.48402e-06	0.000147858	4.64063	up
Carhsp1	0.589458	6.85653	5.35372	2.39838e-06	0.000143325	4.6739	up
S100a4	0.562029	8.23615	5.38033	2.18754e-06	0.000134367	4.76118	up
Mfap3	0.550989	6.3636	5.38237	2.17214e-06	0.000134043	4.76788	up
Hmox1	2.34631	7.00224	5.38541	2.14939e-06	0.000133183	4.77787	up
Rnh1	0.712218	7.41242	5.39342	2.0906e-06	0.000131153	4.80417	up
Ctsz	0.947708	7.8903	5.40155	2.0326e-06	0.000128581	4.83086	up
Ifitm1	3.21512	6.95881	5.40371	2.01747e-06	0.00012816	4.83795	up
LOC685108	1.40511	6.72064	5.40827	1.98584e-06	0.000127761	4.85294	up
Sox4	0.874229	6.52822	5.40945	1.97776e-06	0.000127761	4.85681	up
Chdh	0.555896	2.71555	5.43021	1.84046e-06	0.000122044	4.92507	up
Fgl2	0.789863	6.67795	5.43351	1.81952e-06	0.000121187	4.93592	up
Nip7	0.558127	6.08164	5.43649	1.80082e-06	0.000120472	4.94573	up
Pdcd11	0.540791	5.46028	5.45066	1.71452e-06	0.000118364	4.99233	up
Anxa2	0.906345	8.13475	5.45391	1.69529e-06	0.000117574	5.00302	up
Capg	1.54206	7.42434	5.46866	1.61069e-06	0.000114562	5.0516	up
Nek6	0.633864	7.01169	5.47037	1.60116e-06	0.000114562	5.05723	up
Qsox1	0.611703	5.52772	5.47176	1.59346e-06	0.000114562	5.0618	up
Sh3bp2	0.883524	4.17271	5.54901	1.21828e-06	9.41851e-05	5.3166	up
Gda	1.1523	7.122	5.55257	1.2033e-06	9.37771e-05	5.32834	up
Tspo	1.00839	7.27859	5.55795	1.18099e-06	9.34841e-05	5.34611	up
Ddx21	0.603808	7.01566	5.56585	1.14895e-06	9.21163e-05	5.37222	up
Sin3b	0.593416	6.53703	5.58172	1.08719e-06	8.78999e-05	5.42467	up
C3ar1	1.46985	5.35413	5.58335	1.08104e-06	8.78719e-05	5.43006	up
Eaf1	0.658446	6.03529	5.58396	1.07872e-06	8.78719e-05	5.4321	up
Metrnl	1.66244	6.43432	5.58537	1.07346e-06	8.78719e-05	5.43674	up
Sbno2	1.41972	5.76922	5.58545	1.07313e-06	8.78719e-05	5.43703	up
Fabp5	0.644022	8.65036	5.5888	1.06072e-06	8.78719e-05	5.44807	up
Emp3	1.3814	6.50244	5.59055	1.05424e-06	8.78719e-05	5.45389	up
Fermt3	1.39453	5.07792	5.60427	1.00503e-06	8.48886e-05	5.49927	up
Pbdc1	0.52074	6.87569	5.63554	9.01257e-07	7.83109e-05	5.60275	up
Lgals3	0.829991	8.92081	5.65234	8.49954e-07	7.49192e-05	5.6584	up
Lilrb4	2.24955	6.07513	5.6585	8.3188e-07	7.39835e-05	5.67881	up
Cmtm6	0.793253	6.94562	5.67764	7.78098e-07	6.96098e-05	5.74228	up
Dynlt1	0.653667	6.82515	5.67974	7.72436e-07	6.95146e-05	5.74922	up
Anxa1	1.21211	7.60299	5.68074	7.69735e-07	6.95146e-05	5.75254	up
Rbp1	2.09836	6.28614	5.68253	7.64943e-07	6.95146e-05	5.75847	up
MGC105649	1.98729	5.34403	5.70133	7.16334e-07	6.64433e-05	5.82082	up
Cbfb	0.503756	6.46177	5.70185	7.15021e-07	6.64433e-05	5.82257	up
Hck	2.0473	5.70657	5.71321	6.87185e-07	6.45314e-05	5.86028	up
Ltbr	0.634084	6.24554	5.71709	6.77942e-07	6.40613e-05	5.87314	up
LOC100911798	0.64725	4.06582	5.73158	6.44452e-07	6.20603e-05	5.92126	up
Cers6	0.859622	5.07559	5.74252	6.20269e-07	6.01144e-05	5.95758	up
Casp3	0.784481	5.04243	5.75285	5.98259e-07	5.83553e-05	5.9919	up
Mvp	0.919419	6.34949	5.75513	5.93516e-07	5.83553e-05	5.99946	up
Scamp2	1.04279	6.18975	5.78881	5.27535e-07	5.57749e-05	6.11141	up
Clec4a3	1.7498	6.08578	5.79401	5.18017e-07	5.51542e-05	6.1287	up
S100a11	1.44107	7.85375	5.79772	5.11319e-07	5.51542e-05	6.14107	up
LOC100911548	0.666348	5.42181	5.83147	4.54323e-07	5.12605e-05	6.25334	up
Mapkapk3	0.735669	6.15938	5.84845	4.28066e-07	4.94041e-05	6.3099	up
Mmp19	0.915927	4.24415	5.86777	4.00045e-07	4.65252e-05	6.37422	up
Clic1	1.0849	7.33914	5.89672	3.61414e-07	4.51616e-05	6.47071	up
Sat1	0.781617	7.99258	5.92791	3.23945e-07	4.20652e-05	6.57471	up
Tnip2	0.805283	4.90723	5.93732	3.13416e-07	4.12047e-05	6.60611	up
Abhd2	1.0918	4.35909	5.94281	3.07435e-07	4.11337e-05	6.62442	up
Ms4a6a	1.61508	5.29541	5.94298	3.07253e-07	4.11337e-05	6.62498	up
Sptlc2	0.56346	5.95252	5.94478	3.05309e-07	4.11337e-05	6.63101	up
Rbpj	0.604682	6.45349	5.95013	2.99635e-07	4.11337e-05	6.64884	up
Efemp2	1.48766	5.53713	5.95764	2.91831e-07	4.04789e-05	6.67392	up
Tnfrsf1a	0.797721	6.81497	5.95855	2.90899e-07	4.04789e-05	6.67696	up
Lgmn	0.833163	8.59809	6.03284	2.24062e-07	3.35406e-05	6.92504	up
Rassf4	0.610562	6.7093	6.05121	2.10039e-07	3.20765e-05	6.98647	up
Pdlim4	0.660157	6.65122	6.13525	1.56264e-07	2.54038e-05	7.26756	up
Cnih4	0.529303	7.40401	6.18703	1.30212e-07	2.31608e-05	7.44092	up
Edem1	0.858321	6.70149	6.19684	1.25789e-07	2.28777e-05	7.47376	up
Rps6ka3	0.656669	5.64137	6.25531	1.0236e-07	2.00984e-05	7.66968	up
Rap1b	0.513566	8.10822	6.2616	1.00115e-07	1.99164e-05	7.69075	up
Timp1	1.47551	7.90941	6.27059	9.69902e-08	1.95519e-05	7.7209	up
Slc31a2	0.918405	5.95217	6.2752	9.54295e-08	1.94973e-05	7.73632	up
LOC680254	1.05746	5.26197	6.32327	8.05447e-08	1.76486e-05	7.89751	up
Tgif1	1.02568	6.77977	6.32416	8.02926e-08	1.76486e-05	7.90049	up
Ano6	0.850588	6.81592	6.34168	7.54815e-08	1.70329e-05	7.95922	up
Slc39a11	0.673323	5.38741	6.34355	7.4985e-08	1.70329e-05	7.9655	up
Atf3	2.07479	6.13954	6.36702	6.90239e-08	1.63058e-05	8.04424	up
Cd44	1.0177	6.99034	6.37896	6.61757e-08	1.58811e-05	8.08429	up
Prss23	0.680936	6.65907	6.40522	6.03199e-08	1.48994e-05	8.17236	up
Mgat2	0.510063	6.84965	6.40641	6.00673e-08	1.48994e-05	8.17635	up
Runx1	0.847033	5.45462	6.49331	4.41972e-08	1.21494e-05	8.46798	up
Rhoc	0.935017	6.92714	6.54618	3.66699e-08	1.06618e-05	8.64544	up
Cd63	0.61897	8.88405	6.57761	3.28175e-08	9.92335e-06	8.75093	up
Slc25a24	0.970542	6.26105	6.5818	3.23354e-08	9.92335e-06	8.765	up
Tax1bp3	0.838728	6.71361	6.62541	2.7719e-08	8.91667e-06	8.9114	up
Fcgr2b	1.01922	7.32536	6.72108	1.97712e-08	7.11716e-06	9.23252	up
Tubb6	1.76153	6.98171	6.73722	1.86758e-08	7.059e-06	9.28668	up
Ctsl	0.727913	8.89021	6.79693	1.5125e-08	6.53358e-06	9.48706	up
Col5a3	0.691542	5.91299	6.8193	1.3976e-08	6.21481e-06	9.56212	up
Itgb1	0.526373	7.93913	6.84147	1.29237e-08	6.08495e-06	9.6365	up
Litaf	0.663548	7.97609	6.86425	1.1925e-08	6.06389e-06	9.71291	up
Rbm47	1.66862	5.36064	7.12836	4.69698e-09	4.43835e-06	10.5978	up
Inppl1	0.521901	5.67384	7.18278	3.87751e-09	3.92888e-06	10.7798	up
Gadd45a	1.14309	7.17594	7.70888	6.11467e-10	1.32068e-06	12.5317	up
