# Supplementary material for: Screening macrophage polarization genes in spinal cord injury as therapeutic targets
Source: PLoS One. 2026 May 4;21(5):e0347599. doi: 10.1371/journal.pone.0347599 (PMC13138653; doi:10.1371/journal.pone.0347599)
Supplement: S2 Table — (XLSX) [file pone.0347599.s002.xlsx]

## Sheet: Table S1
ONTOLOGY	ID	Description	GeneRatio	BgRatio	pvalue	p.adjust	qvalue	geneID	Count
BP	GO:0002764	immune response-regulating signaling pathway	76/1186	400/18048	2.53154e-17	1.08926e-13	7.93869e-14	Fcgr2b/Rps6ka3/Tnip2/Mapkapk3/Lilrb4/Lgals3/C3ar1/Cd276/Cd14/Fcgr2a/Irak2/Ninj1/Fcgr1a/Prkce/Wdfy1/Cblb/Fcgr3a/Vav1/Ly96/Lyn/Kcnn4/Cyba/Tlr4/Ezr/Myd88/Ptpn2/Ptpn6/Rab7b/Clec7a/Rsad2/Lpxn/Tec/Slc15a3/Cd33/Fcer1g/Tyrobp/Cmtm3/Cd300a/Tifa/Ptprc/Lcp2/Casp1/Ada/Ticam1/Tlr2/Gpld1/Laptm5/C5ar1/Unc93b1/Tlr7/Ptprj/Clec4a/Ifi35/Nckap1l/Plin3/Irf1/Plscr1/Cd36/Blnk/Mnda/Lbp/Nfam1/Cd86/Irf7/Cd8a/Irgm/Tlr8/Btk…	76
BP	GO:0002274	myeloid leukocyte activation	59/1186	263/18048	3.6843e-17	1.08926e-13	7.93869e-14	Rbpj/Tnip2/Ltbr/Anxa1/Lilrb4/Sbno2/Hmox1/Fcgr2a/Prkce/Fcgr3a/Lyn/Il18/Itgb2/Myo1f/Tlr4/Myd88/Ptpn6/Ctsc/Tgfbr2/Enpp3/Cd33/Fcer1g/Tgfb1/Tyrobp/Cd300a/Lcp2/Crlf2/Rac2/Grn/C1qa/Stxbp2/Itgam/Fn1/Casp1/Pycard/Pla2g3/Ticam1/Tlr2/C5ar1/Chga/Adam9/Ifi35/Cnr1/Plscr1/Aif1/Fgr/Lbp/Cd86/Btk/Trem2/Syk/Nr1h3/Cd37/Ccl3/Il4r/Ptafr/Stxbp1/Fes/Thy1	59
BP	GO:0032103	positive regulation of response to external stimulus	81/1186	472/18048	1.04262e-15	2.05501e-12	1.49772e-12	Ano6/Lgmn/Tnfrsf1a/C3ar1/P2rx4/Cd14/Fcgr2a/Ninj1/Fcgr1a/Fkbp1b/Vav1/Ly96/Il18/Rab34/Hspb1/Hmgb2/Cyba/Flna/Tlr4/Casp4/Ccl2/Mmp12/Cxcr4/Ctsc/Ripk1/Alox5ap/Clec7a/Il17ra/Fcer1g/Tgfb1/Tyrobp/Swap70/Fabp4/Rac2/Grn/Parp9/Tradd/Fn1/Casp1/Pycard/Pla2g3/Lrsam1/Tlr2/Tgm2/Lgals1/Gpsm3/Fbn1/C5ar1/Cebpb/Ptprj/Ccr5/Clec4a/Camk2n1/Ifi35/Nckap1l/Cnr1/Plscr1/Aif1/Lpl/Ly86/Thbs4/Ccl4/Mnda/Lbp/Usp29/Nrg1/Irf7/Irgm/…	81
BP	GO:0042060	wound healing	78/1186	461/18048	8.0064e-15	1.18355e-11	8.62584e-12	Itgb1/Rhoc/Cd44/Ano6/Timp1/Clic1/Casp3/Anxa1/Fermt3/Anxa2/Hmox1/Cdkn1a/Prkce/Fcgr3a/Axl/Pdpn/Lyn/Il10rb/Hspb1/Tfpi2/Dmtn/Flna/Tlr4/Coro1b/Ptpn6/Ccl2/Mmp12/Cxcr4/Tgfbr2/Myl12a/Plau/Rap2b/Klf6/Clec7a/Tec/Fcer1g/Tgfb1/Tnc/Prcp/Pros1/Pf4/Cnn2/Sh2b3/Fn1/Myof/Clec10a/Lox/Sdc1/Rab3a/Il6r/Cldn4/B4galt1/Tnfrsf12a/Plek/Ptprj/Gpx1/Hps1/Col5a1/Postn/Fkbp10/Abat/Hbegf/Eng/Cd36/Ltbp1/Alox15/Nrg1/Ptk7/Tsku/Proc…	78
BP	GO:0070661	leukocyte proliferation	65/1186	380/18048	8.89766e-13	9.20307e-10	6.70732e-10	Irs2/Fcgr2b/Cd44/Casp3/Anxa1/Lilrb4/Lgals3/Cdkn1a/Cd276/Psmb10/Satb1/Fkbp1b/Cblb/Fcgr3a/Lyn/Il18/Il13ra1/Msn/Itgb2/Tlr4/Myd88/Gpnmb/Ptpn6/Lst1/Cxcr4/Tgfbr2/Enpp3/Tgfb1/Tyrobp/Coro1a/Cd300a/Ptprc/Rac2/Cnn2/Itgam/Ada/Pycard/Ticam1/Tcirg1/Ripk3/Laptm5/Cebpb/Junb/Itgal/Sash3/Nckap1l/Irf1/Inpp5d/Aif1/Csf2ra/Mnda/Cd86/Blm/Dock8/Btk/Trem2/Syk/Hhex/Tnfrsf1b/Hells/Myc/Wnt4/Cd37/Sox11/Tnfsf4	65
BP	GO:0002275	myeloid cell activation involved in immune response	31/1186	107/18048	9.33847e-13	9.20307e-10	6.70732e-10	Sbno2/Hmox1/Prkce/Lyn/Itgb2/Myo1f/Myd88/Ptpn6/Enpp3/Fcer1g/Tyrobp/Cd300a/Rac2/Grn/Stxbp2/Itgam/Pycard/Pla2g3/Ticam1/Chga/Ifi35/Fgr/Lbp/Btk/Trem2/Syk/Ccl3/Il4r/Ptafr/Stxbp1/Fes	31
BP	GO:0050900	leukocyte migration	67/1186	404/18048	1.72675e-12	1.45861e-09	1.06305e-09	Itgb1/Ano6/Lgmn/Anxa1/Lgals3/C3ar1/P2rx4/Fcgr2a/Ninj1/Mmp14/Vav1/Stk10/Lyn/Msn/Itgb2/Myo1f/Myd88/Padi2/Cxcl16/Ccl6/Ccl2/Rin3/Slamf9/Il17ra/Fcer1g/Tgfb1/Coro1a/Cd300a/Swap70/Gcnt1/Rac2/Pf4/Cnn2/Icam1/Itgam/Ada/Pycard/Spp1/Tlr2/Ripk3/Gpsm3/C5ar1/B4galt1/Chga/Ptprj/Itgal/Ccr5/Lyve1/Plcb1/Nckap1l/Podxl2/Aif1/Hsd3b7/Thbs4/Ccl4/Csf3r/Lbp/Ptpro/Dock8/Trem2/Syk/Ccl3/Ccl9/Ptafr/Ccl7/Emilin1/Thy1	67
BP	GO:0045785	positive regulation of cell adhesion	76/1186	496/18048	3.30159e-12	2.44029e-09	1.77852e-09	Itgb1/Cd63/Runx1/Cd44/Efemp2/Myoc/Cbfb/Anxa1/Lilrb4/Sox4/Cd276/Dab2/Ninj1/Piezo1/Prkce/Iqgap1/Vav1/Pdpn/Il18/Cib1/Itgb2/Dmtn/Flna/Ptpn6/Ccl2/Tgfbr2/L1cam/S100a10/Hlx/Tgfb1/Cited2/Coro1a/Rras/Ptprc/Gcnt1/Apbb1ip/Myadm/Icam1/Fn1/Ada/Pycard/Spp1/Tgm2/Lgals1/Il6r/Ptprj/Itgal/Adam9/Ccr5/Sash3/Prkcz/Nckap1l/Aif1/Col8a1/Cd36/Gcnt2/Alox15/Epha4/Cd86/Vwc2/Nrg1/Blm/Dock8/Syk/Fbln2/Ret/Wnt4/Il4r/Nrp1/Ptafr/…	76
BP	GO:0032760	positive regulation of tumor necrosis factor production	32/1186	119/18048	3.75451e-12	2.46671e-09	1.79777e-09	Tnfrsf1a/Cd14/Fcgr2a/Fcgr3a/Ly96/Il18/Hspb1/Cyba/Tlr4/Myd88/Ccl2/Cybb/Ripk1/Clec7a/Fcer1g/Tyrobp/Ptprc/Pf4/Pycard/Ticam1/Tlr2/Ptprj/Ccr5/Sash3/Lpl/Cd36/Ccl4/Lbp/Btk/Syk/Ccl3/Ptafr	32
BP	GO:0006909	phagocytosis	48/1186	243/18048	4.82528e-12	2.85319e-09	2.07944e-09	Itgb1/Fcgr2b/Ano6/Hck/Anxa1/Fcgr2a/Fcgr1a/Vav1/Axl/Rab34/Itgb2/Cyba/Tlr4/Myd88/Ccl2/Rab7b/Clec7a/Fcer1g/Tgfb1/Tyrobp/Coro1a/Cd300a/Ptprc/Pros1/Rac2/Cnn2/Itgam/Myo7a/Pycard/Tlr2/Tgm2/Scarb1/Ptprj/P2ry6/Ncf4/Nckap1l/Plscr1/Aif1/Cd36/Fgr/Alox15/Lbp/Btk/Trem2/Syk/Nr1h3/C2/Arhgap25	48
BP	GO:1903557	positive regulation of tumor necrosis factor superfamily cytokine production	32/1186	121/18048	6.12414e-12	3.292e-09	2.39926e-09	Tnfrsf1a/Cd14/Fcgr2a/Fcgr3a/Ly96/Il18/Hspb1/Cyba/Tlr4/Myd88/Ccl2/Cybb/Ripk1/Clec7a/Fcer1g/Tyrobp/Ptprc/Pf4/Pycard/Ticam1/Tlr2/Ptprj/Ccr5/Sash3/Lpl/Cd36/Ccl4/Lbp/Btk/Syk/Ccl3/Ptafr	32
BP	GO:0002683	negative regulation of immune system process	73/1186	476/18048	8.58217e-12	4.11579e-09	2.99964e-09	Fcgr2b/Runx1/Cd44/Susd4/Casp3/Cbfb/Anxa1/Lilrb4/Lgals3/Fgl2/Hmox1/Cd276/Mafb/Cd68/Cblb/Axl/C1qc/Lyn/A2m/Hspb1/Tnfaip8l2/Ezr/Ptpn2/Gpnmb/Padi2/Ptpn6/Ccl2/Lst1/Mmp12/Rin3/Stat2/Lpxn/Hlx/Enpp3/Fcer1g/Tgfb1/Tyrobp/Cd300a/Ptprc/Acp5/Grn/Cnn2/Ada/Bst2/Fbn1/Laptm5/Cebpb/Ptprj/Gpx1/Parp14/Plcb1/Nckap1l/Cnr1/Irf1/Inpp5d/Fgr/Alox15/Mnda/Cd86/Btk/Trem2/Isg15/Nr1h3/Myc/Cd37/Sox11/Ccl3/Il4r/Trib1/Usp18/Emilin…	73
BP	GO:0002366	leukocyte activation involved in immune response	54/1186	299/18048	9.04876e-12	4.11579e-09	2.99964e-09	Anxa1/Lgals3/Sbno2/Fgl2/Hmox1/Prkce/Fcgr3a/Ung/Lyn/Il18/Itgb2/Myo1f/Tlr4/Myd88/Ptpn6/Hlx/Enpp3/Fcer1g/Tgfb1/Tyrobp/Coro1a/Lcp1/Cd300a/Swap70/Ptprc/Apbb1ip/Rac2/Grn/Icam1/Stxbp2/Itgam/Ada/Pycard/Pla2g3/Ticam1/Lgals1/Il6r/Chga/Itgal/Prkcz/Ifi35/Nckap1l/Fgr/Lbp/Cd86/Btk/Trem2/Syk/Ccl3/Il4r/Ptafr/Stxbp1/Fes/Tnfsf4	54
BP	GO:0002697	regulation of immune effector process	69/1186	439/18048	1.03732e-11	4.3812e-09	3.19308e-09	Litaf/Fcgr2b/Susd4/Anxa1/Lilrb4/Lgals3/Ddx21/Fgl2/Hmox1/Fcgr2a/Fcgr1a/Vav1/Axl/Lyn/A2m/Il18/Il13ra1/Itgb2/Tlr4/Myd88/Casp4/Ptpn6/Ccl2/Rsad2/Hlx/Enpp3/Fcer1g/Tgfb1/Tyrobp/Cd300a/Ptprc/Acp5/Rac2/Grn/Stxbp2/Itgam/Casp1/Pycard/Pla2g3/Bst2/Ticam1/Tlr2/Ripk3/Laptm5/Tlr7/Ptprj/Sash3/Prkcz/Nckap1l/Cd36/RT1-CE10/Fgr/Lbp/Cd86/Gprc5b/Btk/Trem2/Syk/Tnfrsf1b/Tril/Ncf1/Cd37/Il4r/Ptafr/Stxbp1/Rbp4/Fes/Ddx60/Tnf…	69
BP	GO:0032970	regulation of actin filament-based process	67/1186	423/18048	1.46496e-11	5.69774e-09	4.15259e-09	Gba2/Ctsl/Rhoc/Pdlim4/Dixdc1/Myoc/Hck/Sptb/Limch1/Capg/Arhgap17/Arpc1b/Pfn1/Prkce/Iqgap1/Pdpn/Dmtn/Myo1f/Flna/Sh3pxd2b/Fhod3/Coro1b/Abracl/Baiap2/Hcls1/S100a10/Pfn2/Vasp/Tgfb1/Coro1a/Gmfg/Swap70/Arhgap44/Rac2/Myadm/Cnn2/Icam1/Rnd2/Pycard/Bst2/Tlr2/Cgnl1/Ryr2/Svil/Cyfip2/Plek/Tmod1/Stau2/Cotl1/Daam2/Arhgdib/Sptbn4/Arhgap18/Nckap1l/Atp1a2/Fgf13/Epha5/Rhpn2/Alox15/Akap6/Wnt4/Sptbn2/Nrp1/Ect2/Dsc2/Rh…	67
BP	GO:0002263	cell activation involved in immune response	54/1186	303/18048	1.54175e-11	5.69774e-09	4.15259e-09	Anxa1/Lgals3/Sbno2/Fgl2/Hmox1/Prkce/Fcgr3a/Ung/Lyn/Il18/Itgb2/Myo1f/Tlr4/Myd88/Ptpn6/Hlx/Enpp3/Fcer1g/Tgfb1/Tyrobp/Coro1a/Lcp1/Cd300a/Swap70/Ptprc/Apbb1ip/Rac2/Grn/Icam1/Stxbp2/Itgam/Ada/Pycard/Pla2g3/Ticam1/Lgals1/Il6r/Chga/Itgal/Prkcz/Ifi35/Nckap1l/Fgr/Lbp/Cd86/Btk/Trem2/Syk/Ccl3/Il4r/Ptafr/Stxbp1/Fes/Tnfsf4	54
BP	GO:0046651	lymphocyte proliferation	58/1186	341/18048	1.94185e-11	6.75422e-09	4.92256e-09	Irs2/Fcgr2b/Cd44/Casp3/Anxa1/Lilrb4/Lgals3/Cdkn1a/Cd276/Psmb10/Satb1/Fkbp1b/Cblb/Fcgr3a/Lyn/Il18/Il13ra1/Msn/Itgb2/Tlr4/Myd88/Gpnmb/Ptpn6/Lst1/Cxcr4/Tgfbr2/Tgfb1/Tyrobp/Coro1a/Cd300a/Ptprc/Rac2/Itgam/Ada/Pycard/Ticam1/Ripk3/Laptm5/Cebpb/Itgal/Sash3/Nckap1l/Irf1/Inpp5d/Aif1/Mnda/Cd86/Blm/Dock8/Btk/Syk/Tnfrsf1b/Hells/Myc/Wnt4/Cd37/Sox11/Tnfsf4	58
BP	GO:0032640	tumor necrosis factor production	42/1186	204/18048	2.6102e-11	8.12323e-09	5.92032e-09	Tnfrsf1a/Clec4a3/Lilrb4/Tspo/Cd14/Fcgr2a/Fcgr3a/Axl/Ly96/Il18/Hspb1/Cyba/Tlr4/Myd88/Gpnmb/Ptpn6/Ccl2/Cybb/Ripk1/Clec7a/Cd33/Fcer1g/Tyrobp/Ptprc/Acp5/Pf4/Pycard/Ticam1/Tlr2/Ptprj/Ccr5/Sash3/Clec4a/Lpl/Cd36/Ccl4/Lbp/Btk/Trem2/Syk/Ccl3/Ptafr	42
BP	GO:0032680	regulation of tumor necrosis factor production	42/1186	204/18048	2.6102e-11	8.12323e-09	5.92032e-09	Tnfrsf1a/Clec4a3/Lilrb4/Tspo/Cd14/Fcgr2a/Fcgr3a/Axl/Ly96/Il18/Hspb1/Cyba/Tlr4/Myd88/Gpnmb/Ptpn6/Ccl2/Cybb/Ripk1/Clec7a/Cd33/Fcer1g/Tyrobp/Ptprc/Acp5/Pf4/Pycard/Ticam1/Tlr2/Ptprj/Ccr5/Sash3/Clec4a/Lpl/Cd36/Ccl4/Lbp/Btk/Trem2/Syk/Ccl3/Ptafr	42
BP	GO:0032943	mononuclear cell proliferation	58/1186	347/18048	3.99495e-11	1.14701e-08	8.35959e-09	Irs2/Fcgr2b/Cd44/Casp3/Anxa1/Lilrb4/Lgals3/Cdkn1a/Cd276/Psmb10/Satb1/Fkbp1b/Cblb/Fcgr3a/Lyn/Il18/Il13ra1/Msn/Itgb2/Tlr4/Myd88/Gpnmb/Ptpn6/Lst1/Cxcr4/Tgfbr2/Tgfb1/Tyrobp/Coro1a/Cd300a/Ptprc/Rac2/Itgam/Ada/Pycard/Ticam1/Ripk3/Laptm5/Cebpb/Itgal/Sash3/Nckap1l/Irf1/Inpp5d/Aif1/Mnda/Cd86/Blm/Dock8/Btk/Syk/Tnfrsf1b/Hells/Myc/Wnt4/Cd37/Sox11/Tnfsf4	58
BP	GO:0071706	tumor necrosis factor superfamily cytokine production	42/1186	207/18048	4.2676e-11	1.14701e-08	8.35959e-09	Tnfrsf1a/Clec4a3/Lilrb4/Tspo/Cd14/Fcgr2a/Fcgr3a/Axl/Ly96/Il18/Hspb1/Cyba/Tlr4/Myd88/Gpnmb/Ptpn6/Ccl2/Cybb/Ripk1/Clec7a/Cd33/Fcer1g/Tyrobp/Ptprc/Acp5/Pf4/Pycard/Ticam1/Tlr2/Ptprj/Ccr5/Sash3/Clec4a/Lpl/Cd36/Ccl4/Lbp/Btk/Trem2/Syk/Ccl3/Ptafr	42
BP	GO:1903555	regulation of tumor necrosis factor superfamily cytokine production	42/1186	207/18048	4.2676e-11	1.14701e-08	8.35959e-09	Tnfrsf1a/Clec4a3/Lilrb4/Tspo/Cd14/Fcgr2a/Fcgr3a/Axl/Ly96/Il18/Hspb1/Cyba/Tlr4/Myd88/Gpnmb/Ptpn6/Ccl2/Cybb/Ripk1/Clec7a/Cd33/Fcer1g/Tyrobp/Ptprc/Acp5/Pf4/Pycard/Ticam1/Tlr2/Ptprj/Ccr5/Sash3/Clec4a/Lpl/Cd36/Ccl4/Lbp/Btk/Trem2/Syk/Ccl3/Ptafr	42
BP	GO:0002224	toll-like receptor signaling pathway	31/1186	123/18048	5.03613e-11	1.29472e-08	9.43611e-09	Rps6ka3/Tnip2/Mapkapk3/Cd14/Irak2/Ninj1/Prkce/Wdfy1/Ly96/Lyn/Cyba/Tlr4/Myd88/Rab7b/Rsad2/Cd300a/Ticam1/Tlr2/Unc93b1/Tlr7/Ifi35/Plin3/Irf1/Cd36/Lbp/Cd86/Irf7/Tlr8/Trem2/Nr1h3/Tril	31
BP	GO:0043254	regulation of protein-containing complex assembly	67/1186	438/18048	7.06694e-11	1.7065e-08	1.24372e-08	Gba2/Rhoc/Rap1b/Hck/Sptb/Lgals3/Gda/Capg/Arpc1b/Pfn1/Piezo1/Prkce/Birc2/Ica1/Bak1/Msn/Tlr4/Rims1/Myd88/Fhod3/Baiap2/Hcls1/Ralb/Clec7a/Pfn2/Mapk9/Vasp/Tgfb1/Coro1a/Lcp1/Myadm/Fnip2/Icam1/Cdt1/Pycard/Ticam1/Tlr2/Rab3a/Svil/Cyfip2/Plek/Tmod1/Cotl1/Daam2/Sptbn4/Mapt/Arhgap18/Prkcz/Nckap1l/Trhr/Sorl1/Cd36/Alox15/Stmn2/Nrg1/Irgm/Trem2/Isg15/Syk/Stx1b/Mapre3/Sptbn2/Fblim1/Stxbp1/Prrt2/Fes/Eif4ebp1	67
BP	GO:0002699	positive regulation of immune effector process	53/1186	306/18048	7.21502e-11	1.7065e-08	1.24372e-08	Anxa1/Ddx21/Hmox1/Fcgr2a/Fcgr1a/Vav1/Lyn/Il18/Il13ra1/Itgb2/Tlr4/Myd88/Casp4/Ptpn6/Ccl2/Rsad2/Hlx/Enpp3/Fcer1g/Tgfb1/Tyrobp/Cd300a/Ptprc/Rac2/Stxbp2/Itgam/Casp1/Pycard/Pla2g3/Ticam1/Tlr2/Laptm5/Tlr7/Ptprj/Sash3/Prkcz/Cd36/RT1-CE10/Fgr/Lbp/Cd86/Gprc5b/Btk/Trem2/Syk/Cd37/Il4r/Ptafr/Stxbp1/Rbp4/Fes/Ddx60/Tnfsf4	53
BP	GO:0002221	pattern recognition receptor signaling pathway	38/1186	179/18048	8.94077e-11	2.03334e-08	1.48192e-08	Rps6ka3/Tnip2/Mapkapk3/Cd14/Irak2/Ninj1/Prkce/Wdfy1/Ly96/Lyn/Cyba/Tlr4/Myd88/Rab7b/Clec7a/Rsad2/Slc15a3/Cd300a/Tifa/Casp1/Ticam1/Tlr2/Unc93b1/Tlr7/Ifi35/Plin3/Irf1/Cd36/Lbp/Cd86/Irf7/Irgm/Tlr8/Trem2/Nr1h3/Tril/Oasl/Ddx60	38
BP	GO:0070663	regulation of leukocyte proliferation	51/1186	291/18048	1.06473e-10	2.33176e-08	1.69941e-08	Irs2/Fcgr2b/Cd44/Casp3/Anxa1/Lilrb4/Lgals3/Cdkn1a/Cd276/Cblb/Fcgr3a/Lyn/Il18/Il13ra1/Tlr4/Myd88/Gpnmb/Ptpn6/Lst1/Tgfbr2/Enpp3/Tgfb1/Tyrobp/Coro1a/Cd300a/Ptprc/Rac2/Cnn2/Ada/Pycard/Ticam1/Ripk3/Laptm5/Cebpb/Itgal/Sash3/Nckap1l/Irf1/Inpp5d/Aif1/Csf2ra/Mnda/Cd86/Blm/Btk/Syk/Hhex/Tnfrsf1b/Cd37/Sox11/Tnfsf4	51
BP	GO:0031349	positive regulation of defense response	53/1186	312/18048	1.51536e-10	3.20012e-08	2.33229e-08	Tnfrsf1a/Fcgr2a/Ninj1/Fcgr1a/Vav1/Il18/Rab34/Hmgb2/Cyba/Tlr4/Casp4/Mmp12/Ctsc/Ripk1/Alox5ap/Clec7a/Il17ra/Fcer1g/Tyrobp/Fabp4/Grn/Parp9/Tradd/Casp1/Pycard/Pla2g3/Lrsam1/Tlr2/Tgm2/Lgals1/Gpsm3/Cebpb/Ccr5/Clec4a/Camk2n1/Ifi35/Cnr1/Plscr1/Lpl/Mnda/Lbp/Usp29/Irf7/Irgm/Gprc5b/Tlr8/Btk/Trem2/Syk/Ccl3/Emilin1/Coch/Tnfsf4	53
BP	GO:0050866	negative regulation of cell activation	45/1186	241/18048	1.59193e-10	3.2459e-08	2.36565e-08	Fcgr2b/Runx1/Cd44/Casp3/Cbfb/Anxa1/Lilrb4/Lgals3/Fgl2/Hmox1/Cd276/Cblb/Axl/Lyn/Hspb1/Tnfaip8l2/Ptpn2/Gpnmb/Ptpn6/Lst1/Hlx/Enpp3/Tgfb1/Tyrobp/Cd300a/Grn/Sh2b3/Laptm5/Cebpb/Nckap1l/Cnr1/Irf1/Abat/Inpp5d/Fgr/Mnda/Cd86/Btk/Trem2/Nr1h3/Cd37/Sox11/Il4r/Emilin1/Tnfsf4	45
BP	GO:0034341	response to interferon-gamma	35/1186	160/18048	2.0715e-10	4.08293e-08	2.9757e-08	Capg/Ifitm1/Sec61a1/Mrc1/Vim/Ifitm3/Il18/Ass1/Tlr4/Ptpn2/Cxcl16/Ccl6/Ccl2/Rab7b/Gbp2/Parp9/Icam1/Stxbp2/Casp1/Bst2/Tlr2/Ifitm2/Parp14/Irf1/Aif1/Gbp4/Ccl4/Cd86/Irgm/Myc/Socs3/Ccl3/Ccl9/Ccl7/Stxbp1	35
BP	GO:0032956	regulation of actin cytoskeleton organization	59/1186	373/18048	2.60037e-10	4.96e-08	3.61492e-08	Gba2/Ctsl/Rhoc/Pdlim4/Dixdc1/Myoc/Hck/Sptb/Limch1/Capg/Arhgap17/Arpc1b/Pfn1/Prkce/Iqgap1/Dmtn/Myo1f/Flna/Sh3pxd2b/Fhod3/Coro1b/Baiap2/Hcls1/S100a10/Pfn2/Vasp/Tgfb1/Coro1a/Gmfg/Swap70/Arhgap44/Rac2/Myadm/Icam1/Rnd2/Pycard/Bst2/Tlr2/Cgnl1/Svil/Cyfip2/Plek/Tmod1/Stau2/Cotl1/Daam2/Arhgdib/Sptbn4/Arhgap18/Nckap1l/Epha5/Rhpn2/Alox15/Wnt4/Sptbn2/Nrp1/Ect2/Rhof/Fes	59
BP	GO:0002573	myeloid leukocyte differentiation	46/1186	254/18048	2.87475e-10	5.312e-08	3.87146e-08	Runx1/Rbpj/Ltbr/Rbp1/Lilrb4/Sbno2/Anxa2/Mafb/Ninj1/C1qc/Lyn/Ptpn2/Ccl6/Ccl2/Cxcr4/Tgfbr2/Hcls1/Ripk1/Fcer1g/Tgfb1/Tyrobp/Cited2/Klf10/Acp5/Pf4/Itgam/Pde1b/Pla2g3/Tcirg1/Tlr2/Nrros/Fbn1/Fam20c/Cebpb/Junb/Fgfr3/Inpp5d/Evi2b/Cd86/Trem2/Hhex/Myc/Ccl3/Trib1/Ccl9/Fes	46
BP	GO:0045055	regulated exocytosis	50/1186	291/18048	3.33352e-10	5.97307e-08	4.35325e-08	Cadps2/Rap1b/Hmox1/Arhgap17/Prkce/Fcgr3a/Lyn/Prkaca/Itgb2/Dmtn/Myo1f/Nr3c2/Rims1/Pfn2/Fcer1g/Coro1a/Unc13c/Cd300a/Rac2/Cadps/Stxbp2/Itgam/Pla2g3/Pex5l/Grin3a/Rab3a/Nrn1/Ncs1/Chga/Plek/Rapgef4/Nckap1l/Cnr1/Syngr3/Fgr/Cplx1/Syp/Btk/Syk/Syn2/P2ry2/Stx1b/Sptbn2/Ccl3/Il4r/Ptafr/Stxbp1/Prrt2/Fes/Snap25	50
BP	GO:0050670	regulation of lymphocyte proliferation	47/1186	265/18048	3.81368e-10	6.63243e-08	4.83381e-08	Irs2/Fcgr2b/Cd44/Casp3/Anxa1/Lilrb4/Lgals3/Cdkn1a/Cd276/Cblb/Fcgr3a/Lyn/Il18/Il13ra1/Tlr4/Myd88/Gpnmb/Ptpn6/Lst1/Tgfbr2/Tgfb1/Tyrobp/Coro1a/Cd300a/Ptprc/Rac2/Ada/Pycard/Ticam1/Ripk3/Laptm5/Cebpb/Itgal/Sash3/Nckap1l/Irf1/Inpp5d/Aif1/Mnda/Cd86/Blm/Btk/Syk/Tnfrsf1b/Cd37/Sox11/Tnfsf4	47
BP	GO:0050727	regulation of inflammatory response	62/1186	406/18048	3.93247e-10	6.64363e-08	4.84197e-08	Fcgr2b/Cd44/Tnfrsf1a/Anxa1/Sbno2/Metrnl/Cd276/Fcgr2a/Ninj1/Fcgr1a/Lyn/Il18/Tnfaip8l2/Tlr4/Myd88/Casp4/Ptpn2/Ctsc/Ripk1/Alox5ap/Il17ra/Enpp3/Fcer1g/Tnc/Fabp4/Acp5/Nr1d2/Nt5e/Grn/Tradd/Casp1/Ada/Pycard/Pla2g3/Tlr2/Tgm2/Lgals1/Gpsm3/Cebpb/Gpx1/Ccr5/Camk2n1/Ifi35/Cnr1/Lpl/Ier3/Alox15/Lbp/Gprc5b/Slpi/Btk/Trem2/Tnfrsf1b/Nr1h3/Ncf1/Wfdc1/Socs3/Ccl3/Agt/Usp18/Hpse/Tnfsf4	62
BP	GO:0097529	myeloid leukocyte migration	45/1186	248/18048	4.20637e-10	6.90896e-08	5.03534e-08	Ano6/Lgmn/Anxa1/Lgals3/C3ar1/P2rx4/Fcgr2a/Ninj1/Mmp14/Vav1/Lyn/Itgb2/Myo1f/Myd88/Ccl6/Ccl2/Rin3/Il17ra/Fcer1g/Cd300a/Swap70/Rac2/Pf4/Cnn2/Itgam/Spp1/Tlr2/C5ar1/B4galt1/Chga/Ptprj/Plcb1/Nckap1l/Aif1/Thbs4/Ccl4/Csf3r/Lbp/Ptpro/Trem2/Syk/Ccl3/Ccl9/Ccl7/Emilin1	45
BP	GO:0002685	regulation of leukocyte migration	45/1186	249/18048	4.81523e-10	7.69526e-08	5.60841e-08	Ano6/Lgmn/Anxa1/Lgals3/C3ar1/P2rx4/Ninj1/Mmp14/Stk10/Lyn/Msn/Myo1f/Myd88/Padi2/Ccl2/Rin3/Tgfb1/Coro1a/Cd300a/Swap70/Gcnt1/Rac2/Cnn2/Icam1/Ada/Pycard/Tlr2/Ripk3/Gpsm3/C5ar1/Ptprj/Lyve1/Plcb1/Nckap1l/Aif1/Thbs4/Ccl4/Lbp/Dock8/Trem2/Ccl3/Ptafr/Ccl7/Emilin1/Thy1	45
BP	GO:0050764	regulation of phagocytosis	30/1186	127/18048	5.68591e-10	8.74558e-08	6.37389e-08	Fcgr2b/Ano6/Hck/Fcgr2a/Fcgr1a/Itgb2/Cyba/Ccl2/Clec7a/Fcer1g/Tgfb1/Cd300a/Ptprc/Pros1/Cnn2/Pycard/Tlr2/Tgm2/Scarb1/Ptprj/Nckap1l/Plscr1/Cd36/Fgr/Alox15/Lbp/Btk/Trem2/Syk/C2	30
BP	GO:0007159	leukocyte cell-cell adhesion	61/1186	400/18048	5.76826e-10	8.74558e-08	6.37389e-08	Itgb1/Runx1/Cd44/Casp3/Cbfb/Anxa1/Lilrb4/Lgals3/Fermt3/Fgl2/Sox4/Cd276/Cblb/Stk10/Olr1/Il18/Hspb1/Msn/Ass1/Itgb2/Tnfaip8l2/Ezr/Ptpn2/Gpnmb/Ptpn6/Ccl2/Tgfbr2/L1cam/Hlx/Tgfb1/Coro1a/Cd300a/Ptprc/Gcnt1/Nt5e/Rac2/Icam1/Itgam/Ada/Pycard/Lgals1/Laptm5/Cebpb/Itgal/Sash3/Prkcz/Nckap1l/Irf1/Podxl2/Aif1/Slc39a8/Cd86/Blm/Dock8/Syk/Cd37/Il4r/Ptafr/Vnn1/Thy1/Tnfsf4	61
BP	GO:0032944	regulation of mononuclear cell proliferation	47/1186	269/18048	6.39087e-10	9.44731e-08	6.88532e-08	Irs2/Fcgr2b/Cd44/Casp3/Anxa1/Lilrb4/Lgals3/Cdkn1a/Cd276/Cblb/Fcgr3a/Lyn/Il18/Il13ra1/Tlr4/Myd88/Gpnmb/Ptpn6/Lst1/Tgfbr2/Tgfb1/Tyrobp/Coro1a/Cd300a/Ptprc/Rac2/Ada/Pycard/Ticam1/Ripk3/Laptm5/Cebpb/Itgal/Sash3/Nckap1l/Irf1/Inpp5d/Aif1/Mnda/Cd86/Blm/Btk/Syk/Tnfrsf1b/Cd37/Sox11/Tnfsf4	47
BP	GO:2000377	regulation of reactive oxygen species metabolic process	36/1186	176/18048	8.24516e-10	1.156e-07	8.42512e-08	Gadd45a/Abcd2/Sirt5/Tspo/Cdkn1a/Birc2/Sirt3/Olr1/Il18/Itgb2/Cyba/Tlr4/Tgfbr2/Plau/Ripk1/Clec7a/Tgfb1/Tyrobp/Shc1/Prcp/Acp5/Itgam/Xdh/Hk2/Ripk3/Slc25a33/Mapt/Ier3/Cd36/Nqo2/Grin1/Syk/Cyp1b1/Agt/Aatf/Lcn2	36
BP	GO:0002695	negative regulation of leukocyte activation	41/1186	218/18048	8.26316e-10	1.156e-07	8.42512e-08	Fcgr2b/Runx1/Cd44/Casp3/Cbfb/Anxa1/Lilrb4/Lgals3/Fgl2/Hmox1/Cd276/Cblb/Axl/Lyn/Hspb1/Tnfaip8l2/Ptpn2/Gpnmb/Ptpn6/Lst1/Hlx/Enpp3/Tgfb1/Tyrobp/Cd300a/Grn/Laptm5/Cebpb/Nckap1l/Cnr1/Irf1/Inpp5d/Fgr/Mnda/Cd86/Btk/Nr1h3/Cd37/Sox11/Il4r/Tnfsf4	41
BP	GO:0050729	positive regulation of inflammatory response	34/1186	160/18048	8.45684e-10	1.156e-07	8.42512e-08	Tnfrsf1a/Fcgr2a/Ninj1/Fcgr1a/Il18/Tlr4/Casp4/Ctsc/Ripk1/Alox5ap/Il17ra/Fcer1g/Fabp4/Grn/Tradd/Casp1/Pycard/Pla2g3/Tlr2/Tgm2/Lgals1/Gpsm3/Cebpb/Ccr5/Camk2n1/Ifi35/Cnr1/Lpl/Lbp/Gprc5b/Btk/Trem2/Ccl3/Tnfsf4	34
BP	GO:0071216	cellular response to biotic stimulus	57/1186	365/18048	8.6021e-10	1.156e-07	8.42512e-08	Litaf/Fcgr2b/Ppargc1a/Tnip2/Sbno2/Tspo/Cd14/Irak2/Prkce/Cd68/Mrc1/Fcgr3a/Vim/Axl/Ly96/Lyn/Il18/Ass1/Hmgb2/Tlr4/Myd88/Cxcl16/Ccl2/Plau/Clec7a/Mapk9/Tgfb1/Gbp2/Pf4/Icam1/Fn1/Casp1/Pycard/Ticam1/Tlr2/Cdk4/Scarb1/Cebpb/Adam9/Ccr5/Plscr1/Ly86/Cd36/Lbp/Cd86/Irgm/Btk/Trem2/Syk/Tnfrsf1b/Nr1h3/P2ry2/Ccl3/Trib1/Ptafr/Lcn2/Tnfsf4	57
BP	GO:1903532	positive regulation of secretion by cell	58/1186	375/18048	8.89941e-10	1.16938e-07	8.52262e-08	Cadps2/Irs2/Nnat/Runx1/Lgals3/Sox4/Exph5/Dab2/Prkce/Sirt3/Ptbp1/Kcnn4/Rab34/Itgb2/Tlr4/Ezr/Mapk9/Nucb2/Adcy8/Cd33/Fcer1g/Tgfb1/Itsn1/Cadps/Stxbp2/Itgam/Pfkm/Spp1/Pla2g3/Pex5l/Tlr2/Trh/Sdc1/Gpld1/Rab3a/Ncs1/Rapgef4/Adam9/Camk2n1/Vsnl1/Cnr1/Abat/Sybu/Fgr/Inhbb/Nell2/Trem2/Syk/P2ry2/Stx1b/Plcd1/Sox11/Il4r/Ptafr/Agt/Stxbp1/Rbp4/Snap25	58
BP	GO:0071219	cellular response to molecule of bacterial origin	54/1186	337/18048	9.29478e-10	1.17544e-07	8.56676e-08	Litaf/Fcgr2b/Ppargc1a/Tnip2/Sbno2/Tspo/Cd14/Irak2/Prkce/Cd68/Mrc1/Fcgr3a/Vim/Axl/Ly96/Lyn/Il18/Ass1/Hmgb2/Tlr4/Myd88/Cxcl16/Ccl2/Plau/Mapk9/Tgfb1/Gbp2/Pf4/Icam1/Fn1/Casp1/Pycard/Ticam1/Tlr2/Cdk4/Scarb1/Cebpb/Adam9/Ccr5/Plscr1/Ly86/Cd36/Lbp/Cd86/Irgm/Trem2/Tnfrsf1b/Nr1h3/P2ry2/Ccl3/Trib1/Ptafr/Lcn2/Tnfsf4	54
BP	GO:0072593	reactive oxygen species metabolic process	45/1186	254/18048	9.34309e-10	1.17544e-07	8.56676e-08	Gadd45a/Abcd2/Sirt5/Gls2/Tspo/Cdkn1a/Birc2/Sirt3/Vav1/Olr1/Il18/Itgb2/Cyba/Sh3pxd2b/Tlr4/Tgfbr2/Plau/Cybb/Ripk1/Clec7a/Tgfb1/Tyrobp/Shc1/Prcp/Acp5/Itgam/Nrros/Xdh/Hk2/Ripk3/Gpx1/Slc25a33/Mapt/Ncf4/Ier3/Cd36/Pxdn/Nqo2/Grin1/Syk/Cyp1b1/Ncf1/Agt/Aatf/Lcn2	45
BP	GO:0050867	positive regulation of cell activation	60/1186	398/18048	1.26145e-09	1.55395e-07	1.13254e-07	Irs2/Runx1/Tnip2/Cbfb/Anxa1/Lilrb4/Sox4/Cdkn1a/Cd276/Mmp14/Fcgr3a/Tox/Axl/Pdpn/Il18/Il13ra1/Itgb2/Tlr4/Myd88/Ccl2/Ctsc/Tgfbr2/Clec7a/Hlx/Fcer1g/Tgfb1/Tyrobp/Coro1a/Ptprc/Crlf2/Stxbp2/Itgam/Ada/Pycard/Pla2g3/Ticam1/Lgals1/Plek/Ptprj/Itgal/Hps1/Sash3/Prkcz/Nckap1l/Inpp5d/Aif1/Fgr/Lbp/Cd86/Blm/Dock8/Btk/Trem2/Syk/Il4r/Ptafr/Stxbp1/Vnn1/Thy1/Tnfsf4	60
BP	GO:0042391	regulation of membrane potential	70/1186	499/18048	1.28952e-09	1.55611e-07	1.13411e-07	Ptpn3/Clic1/Myoc/Tspo/P2rx4/Piezo1/Prkce/Fkbp1b/Hcn2/Scn1b/Kcnn4/Bak1/Rgs7bp/Flna/Nr3c2/Rims1/Got1/Kcnab2/Baiap2/Ucp2/Chchd10/Gria3/Gria1/Hcn1/Nalcn/Casp1/Cacng2/Pex5l/P2rx6/Grin3a/Cbln1/Gabrb1/Ryr2/Scn4b/Dpp6/Neto1/Rapgef4/Gna15/Slc25a33/Kcnc1/Rgs7/Mapt/Prkcz/Cnr1/Abat/Prkar1b/Fgf13/Scn1a/Slc39a8/Mllt11/Cd36/Kcnk1/Gria2/Alox15/Akap6/Cntnap2/Gabra1/Trem2/Grin1/Kcnc2/Stx1b/Myc/Grin2c/Atp1a3/Celf4/…	70
BP	GO:2000379	positive regulation of reactive oxygen species metabolic process	24/1186	88/18048	1.34512e-09	1.59074e-07	1.15936e-07	Gadd45a/Tspo/Cdkn1a/Olr1/Il18/Itgb2/Cyba/Tlr4/Tgfbr2/Plau/Clec7a/Tgfb1/Tyrobp/Itgam/Xdh/Ripk3/Mapt/Cd36/Nqo2/Grin1/Syk/Cyp1b1/Agt/Lcn2	24
BP	GO:0002443	leukocyte mediated immunity	63/1186	429/18048	1.41786e-09	1.63781e-07	1.19366e-07	Fcgr2b/Susd4/Lilrb4/Ddx21/Hmox1/Fcgr2a/Fcgr1a/Fcgr3a/Ung/Vav1/C1qc/Lyn/Il18/Itgb2/Myo1f/Tlr4/Myd88/Ptpn6/Ccl2/Ctsc/Slamf9/Rsad2/C1qb/Fcer1g/Tgfb1/Tyrobp/Coro1a/Cd300a/Swap70/Ptprc/Rac2/C1qa/Icam1/Stxbp2/Itgam/Pla2g3/Bst2/Ticam1/Tcirg1/Tlr2/Ripk3/Unc93b1/Chga/Sash3/Prkcz/Nckap1l/Inpp5d/RT1-CE10/Fgr/Irf7/Cd8a/Btk/Trem2/Syk/Tnfrsf1b/C2/Ncf1/Ccl3/Il4r/Ptafr/Stxbp1/Fes/Tnfsf4	63
BP	GO:0071222	cellular response to lipopolysaccharide	52/1186	322/18048	1.44032e-09	1.63781e-07	1.19366e-07	Litaf/Fcgr2b/Ppargc1a/Tnip2/Sbno2/Tspo/Cd14/Irak2/Prkce/Cd68/Mrc1/Fcgr3a/Vim/Axl/Ly96/Lyn/Il18/Ass1/Hmgb2/Tlr4/Myd88/Cxcl16/Ccl2/Plau/Mapk9/Tgfb1/Gbp2/Pf4/Icam1/Fn1/Casp1/Pycard/Ticam1/Cdk4/Scarb1/Cebpb/Adam9/Ccr5/Plscr1/Ly86/Cd36/Lbp/Cd86/Irgm/Tnfrsf1b/Nr1h3/P2ry2/Ccl3/Trib1/Ptafr/Lcn2/Tnfsf4	52
BP	GO:0030099	myeloid cell differentiation	66/1186	461/18048	1.66595e-09	1.84933e-07	1.34782e-07	Runx1/Rbpj/Casp3/Ltbr/Cbfb/Rbp1/Lilrb4/Sbno2/Anxa2/Mafb/Dab2/Ninj1/C1qc/Lyn/Cib1/Hmgb2/Dmtn/Ptpn2/Ccl6/Ptpn6/Ccl2/Cxcr4/Rab7b/Tgfbr2/Hcls1/Ripk1/Actn1/Fcer1g/Tgfb1/Tyrobp/Cited2/Klf10/Acp5/Pf4/Sh2b3/Itgam/Pde1b/Pla2g3/Lox/Tcirg1/Dnase2/Tlr2/Nrros/Pml/Fbn1/Fam20c/Cebpb/Junb/Fgfr3/Nckap1l/Plscr1/Inpp5d/Ahsp/Evi2b/Csf3r/Cd86/Lmo2/Trem2/Isg15/Hhex/Myc/Maf/Ccl3/Trib1/Ccl9/Fes	66
BP	GO:1901136	carbohydrate derivative catabolic process	33/1186	156/18048	1.68889e-09	1.84933e-07	1.34782e-07	Gba2/Ctsl/Cd44/Edem1/Gda/Fbxo44/Acot7/Nt5c/Galc/Mmp12/Npl/Tgfb1/Nudt10/Apobec1/Nt5e/Naglu/Ada/Xdh/Fbxo2/Hexa/Gusb/Renbp/Lyve1/Gm2a/Gnpda1/Gns/Edem2/Manba/Cemip/Aldh1a1/Btk/Upp1/Hpse	33
BP	GO:0042554	superoxide anion generation	17/1186	46/18048	2.00638e-09	2.15704e-07	1.57208e-07	Olr1/Il18/Itgb2/Cyba/Sh3pxd2b/Cybb/Clec7a/Tgfb1/Tyrobp/Acp5/Itgam/Mapt/Ncf4/Syk/Ncf1/Agt/Aatf	17
BP	GO:0006887	exocytosis	61/1186	413/18048	2.0688e-09	2.18443e-07	1.59204e-07	Cadps2/Rap1b/Hck/Anxa1/Hmox1/Arhgap17/Exph5/Prkce/Fcgr3a/Lyn/Prkaca/Itgb2/Dmtn/Myo1f/Nr3c2/Rims1/Ralb/Pfn2/Fcer1g/Coro1a/Unc13c/Cd300a/Arhgap44/Rac2/Lin7b/Itsn1/Cadps/Stxbp2/Itgam/Pla2g3/Pex5l/Grin3a/Sdc1/Rab3a/Nrn1/Rab13/Ncs1/Chga/Plek/Rapgef4/Vsnl1/Nckap1l/Cnr1/Syngr3/Fgr/Cplx1/Syp/Btk/Syk/Syn2/P2ry2/Stx1b/Nsf/Sptbn2/Ccl3/Il4r/Ptafr/Stxbp1/Prrt2/Fes/Snap25	61
BP	GO:0032535	regulation of cellular component size	61/1186	414/18048	2.27554e-09	2.36057e-07	1.72042e-07	Gba2/Prkg2/Ano6/Sptb/Capg/Arpc1b/Pfn1/Prkce/Sema3c/Vav1/Kcnn4/Msn/Ezr/Fhod3/Rin3/Baiap2/Hcls1/L1cam/Ryk/Pfn2/Nefl/Vasp/Coro1a/Tmem123/Swap70/Myadm/Icam1/Fn1/Rnd2/Pycard/Spp1/Cntn2/Tlr2/Cdk4/Svil/Cyfip2/Nefm/RGD1307443/Tnfrsf12a/Plek/Tmod1/Cotl1/Daam2/Trpv2/Ccr5/Sptbn4/Mapt/Arhgap18/Nckap1l/Ppp1r15a/Fgf13/Atp2b2/Alox15/Cdkl5/Nrg1/Slc12a7/Ret/Sptbn2/Nrp1/Crabp2/Slc12a5	61
BP	GO:0031589	cell-substrate adhesion	58/1186	385/18048	2.4492e-09	2.49691e-07	1.81978e-07	Itgb1/Col5a3/Cd63/Efemp2/Myoc/Fermt3/Limch1/Dab2/Ninj1/Prkce/Mmp14/Iqgap1/Axl/Pdpn/Cib1/Itgb2/Dmtn/Flna/Atrnl1/Lamc1/Mmp12/Plau/L1cam/S100a10/Lpxn/Actn1/Coro1a/Rras/Itgax/Coro1c/Rac2/Myadm/Fn1/Spp1/Cntn2/Lgals1/B4galt1/Tnfrsf12a/Ptprj/Itgal/Adam9/Adamts9/Postn/Prkcz/Col8a1/Cd36/Gcnt2/Alox15/Vwc2/Fbln2/Wnt4/Col1a1/Nrp1/Agt/Hpse/Emilin1/Rell2/Thy1	58
BP	GO:0045576	mast cell activation	23/1186	84/18048	2.71829e-09	2.72428e-07	1.98549e-07	Lilrb4/Hmox1/Fcgr2a/Lyn/Ptpn6/Enpp3/Fcer1g/Cd300a/Lcp2/Crlf2/Rac2/Stxbp2/Pla2g3/Chga/Cnr1/Plscr1/Fgr/Btk/Syk/Il4r/Stxbp1/Fes/Thy1	23
BP	GO:0002696	positive regulation of leukocyte activation	57/1186	378/18048	3.24709e-09	3.2e-07	2.33221e-07	Irs2/Runx1/Tnip2/Cbfb/Anxa1/Lilrb4/Sox4/Cdkn1a/Cd276/Mmp14/Fcgr3a/Tox/Axl/Il18/Il13ra1/Itgb2/Tlr4/Myd88/Ccl2/Ctsc/Tgfbr2/Clec7a/Hlx/Fcer1g/Tgfb1/Tyrobp/Coro1a/Ptprc/Crlf2/Stxbp2/Itgam/Ada/Pycard/Pla2g3/Ticam1/Lgals1/Itgal/Hps1/Sash3/Prkcz/Nckap1l/Inpp5d/Aif1/Fgr/Lbp/Cd86/Blm/Dock8/Btk/Trem2/Syk/Il4r/Ptafr/Stxbp1/Vnn1/Thy1/Tnfsf4	57
BP	GO:0060326	cell chemotaxis	51/1186	321/18048	3.67058e-09	3.55806e-07	2.59316e-07	Ano6/Lgmn/Anxa1/Lgals3/C3ar1/P2rx4/Fcgr2a/Ninj1/Vav1/Lyn/Hspb1/Hmgb2/Itgb2/Padi2/Cxcl16/Ccl6/Coro1b/Ccl2/Cxcr4/Rin3/Slamf9/Il17ra/Fcer1g/Coro1a/Swap70/Rac2/Pf4/Itgam/Spp1/Lox/Gpsm3/Rab13/C5ar1/Chga/Ptprj/Ccr5/Nckap1l/Aif1/Hsd3b7/Hbegf/Eng/Thbs4/Ccl4/Csf3r/Lbp/Ptpro/Syk/Ccl3/Nrp1/Ccl9/Ccl7	51
BP	GO:0051250	negative regulation of lymphocyte activation	36/1186	186/18048	3.96768e-09	3.78401e-07	2.75784e-07	Fcgr2b/Runx1/Cd44/Casp3/Cbfb/Anxa1/Lilrb4/Lgals3/Fgl2/Cd276/Cblb/Axl/Lyn/Hspb1/Tnfaip8l2/Ptpn2/Gpnmb/Ptpn6/Lst1/Hlx/Tgfb1/Tyrobp/Cd300a/Laptm5/Cebpb/Nckap1l/Irf1/Inpp5d/Fgr/Mnda/Cd86/Btk/Cd37/Sox11/Il4r/Tnfsf4	36
BP	GO:0002367	cytokine production involved in immune response	29/1186	130/18048	4.52496e-09	4.247e-07	3.09527e-07	Litaf/Lilrb4/Ddx21/Hmox1/Axl/Il18/Tlr4/Myd88/Casp4/Slamf9/Rsad2/Fcer1g/Tgfb1/Acp5/Casp1/Pycard/Bst2/Ticam1/Tlr2/Laptm5/Tlr7/Sash3/Prkcz/Cd36/Gprc5b/Syk/Tnfrsf1b/Tril/Tnfsf4	29
BP	GO:0002886	regulation of myeloid leukocyte mediated immunity	21/1186	73/18048	5.00649e-09	4.62553e-07	3.37115e-07	Ddx21/Hmox1/Fcgr2a/Fcgr1a/Lyn/Itgb2/Fcer1g/Tyrobp/Cd300a/Rac2/Stxbp2/Itgam/Pla2g3/Ticam1/Fgr/Btk/Syk/Il4r/Ptafr/Stxbp1/Fes	21
BP	GO:1902105	regulation of leukocyte differentiation	52/1186	334/18048	5.27542e-09	4.799e-07	3.49758e-07	Runx1/Cd44/Cbfb/Rbp1/Anxa1/Lilrb4/Fgl2/Sox4/Mafb/Ninj1/Mmp14/Tox/Axl/C1qc/Lyn/Il18/Hspb1/Ptpn2/Ptpn6/Tgfbr2/Hcls1/Ripk1/Hlx/Tgfb1/Tyrobp/Ptprc/Klf10/Pf4/Sh2b3/Itgam/Ada/Pla2g3/Fbn1/Cebpb/Sash3/Fgfr3/Prkcz/Nckap1l/Irf1/Inpp5d/Evi2b/Nfam1/Trem2/Syk/Myc/Ccl3/Il4r/Trib1/Ccl9/Fes/Vnn1/Tnfsf4	52
BP	GO:0022407	regulation of cell-cell adhesion	67/1186	486/18048	6.00602e-09	5.38085e-07	3.92164e-07	Runx1/Cd44/Casp3/Cbfb/Anxa1/Lilrb4/Lgals3/Fermt3/Fgl2/Sox4/Cd276/Piezo1/Cblb/Pdpn/Lyn/Il18/Hspb1/Ass1/Itgb2/Tnfaip8l2/Dmtn/Ptpn2/Gpnmb/Ptpn6/Ccl2/Tgfbr2/L1cam/Hlx/Tgfb1/Cited2/Coro1a/Cd300a/Swap70/Ptprc/Gcnt1/Myadm/Sh2b3/Icam1/Ada/Pycard/Lgals1/Celsr2/Il6r/Laptm5/Cebpb/Itgal/Ccr5/Sash3/Prkcz/Tenm3/Nckap1l/Irf1/Abat/Aif1/Gcnt2/Alox15/Cd86/Blm/Dock8/Syk/Wnt4/Cd37/Il4r/Ptafr/Vnn1/Thy1/Tnfsf4	67
BP	GO:0061082	myeloid leukocyte cytokine production	19/1186	61/18048	6.23474e-09	5.50239e-07	4.01021e-07	Litaf/Ddx21/Hmox1/Axl/Tlr4/Myd88/Casp4/Fcer1g/Tgfb1/Acp5/Casp1/Pycard/Ticam1/Tlr2/Laptm5/Tlr7/Cd36/Gprc5b/Syk	19
BP	GO:0071496	cellular response to external stimulus	64/1186	456/18048	6.53322e-09	5.68102e-07	4.1404e-07	Gadd45a/Cadps2/Slc38a3/Itgb1/Ctsl/Atf3/Tnfrsf1a/Ltbr/Tmem150c/Hmox1/Cdkn1a/Piezo1/Cd68/Ctsb/Axl/Lyn/Il18/Bak1/Cyba/Folr2/Tlr4/Myd88/Got1/Ucp2/Ralb/Tgfb1/Tnc/Comt/Ptprc/Klf10/Acp5/Cnn2/Icam1/Casp1/Slc1a2/Adamts1/Plin2/Tlr7/Ctsk/Postn/Ldha/Brsk1/Atp1a2/Plin3/Irf1/Ppp1r15a/Aif1/Eng/Lpl/Ltbp1/Inhbb/Gdap1/Tlr8/Dap/Fosl1/Wnt4/Col1a1/Upp1/Mmp7/Agt/Kcnd2/Dsc2/Fes/Lcn2	64
BP	GO:0097305	response to alcohol	67/1186	488/18048	7.10061e-09	6.08491e-07	4.43476e-07	Tnfrsf1a/Tspo/Cdkn1a/Cd14/Cdk1/Ugt1a1/Prkce/Tbxas1/Birc2/Ctsb/Hcn2/A2m/Bak1/Cyba/Nr3c2/Tlr4/Myd88/Ccl2/Tgfbr2/Cybb/L1cam/Klf6/Nefl/Adcy8/Tgfb1/Tnc/Acsl5/Acp5/Apobec1/Icam1/Fn1/Adcy3/Dnmt1/Cdk4/Trh/Grin3a/Adamts1/Gpld1/Il6r/Junb/P2ry6/Ccr5/Ctsk/Rgs7/Cnr1/Abat/Csf2ra/Epha5/Inhbb/Blm/Adcyap1r1/Aldh1a1/Grin1/Nr1h3/Cyp1b1/Kcnc2/Fosl1/Myc/Sptbn2/Ccl3/Ccl7/Rbp4/Eif4ebp1/Kif5a/Ptgs1/Chat/Tnfsf4	67
BP	GO:0002253	activation of immune response	48/1186	299/18048	7.50576e-09	6.34022e-07	4.62084e-07	Fcgr2b/Susd4/Lilrb4/Lgals3/C3ar1/Cd276/Fcgr2a/Cblb/C1qc/Lyn/A2m/Kcnn4/Tlr4/Ezr/Ptpn2/Ptpn6/Clec7a/Lpxn/Tec/C1qb/Fcer1g/Tyrobp/Cmtm3/Cd300a/Ptprc/Lcp2/C1qa/Ada/Pycard/Tlr2/Gpld1/Laptm5/C5ar1/Ptprj/Clec4a/Nckap1l/Plscr1/Blnk/Mnda/Nfam1/Cd8a/Btk/Trem2/Syk/Sh2b2/C2/Cfd/Thy1	48
BP	GO:1902107	positive regulation of leukocyte differentiation	36/1186	191/18048	8.28714e-09	6.80581e-07	4.96017e-07	Runx1/Cbfb/Anxa1/Lilrb4/Sox4/Ninj1/Mmp14/Tox/Axl/Il18/Tgfbr2/Hcls1/Ripk1/Hlx/Tgfb1/Tyrobp/Ptprc/Klf10/Pf4/Itgam/Ada/Pla2g3/Sash3/Prkcz/Nckap1l/Inpp5d/Evi2b/Trem2/Syk/Ccl3/Il4r/Trib1/Ccl9/Fes/Vnn1/Tnfsf4	36
BP	GO:1903708	positive regulation of hemopoiesis	36/1186	191/18048	8.28714e-09	6.80581e-07	4.96017e-07	Runx1/Cbfb/Anxa1/Lilrb4/Sox4/Ninj1/Mmp14/Tox/Axl/Il18/Tgfbr2/Hcls1/Ripk1/Hlx/Tgfb1/Tyrobp/Ptprc/Klf10/Pf4/Itgam/Ada/Pla2g3/Sash3/Prkcz/Nckap1l/Inpp5d/Evi2b/Trem2/Syk/Ccl3/Il4r/Trib1/Ccl9/Fes/Vnn1/Tnfsf4	36
BP	GO:0007162	negative regulation of cell adhesion	51/1186	330/18048	9.52691e-09	7.7168e-07	5.6241e-07	Runx1/Cd44/Casp3/Myoc/Cbfb/Anxa1/Lilrb4/Lgals3/Fgl2/Cd276/Plxnb2/Mmp14/Cblb/Hspb1/Ass1/Tnfaip8l2/Dmtn/Myo1f/Ptpn2/Gpnmb/Ptpn6/Mmp12/Lpxn/Hlx/Tgfb1/Tnc/Cd300a/Swap70/Ptprc/Acp5/Coro1c/Myadm/Sh2b3/Lgals1/Laptm5/Cebpb/Plxna1/Postn/Nckap1l/Irf1/Abat/Epha5/Gcnt2/Epha4/Cd86/Cyp1b1/Cd37/Col1a1/Il4r/Dab1/Tnfsf4	51
BP	GO:0032928	regulation of superoxide anion generation	13/1186	29/18048	1.00572e-08	8.03625e-07	5.85693e-07	Olr1/Il18/Itgb2/Cyba/Clec7a/Tgfb1/Tyrobp/Acp5/Itgam/Mapt/Syk/Agt/Aatf	13
BP	GO:0002718	regulation of cytokine production involved in immune response	28/1186	127/18048	1.09662e-08	8.64573e-07	6.30112e-07	Litaf/Lilrb4/Ddx21/Hmox1/Axl/Il18/Tlr4/Myd88/Casp4/Rsad2/Fcer1g/Tgfb1/Acp5/Casp1/Pycard/Bst2/Ticam1/Tlr2/Laptm5/Tlr7/Sash3/Prkcz/Cd36/Gprc5b/Syk/Tnfrsf1b/Tril/Tnfsf4	28
BP	GO:0019221	cytokine-mediated signaling pathway	62/1186	445/18048	1.49402e-08	1.15078e-06	8.38707e-07	Cd44/Tnfrsf1a/Tnip2/Lilrb4/Ifitm1/Irak2/Axl/Lyn/Il10rb/Ifitm3/Il18/Il13ra1/Cib1/Myd88/Casp4/Ptpn2/Padi2/Ccl6/Ccl2/Mmp12/Cxcr4/Ripk1/Klf6/Stat2/Ifnar1/Il17ra/Fcer1g/Ptprc/Crlf2/Pf4/Sh2b3/Parp9/Casp1/Pycard/Grem2/Il6r/Ifitm2/Laptm5/Nkiras1/Ccr5/Parp14/Plcb1/Irf1/Csf2ra/Ccl4/Csf3r/Usp29/Irf7/Irgm/Card14/Trem2/Isg15/Syk/Tnfrsf1b/Sh2b2/Ccl3/Il4r/Ccl9/Irf5/Oasl/Ccl7/Usp18	62
BP	GO:0001505	regulation of neurotransmitter levels	45/1186	277/18048	1.5222e-08	1.15078e-06	8.38707e-07	Cadps2/Itgb1/Rap1b/Prkce/Agtpbp1/Prkaca/Nr3c2/Rims1/Pfn2/Gad2/Comt/Unc13c/Lin7b/Cadps/Stxbp2/Slc1a2/Nat8l/Pde1b/Kcnc3/Grin3a/Rab3a/Nrn1/Ncs1/Sv2b/Brsk1/Atp1a2/Cnr1/Abat/Slc6a9/Syngr3/Cplx1/Syp/Ptprn2/Syn2/P2ry2/Sncg/Stx1b/Sptbn2/Slc5a7/Syn1/Stxbp1/Prrt2/Slc17a6/Snap25/Chat	45
BP	GO:0050730	regulation of peptidyl-tyrosine phosphorylation	47/1186	296/18048	1.53067e-08	1.15078e-06	8.38707e-07	Itgb1/Cd44/Tnfrsf1a/Mvp/Lilrb4/Fcgr1a/Prkce/Cblb/Iqgap1/Lyn/Il18/Itgb2/Dmtn/Tlr4/Ptpn2/Ptpn6/Hcls1/Rap2b/Ifnar1/Tec/Tgfb1/Cd300a/Ptprc/Tnk2/Sh2b3/Parp9/Icam1/Il6r/Ptprj/Parp14/Clec4a/Fgfr3/Prkcz/Irf1/Hbegf/Cd36/Thbs4/Epha4/Nrg1/Gprc5b/Trem2/Syk/Ncf1/Socs3/Nrp1/Agt/Thy1	47
BP	GO:0002768	immune response-regulating cell surface receptor signaling pathway	41/1186	240/18048	1.53749e-08	1.15078e-06	8.38707e-07	Fcgr2b/Lilrb4/Lgals3/C3ar1/Cd276/Fcgr2a/Fcgr1a/Cblb/Fcgr3a/Vav1/Lyn/Kcnn4/Ezr/Ptpn2/Ptpn6/Clec7a/Lpxn/Tec/Fcer1g/Tyrobp/Cmtm3/Cd300a/Ptprc/Lcp2/Ada/Tlr2/Gpld1/Laptm5/C5ar1/Ptprj/Clec4a/Nckap1l/Plscr1/Blnk/Mnda/Nfam1/Cd8a/Btk/Syk/Sh2b2/Thy1	41
BP	GO:0002757	immune response-activating signal transduction	39/1186	222/18048	1.55746e-08	1.15116e-06	8.38979e-07	Fcgr2b/Lilrb4/Lgals3/C3ar1/Cd276/Fcgr2a/Cblb/Lyn/Kcnn4/Tlr4/Ezr/Ptpn2/Ptpn6/Clec7a/Lpxn/Tec/Fcer1g/Tyrobp/Cmtm3/Cd300a/Ptprc/Lcp2/Ada/Tlr2/Gpld1/Laptm5/C5ar1/Ptprj/Clec4a/Nckap1l/Plscr1/Blnk/Mnda/Nfam1/Cd8a/Btk/Syk/Sh2b2/Thy1	39
BP	GO:0007229	integrin-mediated signaling pathway	25/1186	107/18048	1.93867e-08	1.41523e-06	1.03144e-06	Itgb1/Cd63/Timp1/Fermt3/Dab2/Vav1/Cib1/Itgb2/Dmtn/Flna/Tec/Fcer1g/Tyrobp/Itgax/Itgam/Fn1/Adamts5/Adamts1/Plek/Itgal/Fgr/Isg15/Syk/Nrp1/Thy1	25
BP	GO:0090322	regulation of superoxide metabolic process	15/1186	41/18048	2.10778e-08	1.51991e-06	1.10773e-06	Olr1/Il18/Itgb2/Cyba/Clec7a/Tgfb1/Tyrobp/Shc1/Acp5/Itgam/Mapt/Cd36/Syk/Agt/Aatf	15
BP	GO:0018108	peptidyl-tyrosine phosphorylation	57/1186	398/18048	2.15099e-08	1.53238e-06	1.11682e-06	Itgb1/Cd44/Tnfrsf1a/Mvp/Hck/Lilrb4/Fcgr1a/Prkce/Cblb/Iqgap1/Axl/Lyn/Il18/Itgb2/Dmtn/Tlr4/Ptpn2/Ptpn6/Hcls1/Rap2b/Ifnar1/Tec/Tgfb1/Dyrk2/Cd300a/Ptprc/Tnk2/Sh2b3/Parp9/Icam1/Il6r/Ptprj/Parp14/Clec4a/Fgfr3/Prkcz/Irf1/Hbegf/Epha5/Cd36/Thbs4/Fgr/Epha4/Melk/Nrg1/Gprc5b/Btk/Trem2/Syk/Ret/Ncf1/Socs3/Nrp1/Ttk/Agt/Fes/Thy1	57
BP	GO:0002444	myeloid leukocyte mediated immunity	27/1186	123/18048	2.20462e-08	1.54352e-06	1.12494e-06	Ddx21/Hmox1/Fcgr2a/Fcgr1a/Fcgr3a/Lyn/Itgb2/Myo1f/Myd88/Fcer1g/Tyrobp/Cd300a/Rac2/Stxbp2/Itgam/Pla2g3/Ticam1/Chga/Fgr/Btk/Syk/Ncf1/Ccl3/Il4r/Ptafr/Stxbp1/Fes	27
BP	GO:0051047	positive regulation of secretion	60/1186	429/18048	2.21883e-08	1.54352e-06	1.12494e-06	Cadps2/Irs2/Nnat/Runx1/Lgals3/Sox4/Exph5/Dab2/Prkce/Sirt3/Ptbp1/Kcnn4/Rab34/Itgb2/Cyba/Tlr4/Ezr/Mapk9/Nucb2/Adcy8/Cd33/Fcer1g/Tgfb1/Comt/Itsn1/Cadps/Stxbp2/Itgam/Pfkm/Spp1/Pla2g3/Pex5l/Tlr2/Trh/Sdc1/Gpld1/Rab3a/Ncs1/Rapgef4/Adam9/Camk2n1/Vsnl1/Cnr1/Abat/Sybu/Fgr/Inhbb/Nell2/Trem2/Syk/P2ry2/Stx1b/Plcd1/Sox11/Il4r/Ptafr/Agt/Stxbp1/Rbp4/Snap25	60
BP	GO:0048678	response to axon injury	28/1186	131/18048	2.25202e-08	1.54839e-06	1.12849e-06	Tspo/P2rx4/Cdk1/Fkbp1b/Axl/Lyn/Flna/Ptpn6/Nefl/Tnc/Tyrobp/Chl1/Pros1/Vcan/Grn/Spp1/Lgals1/Nefm/RGD1307443/Fgfr3/Matn2/Uck2/Aif1/Epha4/Nrg1/Trem2/Nefh/Thy1	28
BP	GO:0006836	neurotransmitter transport	43/1186	262/18048	2.33491e-08	1.57273e-06	1.14623e-06	Cadps2/Itgb1/Rap1b/Prkce/Ica1/Prkaca/Nr3c2/Rims1/Pfn2/Ddc/Unc13c/Lin7b/Cadps/Stxbp2/Slc1a2/Nat8l/Kcnc3/Slc28a2/Grin3a/Rab3a/Nrn1/Ncs1/Sv2b/Brsk1/Atp1a2/Cnr1/Slc18a3/Slc6a9/Syngr3/Cplx1/Syp/Slc32a1/Ptprn2/Syn2/P2ry2/Sncg/Stx1b/Sptbn2/Syn1/Stxbp1/Prrt2/Slc17a6/Snap25	43
BP	GO:0032611	interleukin-1 beta production	25/1186	108/18048	2.36721e-08	1.57273e-06	1.14623e-06	Lilrb4/Serpinb1a/Il18/Hspb1/Tlr4/Myd88/Casp4/Clec7a/Ifnar1/Cd33/Tyrobp/Acp5/Casp1/Pycard/Tlr2/S1pr3/Pml/Trim16/Ccr5/Lpl/Cd36/Mnda/Tlr8/Trem2/Ccl3	25
BP	GO:0032651	regulation of interleukin-1 beta production	25/1186	108/18048	2.36721e-08	1.57273e-06	1.14623e-06	Lilrb4/Serpinb1a/Il18/Hspb1/Tlr4/Myd88/Casp4/Clec7a/Ifnar1/Cd33/Tyrobp/Acp5/Casp1/Pycard/Tlr2/S1pr3/Pml/Trim16/Ccr5/Lpl/Cd36/Mnda/Tlr8/Trem2/Ccl3	25
BP	GO:0018212	peptidyl-tyrosine modification	57/1186	400/18048	2.57401e-08	1.69113e-06	1.23252e-06	Itgb1/Cd44/Tnfrsf1a/Mvp/Hck/Lilrb4/Fcgr1a/Prkce/Cblb/Iqgap1/Axl/Lyn/Il18/Itgb2/Dmtn/Tlr4/Ptpn2/Ptpn6/Hcls1/Rap2b/Ifnar1/Tec/Tgfb1/Dyrk2/Cd300a/Ptprc/Tnk2/Sh2b3/Parp9/Icam1/Il6r/Ptprj/Parp14/Clec4a/Fgfr3/Prkcz/Irf1/Hbegf/Epha5/Cd36/Thbs4/Fgr/Epha4/Melk/Nrg1/Gprc5b/Btk/Trem2/Syk/Ret/Ncf1/Socs3/Nrp1/Ttk/Agt/Fes/Thy1	57
BP	GO:0071346	cellular response to interferon-gamma	28/1186	132/18048	2.68184e-08	1.74261e-06	1.27004e-06	Capg/Mrc1/Vim/Il18/Ass1/Tlr4/Ptpn2/Ccl6/Ccl2/Rab7b/Gbp2/Parp9/Icam1/Stxbp2/Casp1/Tlr2/Parp14/Irf1/Aif1/Gbp4/Ccl4/Irgm/Myc/Socs3/Ccl3/Ccl9/Ccl7/Stxbp1	28
BP	GO:0030595	leukocyte chemotaxis	40/1186	236/18048	2.88166e-08	1.85209e-06	1.34983e-06	Ano6/Lgmn/Anxa1/Lgals3/C3ar1/Fcgr2a/Ninj1/Vav1/Lyn/Itgb2/Padi2/Cxcl16/Ccl6/Ccl2/Rin3/Slamf9/Il17ra/Fcer1g/Coro1a/Swap70/Rac2/Pf4/Itgam/Spp1/Gpsm3/C5ar1/Chga/Ptprj/Nckap1l/Aif1/Hsd3b7/Thbs4/Ccl4/Csf3r/Lbp/Ptpro/Syk/Ccl3/Ccl9/Ccl7	40
BP	GO:0033627	cell adhesion mediated by integrin	22/1186	87/18048	2.95814e-08	1.8808e-06	1.37076e-06	Itgb1/Fermt3/Piezo1/Lyn/Cib1/Itgb2/Ptpn6/Plau/L1cam/Lpxn/Itgax/Swap70/Icam1/Ada/Fbn1/Itgal/Adam9/Nckap1l/Syk/Cyp1b1/Ret/Emilin1	22
BP	GO:0031099	regeneration	50/1186	332/18048	3.13177e-08	1.97002e-06	1.43578e-06	Ptpn3/Anxa1/Tspo/Hmox1/Cdkn1a/Cdk1/Ninj1/Ugt1a1/Fkbp1b/Vim/Mki67/Axl/Il18/Bak1/Hmgb2/Flna/Ninj2/Ccl2/Tgfbr2/Ucp2/Plau/Tec/Nefl/Tgfb1/Tnc/Shc1/Chl1/Lcp1/Elavl4/Vcan/Grn/Spp1/Klf5/Cdk4/Nefm/C5ar1/RGD1307443/Ccna2/Cebpb/Gpx1/Postn/Matn2/Hsd3b7/Epha4/Nrg1/Ybx3/Myc/Socs3/Nefh/Thy1	50
BP	GO:1903706	regulation of hemopoiesis	59/1186	423/18048	3.21104e-08	1.99862e-06	1.45662e-06	Runx1/Cd44/Cbfb/Rbp1/Anxa1/Lilrb4/Fgl2/Sox4/Mafb/Ninj1/Mmp14/Tox/Axl/C1qc/Lyn/Il18/Hspb1/Cib1/Hmgb2/Ptpn2/Ptpn6/Rab7b/Tgfbr2/Hcls1/Ripk1/Hlx/Tgfb1/Tyrobp/Ptprc/Klf10/Pf4/Sh2b3/Itgam/Ada/Pla2g3/Lox/Fbn1/Cebpb/Sash3/Fgfr3/Prkcz/Nckap1l/Irf1/Inpp5d/Evi2b/Csf3r/Nfam1/Lmo2/Trem2/Isg15/Syk/Myc/Ccl3/Il4r/Trib1/Ccl9/Fes/Vnn1/Tnfsf4	59
BP	GO:0006898	receptor-mediated endocytosis	43/1186	266/18048	3.67386e-08	2.25675e-06	1.64475e-06	Itgb1/Ctsl/Fcgr2b/Cd63/Cd44/Synj2bp/Lilrb4/Anxa2/Cd14/Dab2/Fcgr1a/Mrc1/Fcgr3a/Ifitm3/Itgb2/Necab2/Ezr/Cxcl16/Rin3/Tgfbr2/Dnajc13/Fcer1g/Cd300a/Tnk2/Gria1/Itsn1/Itgam/Cacng2/Cntn2/Sdc1/Dnm1/Apoc1/Lyve1/Dnm3/Sorl1/Cd36/Htr2b/Gria2/Nrg1/Syk/Nsf/Aak1/Snap25	43
BP	GO:0043299	leukocyte degranulation	22/1186	88/18048	3.7021e-08	2.25675e-06	1.64475e-06	Hmox1/Fcgr3a/Lyn/Itgb2/Myo1f/Fcer1g/Coro1a/Cd300a/Rac2/Stxbp2/Itgam/Pla2g3/Chga/Nckap1l/Fgr/Btk/Syk/Ccl3/Il4r/Ptafr/Stxbp1/Fes	22
BP	GO:0002429	immune response-activating cell surface receptor signaling pathway	38/1186	221/18048	4.29864e-08	2.59366e-06	1.8903e-06	Fcgr2b/Lilrb4/Lgals3/C3ar1/Cd276/Fcgr2a/Cblb/Lyn/Kcnn4/Ezr/Ptpn2/Ptpn6/Clec7a/Lpxn/Tec/Fcer1g/Tyrobp/Cmtm3/Cd300a/Ptprc/Lcp2/Ada/Tlr2/Gpld1/Laptm5/C5ar1/Ptprj/Clec4a/Nckap1l/Plscr1/Blnk/Mnda/Nfam1/Cd8a/Btk/Syk/Sh2b2/Thy1	38
BP	GO:0006801	superoxide metabolic process	20/1186	75/18048	4.77226e-08	2.85034e-06	2.07737e-06	Olr1/Il18/Itgb2/Cyba/Sh3pxd2b/Cybb/Clec7a/Tgfb1/Tyrobp/Shc1/Acp5/Itgam/Nrros/Mapt/Ncf4/Cd36/Syk/Ncf1/Agt/Aatf	20
BP	GO:0070371	ERK1 and ERK2 cascade	53/1186	369/18048	6.1006e-08	3.60729e-06	2.62904e-06	Cd44/Atf3/Rap1b/Synj2bp/Dab2/Sirt3/Traf7/Lyn/Wnk2/Cib1/Necab2/Tlr4/Ezr/Ptpn2/Gpnmb/Ccl6/Ptpn6/Ccl2/Cxcr4/L1cam/Tgfb1/Shc1/Dnajc27/Rras/Ptprc/Ptprr/Icam1/Fn1/Pycard/Tlr2/C5ar1/P2ry6/Fgfr3/Prkcz/Spry1/Cd36/Gcnt2/Htr2b/Ccl4/Alox15/Epha4/Nrg1/Nqo2/Cntnap2/Trem2/Syk/Myc/Ccl3/Nrp1/Ccl9/Ccl7/Agt/Emilin1	53
BP	GO:0099003	vesicle-mediated transport in synapse	43/1186	271/18048	6.3704e-08	3.72952e-06	2.71812e-06	Cadps2/Rap1b/Syndig1/Prkce/Prkaca/Nr3c2/Rims1/Pfn2/Ddc/Unc13c/Grn/Itsn1/Cadps/Stxbp2/Grin3a/Rab3a/Nrn1/Ncs1/Dnm1/Nsg1/Rapgef4/Pld1/Dnm3/Brsk1/Cnr1/Prkar1b/Slc18a3/Cplx1/Syp/Nrg1/Slc32a1/Syn2/P2ry2/Sncg/Stx1b/Sptbn2/Sncb/Mapk10/Syn1/Stxbp1/Prrt2/Slc17a6/Snap25	43
BP	GO:1903131	mononuclear cell differentiation	64/1186	484/18048	6.50875e-08	3.74963e-06	2.73278e-06	Ctsl/Runx1/Cd44/Rbpj/Ltbr/Cbfb/Anxa1/Lilrb4/Fgl2/Sox4/Mafb/Mmp14/Satb1/Tox/Vav1/Axl/Lyn/Il18/Bak1/Cmtm7/Hspb1/Ptpn2/Ptpn6/Tgfbr2/Slamf9/Rsad2/Hlx/Fcer1g/Tgfb1/Sstr1/Coro1a/Ptprc/Sh2b3/Lyl1/Ada/Pde1b/Tcirg1/Lgals1/Ripk3/Il6r/Laptm5/Cebpb/Ptprj/Ctsk/Sash3/Prkcz/Nckap1l/Irf1/Inpp5d/Nfil3/Nfam1/Cd86/Blm/Cd8a/Btk/Trem2/Syk/Hhex/Myc/Wnt4/Il4r/Fes/Vnn1/Tnfsf4	64
BP	GO:0042098	T cell proliferation	40/1186	243/18048	6.59499e-08	3.74963e-06	2.73278e-06	Cd44/Casp3/Anxa1/Lilrb4/Lgals3/Cd276/Psmb10/Satb1/Fkbp1b/Cblb/Il18/Msn/Itgb2/Gpnmb/Ptpn6/Cxcr4/Tgfbr2/Tgfb1/Coro1a/Ptprc/Rac2/Itgam/Pycard/Ripk3/Laptm5/Cebpb/Itgal/Sash3/Nckap1l/Irf1/Aif1/Cd86/Blm/Dock8/Syk/Tnfrsf1b/Myc/Wnt4/Cd37/Tnfsf4	40
BP	GO:0099504	synaptic vesicle cycle	40/1186	243/18048	6.59499e-08	3.74963e-06	2.73278e-06	Cadps2/Rap1b/Syndig1/Prkce/Prkaca/Nr3c2/Rims1/Pfn2/Ddc/Unc13c/Grn/Itsn1/Cadps/Stxbp2/Grin3a/Rab3a/Nrn1/Ncs1/Dnm1/Rapgef4/Pld1/Dnm3/Brsk1/Cnr1/Prkar1b/Slc18a3/Cplx1/Syp/Slc32a1/Syn2/P2ry2/Sncg/Stx1b/Sptbn2/Sncb/Syn1/Stxbp1/Prrt2/Slc17a6/Snap25	40
BP	GO:0002700	regulation of production of molecular mediator of immune response	36/1186	207/18048	7.20176e-08	4.04751e-06	2.94988e-06	Litaf/Fcgr2b/Lilrb4/Ddx21/Hmox1/Axl/Il18/Il13ra1/Tlr4/Myd88/Casp4/Rsad2/Fcer1g/Tgfb1/Ptprc/Acp5/Casp1/Pycard/Bst2/Ticam1/Tlr2/Laptm5/Tlr7/Sash3/Prkcz/Cd36/Cd86/Gprc5b/Btk/Syk/Tnfrsf1b/Tril/Cd37/Il4r/Rbp4/Tnfsf4	36
BP	GO:0010810	regulation of cell-substrate adhesion	40/1186	244/18048	7.39872e-08	4.04751e-06	2.94988e-06	Itgb1/Efemp2/Myoc/Limch1/Dab2/Ninj1/Prkce/Mmp14/Iqgap1/Pdpn/Cib1/Dmtn/Flna/Mmp12/Plau/L1cam/S100a10/Rras/Coro1c/Rac2/Myadm/Fn1/Spp1/Lgals1/Ptprj/Postn/Prkcz/Col8a1/Cd36/Gcnt2/Alox15/Vwc2/Fbln2/Wnt4/Col1a1/Nrp1/Hpse/Emilin1/Rell2/Thy1	40
BP	GO:0032755	positive regulation of interleukin-6 production	25/1186	114/18048	7.41966e-08	4.04751e-06	2.94988e-06	Cyba/Tlr4/Myd88/Rab7b/Clec7a/Il17ra/Fcer1g/Tyrobp/Pycard/Ticam1/Tlr2/Il6r/Laptm5/Unc93b1/Tlr7/Ccr5/Aif1/Lpl/Cd36/Lbp/Tlr8/Btk/Syk/Ptafr/Tnfsf4	25
BP	GO:0051235	maintenance of location	51/1186	351/18048	7.44427e-08	4.04751e-06	2.94988e-06	Tspo/Slc30a7/Prkce/Fkbp1b/Lyn/Mest/Cyba/Flna/Ptpn2/Ccdc22/Ptpn6/Chchd10/Soat1/Cds1/Tgfb1/Coro1a/B4galnt1/Ptprc/Osbpl11/Dzip1/Pex5l/Nrros/Hk2/Ryr2/Pml/Fbn1/Vstm2a/Plin2/Scarb1/Hexa/P2ry6/Ccr5/Tacc3/Plin3/Gm2a/Dgat2/Jph3/Sorl1/Lpl/Cd36/Ltbp1/Htr2b/Cemip/Akap6/Trem2/Nr1h3/Kdelr3/Ccl3/Rit2/Lcn2/Thy1	51
BP	GO:0022604	regulation of cell morphogenesis	50/1186	341/18048	7.46115e-08	4.04751e-06	2.94988e-06	Rhoc/Cd44/Myoc/Hck/Anxa1/Gas7/Plxnb2/Dab2/Pdpn/Msn/Cib1/Dmtn/Flna/Rims1/Ezr/Coro1b/Ccl2/Cxcr4/Cux1/Baiap2/Myl12a/S100a10/Mapk9/Coro1a/Coro1c/Rac2/Myadm/Icam1/Fn1/Rnd2/Cntn2/Camk2b/Cldn4/Stau2/Plekho1/Plxna1/Epb41l3/Postn/Arhgap18/Fgr/Epha4/Cdkl5/Rnf157/Ccl3/Nrp1/Ccl7/Rhof/Hpse/Fes/Coch	50
BP	GO:0009612	response to mechanical stimulus	51/1186	352/18048	8.1646e-08	4.38884e-06	3.19865e-06	Gadd45a/Itgb1/Tnfrsf1a/Casp3/Ltbr/Tmem150c/Piezo1/Mmp14/Ctsb/Il18/Bak1/Hspb1/Cyba/Tlr4/Myd88/Got1/Ccl2/Cxcr4/Tgfbr2/Mapk9/Tgfb1/Tnc/Cited2/Acp5/Cnn2/Lmna/Casp1/Ryr2/RGD1307443/Tlr7/Junb/Kcnc1/Postn/Atp1a2/Irf1/Ano3/Mgp/Scn1a/Eng/Cd36/Ltbp1/Atp2b2/Cntnap2/Tlr8/Fosl1/Myc/Col1a1/Tmem120a/Mmp7/Agt/Kcnd2	51
BP	GO:0140029	exocytic process	22/1186	92/18048	8.75741e-08	4.62423e-06	3.3702e-06	Cadps2/Lyn/Dmtn/Rims1/Ralb/Fcer1g/Unc13c/Cd300a/Cadps/Stxbp2/Pla2g3/Rab3a/Rab13/Plek/Cplx1/Btk/Syk/Stx1b/Sptbn2/Stxbp1/Prrt2/Snap25	22
BP	GO:0036230	granulocyte activation	16/1186	51/18048	8.75891e-08	4.62423e-06	3.3702e-06	Anxa1/Fcgr3a/Il18/Itgb2/Myo1f/Myd88/Enpp3/Fcer1g/Tyrobp/Cd300a/Grn/Stxbp2/Itgam/Syk/Ccl3/Ptafr	16
BP	GO:0010959	regulation of metal ion transport	64/1186	488/18048	8.8521e-08	4.63208e-06	3.37592e-06	Amigo1/Itgb1/Ptpn3/Cd63/Ano6/Slc31a2/Lgals3/Tspo/P2rx4/Prkce/Fkbp1b/Fxyd5/Lyn/Scn1b/Hecw2/Bak1/Wnk2/Cyba/Flna/Nr3c2/Kcnab2/Ptpn6/Fxyd7/Ccl2/Cxcr4/Cd33/Tgfb1/Coro1a/Kcnip4/Icam1/Ryr2/Scn4b/Cabp1/Pml/Gjc2/Gnao1/Stom/Dpp6/Neto1/Trpv2/Homer3/P2ry6/Sptbn4/Kcnc1/Rgs7/Atp1a2/Fxyd2/Fgf13/Jph3/Slc6a9/Kcnab1/Atp2b2/Ccl4/Cemip/Akap6/Adcyap1r1/Trem2/Grin1/Kcnc2/Ccl3/Agt/Lcn2/Thy1/Nkain1	64
BP	GO:0070372	regulation of ERK1 and ERK2 cascade	50/1186	343/18048	8.99817e-08	4.66721e-06	3.40152e-06	Cd44/Atf3/Rap1b/Synj2bp/Dab2/Sirt3/Traf7/Lyn/Wnk2/Cib1/Necab2/Tlr4/Ezr/Ptpn2/Gpnmb/Ccl6/Ptpn6/Ccl2/Cxcr4/L1cam/Tgfb1/Shc1/Dnajc27/Rras/Ptprc/Ptprr/Icam1/Fn1/Pycard/Tlr2/C5ar1/P2ry6/Fgfr3/Prkcz/Spry1/Cd36/Gcnt2/Htr2b/Ccl4/Alox15/Epha4/Nrg1/Nqo2/Trem2/Syk/Ccl3/Nrp1/Ccl9/Ccl7/Emilin1	50
BP	GO:0032731	positive regulation of interleukin-1 beta production	18/1186	64/18048	9.13524e-08	4.6971e-06	3.42331e-06	Il18/Hspb1/Tlr4/Myd88/Casp4/Clec7a/Ifnar1/Tyrobp/Casp1/Pycard/Tlr2/Trim16/Ccr5/Lpl/Cd36/Mnda/Tlr8/Ccl3	18
BP	GO:0030198	extracellular matrix organization	47/1186	315/18048	1.07691e-07	5.48948e-06	4.00081e-06	Itgb1/Col5a3/Gas2/Tnfrsf1a/Efemp2/Mmp19/Lgals3/Qsox1/Anxa2/Mmp14/Pdpn/Col4a1/Sh3pxd2b/Loxl2/Lamc1/Mmp12/Colgalt1/Tgfb1/Nfkb2/Lcp1/Col5a2/Fn1/Col6a1/Col4a2/Adamts5/Lox/Adamts1/B4galt1/Adamts9/Col5a1/Postn/Fkbp10/Eng/Slc39a8/Col8a1/Pxdn/Col15a1/Loxl1/Tnfrsf1b/Cyp1b1/Fbln2/Col1a1/Hapln2/Mmp7/Agt/Tgfbi/Emilin1	47
BP	GO:0010811	positive regulation of cell-substrate adhesion	29/1186	149/18048	1.11786e-07	5.62489e-06	4.0995e-06	Itgb1/Efemp2/Myoc/Dab2/Ninj1/Prkce/Iqgap1/Cib1/Dmtn/Flna/L1cam/S100a10/Rras/Myadm/Fn1/Spp1/Ptprj/Prkcz/Col8a1/Cd36/Alox15/Vwc2/Fbln2/Wnt4/Nrp1/Hpse/Emilin1/Rell2/Thy1	29
BP	GO:0007249	I-kappaB kinase/NF-kappaB signaling	44/1186	286/18048	1.1225e-07	5.62489e-06	4.0995e-06	Litaf/Rhoc/Tnfrsf1a/Tnip2/Ltbr/Lilrb4/Ddx21/Nek6/Hmox1/S100a4/Irak2/Prkce/Birc2/Hspb1/Flna/Tlr4/Myd88/Ccdc22/Ripk1/Trim25/Coro1a/Tifa/Tradd/Casp1/Pycard/Bst2/Ticam1/Tlr2/Tgm2/Lgals1/Ripk3/Tlr7/Clec4a/Plin3/Irf1/Cd36/Htr2b/Gprc5b/Tlr8/Btk/Trem2/Tbkbp1/Ect2/Lurap1l	44
BP	GO:0043062	extracellular structure organization	47/1186	316/18048	1.18649e-07	5.89558e-06	4.29678e-06	Itgb1/Col5a3/Gas2/Tnfrsf1a/Efemp2/Mmp19/Lgals3/Qsox1/Anxa2/Mmp14/Pdpn/Col4a1/Sh3pxd2b/Loxl2/Lamc1/Mmp12/Colgalt1/Tgfb1/Nfkb2/Lcp1/Col5a2/Fn1/Col6a1/Col4a2/Adamts5/Lox/Adamts1/B4galt1/Adamts9/Col5a1/Postn/Fkbp10/Eng/Slc39a8/Col8a1/Pxdn/Col15a1/Loxl1/Tnfrsf1b/Cyp1b1/Fbln2/Col1a1/Hapln2/Mmp7/Agt/Tgfbi/Emilin1	47
BP	GO:0050770	regulation of axonogenesis	34/1186	193/18048	1.19866e-07	5.9064e-06	4.30466e-06	Amigo1/Dixdc1/Plxnb2/Sema3c/Vim/L1cam/Ryk/Nefl/Fn1/Rnd2/Spp1/Cntn2/Nefm/RGD1307443/Tnfrsf12a/Chn1/Trpv2/Plxna1/Ccr5/Mapt/Brsk1/Fgf13/Chodl/Epha4/Cdkl5/Nrg1/Lrrc4c/Grin1/Ret/Nrp1/Crabp2/Dab1/Thy1/Slitrk1	34
BP	GO:0045229	external encapsulating structure organization	47/1186	317/18048	1.3065e-07	6.38459e-06	4.65318e-06	Itgb1/Col5a3/Gas2/Tnfrsf1a/Efemp2/Mmp19/Lgals3/Qsox1/Anxa2/Mmp14/Pdpn/Col4a1/Sh3pxd2b/Loxl2/Lamc1/Mmp12/Colgalt1/Tgfb1/Nfkb2/Lcp1/Col5a2/Fn1/Col6a1/Col4a2/Adamts5/Lox/Adamts1/B4galt1/Adamts9/Col5a1/Postn/Fkbp10/Eng/Slc39a8/Col8a1/Pxdn/Col15a1/Loxl1/Tnfrsf1b/Cyp1b1/Fbln2/Col1a1/Hapln2/Mmp7/Agt/Tgfbi/Emilin1	47
BP	GO:0007596	blood coagulation	34/1186	194/18048	1.3634e-07	6.60801e-06	4.81601e-06	Ano6/Clic1/Fermt3/Anxa2/Axl/Pdpn/Lyn/Il10rb/Hspb1/Tfpi2/Dmtn/Flna/Tlr4/Ptpn6/Myl12a/Plau/Rap2b/Tec/Fcer1g/Pros1/Pf4/Sh2b3/Fn1/Il6r/Plek/Ptprj/Hps1/Abat/Cd36/Procr/Syk/F13a1/Hpse/Stxbp1	34
BP	GO:0033003	regulation of mast cell activation	17/1186	59/18048	1.40681e-07	6.76296e-06	4.92894e-06	Hmox1/Lyn/Ptpn6/Enpp3/Fcer1g/Cd300a/Crlf2/Rac2/Stxbp2/Pla2g3/Cnr1/Plscr1/Fgr/Syk/Il4r/Stxbp1/Fes	17
BP	GO:0050854	regulation of antigen receptor-mediated signaling pathway	18/1186	66/18048	1.53194e-07	7.30514e-06	5.32409e-06	Fcgr2b/Lilrb4/Lgals3/Cblb/Lyn/Kcnn4/Ezr/Ptpn2/Ptpn6/Lpxn/Cmtm3/Cd300a/Ptprc/Ada/Laptm5/Ptprj/Nfam1/Thy1	18
BP	GO:0033006	regulation of mast cell activation involved in immune response	14/1186	41/18048	1.70504e-07	7.99738e-06	5.8286e-06	Hmox1/Lyn/Ptpn6/Enpp3/Fcer1g/Cd300a/Rac2/Stxbp2/Pla2g3/Fgr/Syk/Il4r/Stxbp1/Fes	14
BP	GO:0010934	macrophage cytokine production	15/1186	47/18048	1.71769e-07	7.99738e-06	5.8286e-06	Litaf/Axl/Tlr4/Myd88/Casp4/Tgfb1/Acp5/Casp1/Pycard/Ticam1/Tlr2/Laptm5/Tlr7/Cd36/Gprc5b	15
BP	GO:0010935	regulation of macrophage cytokine production	15/1186	47/18048	1.71769e-07	7.99738e-06	5.8286e-06	Litaf/Axl/Tlr4/Myd88/Casp4/Tgfb1/Acp5/Casp1/Pycard/Ticam1/Tlr2/Laptm5/Tlr7/Cd36/Gprc5b	15
BP	GO:0032930	positive regulation of superoxide anion generation	11/1186	25/18048	1.78268e-07	8.23517e-06	6.0019e-06	Olr1/Il18/Itgb2/Cyba/Clec7a/Tgfb1/Tyrobp/Itgam/Mapt/Syk/Agt	11
BP	GO:0031663	lipopolysaccharide-mediated signaling pathway	17/1186	60/18048	1.8437e-07	8.45099e-06	6.15919e-06	Cd14/Irak2/Prkce/Ly96/Lyn/Il18/Tlr4/Myd88/Ccl2/Tgfb1/Ticam1/Scarb1/Ly86/Lbp/Ccl3/Trib1/Ptafr	17
BP	GO:0007599	hemostasis	34/1186	197/18048	1.9934e-07	9.06692e-06	6.60809e-06	Ano6/Clic1/Fermt3/Anxa2/Axl/Pdpn/Lyn/Il10rb/Hspb1/Tfpi2/Dmtn/Flna/Tlr4/Ptpn6/Myl12a/Plau/Rap2b/Tec/Fcer1g/Pros1/Pf4/Sh2b3/Fn1/Il6r/Plek/Ptprj/Hps1/Abat/Cd36/Procr/Syk/F13a1/Hpse/Stxbp1	34
BP	GO:1904062	regulation of cation transmembrane transport	58/1186	437/18048	2.37766e-07	1.07321e-05	7.82171e-06	Amigo1/Itgb1/Ptpn3/Cd63/Ano6/Slc31a2/Ppargc1a/P2rx4/Prkce/Fkbp1b/Fxyd5/Lyn/Scn1b/Hecw2/Prrt1/Bak1/Wnk2/Cyba/Flna/Nr3c2/Kcnab2/Ptpn6/Fxyd7/Ccl2/Tgfb1/Coro1a/Kcnip4/Shisa9/Hcn1/Cacng2/Tcirg1/Ryr2/Scn4b/Cabp1/Pml/Gjc2/Stom/Dpp6/Neto1/P2ry6/Kcnc1/Rgs7/Atp1a2/Fxyd2/Fgf13/Jph3/Slc6a9/Kcnab1/Cemip/Akap6/Adcyap1r1/Trem2/Grin1/Kcnc2/Grin2c/Agt/Lcn2/Thy1	58
BP	GO:0050850	positive regulation of calcium-mediated signaling	14/1186	42/18048	2.40355e-07	1.07668e-05	7.847e-06	P2rx4/Ptbp1/Cib1/Lmcd1/L1cam/Ada/Itgal/Ccl4/Nrg1/Akap6/Cd8a/Trem2/Syk/Ccl3	14
BP	GO:0032612	interleukin-1 production	26/1186	129/18048	2.44505e-07	1.07892e-05	7.86334e-06	Anxa1/Lilrb4/Serpinb1a/Il18/Hspb1/Tlr4/Myd88/Casp4/Clec7a/Ifnar1/Cd33/Tyrobp/Acp5/Casp1/Pycard/Tlr2/S1pr3/Pml/Trim16/Ccr5/Lpl/Cd36/Mnda/Tlr8/Trem2/Ccl3	26
BP	GO:0032652	regulation of interleukin-1 production	26/1186	129/18048	2.44505e-07	1.07892e-05	7.86334e-06	Anxa1/Lilrb4/Serpinb1a/Il18/Hspb1/Tlr4/Myd88/Casp4/Clec7a/Ifnar1/Cd33/Tyrobp/Acp5/Casp1/Pycard/Tlr2/S1pr3/Pml/Trim16/Ccr5/Lpl/Cd36/Mnda/Tlr8/Trem2/Ccl3	26
BP	GO:0002440	production of molecular mediator of immune response	40/1186	256/18048	2.76879e-07	1.21273e-05	8.83855e-06	Litaf/Fcgr2b/Lilrb4/Ddx21/Hmox1/Ung/Axl/Il18/Il13ra1/Tlr4/Myd88/Casp4/Slamf9/Rsad2/Fcer1g/Tgfb1/Swap70/Ptprc/Acp5/Casp1/Pycard/Bst2/Ticam1/Tlr2/Laptm5/Tlr7/Sash3/Prkcz/Cd36/Cd86/Gprc5b/Btk/Syk/Tnfrsf1b/Tril/Cd37/Il4r/Mmp7/Rbp4/Tnfsf4	40
BP	GO:0002532	production of molecular mediator involved in inflammatory response	22/1186	98/18048	2.88448e-07	1.25411e-05	9.14014e-06	Abcd2/Lilrb4/Lyn/Tlr4/Myd88/Alox5ap/Clec7a/Il17ra/Fcer1g/Cd300a/Grn/Pycard/Pla2g3/Ticam1/Gpsm3/Pld3/Lbp/Btk/Trem2/Syk/Ncf1/Il4r	22
BP	GO:1902903	regulation of supramolecular fiber organization	54/1186	398/18048	3.04575e-07	1.31456e-05	9.58072e-06	Gba2/Rhoc/Pdlim4/Efemp2/Myoc/Sptb/Gda/Limch1/Capg/Arpc1b/Pfn1/Prkce/Cib1/Flna/Sh3pxd2b/Fhod3/Coro1b/Baiap2/Hcls1/S100a10/Pfn2/Colgalt1/Apc2/Vasp/Coro1a/Gmfg/Swap70/Myadm/Icam1/Pycard/Tlr2/Cgnl1/Svil/Cyfip2/Plek/Tmod1/Cotl1/Daam2/Sptbn4/Mapt/Arhgap18/Nckap1l/Fgf13/Rhpn2/Alox15/Stmn2/Trem2/Wnt4/Mapre3/Sptbn2/Nrp1/Emilin1/Fes/Ckap2	54
BP	GO:0061081	positive regulation of myeloid leukocyte cytokine production involved in immune response	14/1186	43/18048	3.34933e-07	1.43512e-05	1.04593e-05	Ddx21/Tlr4/Myd88/Casp4/Fcer1g/Casp1/Pycard/Ticam1/Tlr2/Laptm5/Tlr7/Cd36/Gprc5b/Syk	14
BP	GO:0050817	coagulation	34/1186	202/18048	3.67706e-07	1.5642e-05	1.14001e-05	Ano6/Clic1/Fermt3/Anxa2/Axl/Pdpn/Lyn/Il10rb/Hspb1/Tfpi2/Dmtn/Flna/Tlr4/Ptpn6/Myl12a/Plau/Rap2b/Tec/Fcer1g/Pros1/Pf4/Sh2b3/Fn1/Il6r/Plek/Ptprj/Hps1/Abat/Cd36/Procr/Syk/F13a1/Hpse/Stxbp1	34
BP	GO:0002687	positive regulation of leukocyte migration	30/1186	166/18048	3.70749e-07	1.56588e-05	1.14124e-05	Ano6/Lgmn/Lgals3/C3ar1/P2rx4/Mmp14/Myo1f/Ccl2/Tgfb1/Coro1a/Swap70/Rac2/Icam1/Pycard/Tlr2/Gpsm3/C5ar1/Ptprj/Lyve1/Nckap1l/Aif1/Thbs4/Ccl4/Lbp/Dock8/Trem2/Ccl3/Ptafr/Ccl7/Thy1	30
BP	GO:0042119	neutrophil activation	14/1186	44/18048	4.61671e-07	1.93607e-05	1.41104e-05	Anxa1/Fcgr3a/Il18/Itgb2/Myo1f/Myd88/Fcer1g/Tyrobp/Cd300a/Grn/Stxbp2/Itgam/Syk/Ptafr	14
BP	GO:0032722	positive regulation of chemokine production	19/1186	78/18048	4.82814e-07	2.01048e-05	1.46526e-05	Il18/Tlr4/Myd88/Clec7a/Il17ra/Mapk9/Pycard/Ticam1/Tlr2/Il6r/Tlr7/Postn/Aif1/Lpl/Lbp/Syk/P2ry2/Il4r/Tnfsf4	19
BP	GO:0007015	actin filament organization	59/1186	458/18048	5.1952e-07	2.1482e-05	1.56563e-05	Gba2/Inppl1/Rhoc/Gas2/Pdlim4/Myoc/Sptb/Limch1/Capg/Arhgap17/Arpc1b/Gas7/Pfn1/Prkce/Dmtn/Myo1f/Flna/Sh3pxd2b/Ezr/Fhod3/Coro1b/Baiap2/Hcls1/S100a10/Pfn2/Actn1/Vasp/Coro1a/Lcp1/Gmfg/Swap70/Tpm4/Coro1c/Rac2/Myadm/Icam1/Rnd2/Myo7a/Pycard/Tlr2/Cgnl1/Svil/Cyfip2/Plek/Tmod1/Cotl1/Daam2/Sptbn4/Arhgap18/Nckap1l/Aif1/Rhpn2/Alox15/Wnt4/Sptbn2/Arhgap25/Nrp1/Rhof/Pstpip1	59
BP	GO:0043300	regulation of leukocyte degranulation	16/1186	58/18048	6.30244e-07	2.58794e-05	1.88612e-05	Hmox1/Lyn/Itgb2/Fcer1g/Cd300a/Rac2/Stxbp2/Itgam/Pla2g3/Nckap1l/Fgr/Syk/Il4r/Ptafr/Stxbp1/Fes	16
BP	GO:0051251	positive regulation of lymphocyte activation	45/1186	314/18048	6.40129e-07	2.6104e-05	1.90249e-05	Irs2/Runx1/Tnip2/Cbfb/Anxa1/Lilrb4/Sox4/Cdkn1a/Cd276/Mmp14/Fcgr3a/Tox/Axl/Il18/Il13ra1/Tlr4/Myd88/Ccl2/Tgfbr2/Clec7a/Hlx/Tgfb1/Tyrobp/Coro1a/Ptprc/Ada/Pycard/Ticam1/Lgals1/Itgal/Hps1/Sash3/Prkcz/Nckap1l/Inpp5d/Aif1/Cd86/Blm/Dock8/Btk/Syk/Il4r/Vnn1/Thy1/Tnfsf4	45
BP	GO:0002703	regulation of leukocyte mediated immunity	42/1186	284/18048	6.46013e-07	2.61635e-05	1.90683e-05	Fcgr2b/Susd4/Lilrb4/Ddx21/Hmox1/Fcgr2a/Fcgr1a/Vav1/Lyn/Il18/Itgb2/Tlr4/Ptpn6/Ccl2/Rsad2/Fcer1g/Tgfb1/Tyrobp/Cd300a/Ptprc/Rac2/Stxbp2/Itgam/Pla2g3/Bst2/Ticam1/Tlr2/Ripk3/Sash3/Prkcz/Nckap1l/RT1-CE10/Fgr/Btk/Trem2/Syk/Tnfrsf1b/Il4r/Ptafr/Stxbp1/Fes/Tnfsf4	42
BP	GO:0010720	positive regulation of cell development	53/1186	398/18048	7.06192e-07	2.84062e-05	2.07028e-05	Amigo1/Itgb1/Runx1/Dixdc1/Myoc/Tspo/Plxnb2/Dab2/Ninj1/Vim/Lyn/Cib1/Dmtn/Flna/Zfp365/Cxcr4/Cux1/Baiap2/L1cam/Clec7a/S100a10/Mapk9/Nefl/Tgfb1/Tyrobp/Myadm/Fn1/Rnd2/Tlr2/Tgm2/Camk2b/Gjc2/Egr2/Tnfrsf12a/Stau2/Trpv2/Smarcd3/Plxna1/Mapt/Rnf112/Chodl/Epha4/Cdkl5/Nrg1/Tnfrsf1b/Ret/Myc/Sox11/Trib1/Nrp1/Crabp2/Hpse/Slitrk1	53
BP	GO:0030593	neutrophil chemotaxis	22/1186	103/18048	7.18409e-07	2.87024e-05	2.09187e-05	Lgals3/C3ar1/Fcgr2a/Vav1/Itgb2/Ccl6/Ccl2/Fcer1g/Rac2/Pf4/Itgam/Spp1/C5ar1/Nckap1l/Thbs4/Ccl4/Csf3r/Lbp/Syk/Ccl3/Ccl9/Ccl7	22
BP	GO:0006875	cellular metal ion homeostasis	57/1186	441/18048	7.25626e-07	2.87961e-05	2.0987e-05	Slc24a2/Slc31a2/Hmox1/Slc30a7/Prkce/Fkbp1b/Lyn/Bak1/Cyba/Nr3c2/Slc31a1/Ccdc22/Ptpn6/Ccl2/Mt2A/Adcy8/Tgfb1/Coro1a/Ptprc/Gria1/Spp1/Tcirg1/Tgm2/Slc24a3/Ryr2/Pml/Ncs1/Chga/Ttc7a/Steap4/Hps1/P2ry6/Ccr5/Atp1a2/Fxyd2/Jph3/Slc6a9/Slc39a8/Atp2b2/Htr2b/Cyb561/Cemip/Calb2/Akap6/Grin1/Pygm/P2ry2/Frrs1/Myc/Plcd1/Atp1a3/Ccl3/Cp/Agt/Ctrc/Lcn2/Thy1	57
BP	GO:0002761	regulation of myeloid leukocyte differentiation	27/1186	145/18048	7.62715e-07	3.00662e-05	2.19127e-05	Runx1/Rbp1/Lilrb4/Mafb/Ninj1/C1qc/Lyn/Ptpn2/Hcls1/Ripk1/Tgfb1/Tyrobp/Klf10/Pf4/Itgam/Pla2g3/Fbn1/Cebpb/Fgfr3/Inpp5d/Evi2b/Trem2/Myc/Ccl3/Trib1/Ccl9/Fes	27
BP	GO:0007568	aging	51/1186	378/18048	7.67981e-07	3.00733e-05	2.19179e-05	Litaf/Ctsl/Timp1/Ppargc1a/Tspo/Bcl2a1/Cd68/Gss/Vim/Sirt3/Hcn2/Bak1/Hspb1/Ass1/Itgb2/Ifi27l2b/Ccl2/Ctsc/Tgfbr2/Ucp2/C1qb/Tgfb1/Shc1/Nfkb2/Ddc/Elavl4/Aurkb/C1qa/Hcn1/Col4a2/Slc1a2/Ada/Dnmt1/Xdh/Gnao1/Gpx1/Ccr5/Cnr1/Ppp1r15a/Abat/Gsta1/Inhbb/Cd86/Slc32a1/Tnfrsf1b/P2ry2/Socs3/Cp/Mmp7/Agt/Ptgs1	51
BP	GO:0034612	response to tumor necrosis factor	43/1186	296/18048	7.80502e-07	3.0262e-05	2.20554e-05	Ppargc1a/Tnfrsf1a/Cd14/Birc2/Gss/Il18/Ass1/Cib1/Cyba/Casp4/Ptpn2/Cxcl16/Ccl6/Ccl2/Ripk1/Mapk9/Fabp4/Gbp2/Icam1/Tradd/Casp1/Pycard/Xdh/Laptm5/Nkiras1/Adam9/Ccr5/Ctsk/Postn/Irf1/Il18bp/Gbp4/Ccl4/Card14/Syk/Tnfrsf1b/Ybx3/Cyp1b1/Col1a1/Ccl3/Ccl9/Ccl7/Lcn2	43
BP	GO:0007611	learning or memory	48/1186	347/18048	7.83036e-07	3.0262e-05	2.20554e-05	Slc24a2/Itgb1/Lgmn/Casp3/Prrt1/Il18/Adcy8/Comt/Nrgn/Elavl4/Gria1/Casp1/Pde1b/Adcy3/Cntn2/Tlr2/Neto1/Egr2/Cebpb/Camk2n1/Mapt/Prkcz/Brsk1/Plcb1/Atp1a2/Cnr1/Gm2a/Prkar1b/Fgf13/Brinp1/Jph3/Kcnab1/Man2b1/Nrg1/Nqo2/Cntnap2/Trem2/Grin1/Fosl1/Atp1a3/Ppp1r1b/Agt/Gabra5/Slc12a5/Snap25/Ptgs1/Lcn2/Chat	48
BP	GO:0019722	calcium-mediated signaling	35/1186	218/18048	7.92272e-07	3.04202e-05	2.21706e-05	Tenm2/P2rx4/Fkbp1b/Fcgr3a/Ptbp1/Cib1/Necab2/Dmtn/Cxcr4/Lmcd1/L1cam/Dyrk2/Ptprc/Ada/Ryr2/Ptprj/Itgal/Homer3/Ccr5/Vsnl1/Mapt/Atp1a2/Camk1g/Htr2b/Ccl4/Nrg1/Akap6/Cd8a/Irgm/Trem2/Grin1/Syk/Grin2c/Ccl3/Rit2	35
BP	GO:0035418	protein localization to synapse	20/1186	88/18048	8.04549e-07	3.06805e-05	2.23604e-05	Lgi1/Hspb1/Clstn3/Nptx1/Baiap2/Arhgap44/Cacng2/Nsg1/Stau2/Rapgef4/Mapt/Prkcz/Cplx1/Adam22/Grin1/Stx1b/Grin2c/Mapk10/Kif5a/Snap25	20
BP	GO:0097530	granulocyte migration	29/1186	163/18048	8.0943e-07	3.06805e-05	2.23604e-05	Anxa1/Lgals3/C3ar1/Fcgr2a/Vav1/Itgb2/Myo1f/Myd88/Ccl6/Ccl2/Il17ra/Fcer1g/Cd300a/Rac2/Pf4/Itgam/Spp1/Tlr2/C5ar1/Ptprj/Nckap1l/Thbs4/Ccl4/Csf3r/Lbp/Syk/Ccl3/Ccl9/Ccl7	29
BP	GO:0050858	negative regulation of antigen receptor-mediated signaling pathway	12/1186	34/18048	8.67897e-07	3.26871e-05	2.38228e-05	Fcgr2b/Lilrb4/Lgals3/Cblb/Ezr/Ptpn2/Ptpn6/Lpxn/Cd300a/Laptm5/Ptprj/Thy1	12
BP	GO:0002702	positive regulation of production of molecular mediator of immune response	27/1186	146/18048	8.78145e-07	3.28637e-05	2.39515e-05	Ddx21/Il18/Il13ra1/Tlr4/Myd88/Casp4/Rsad2/Fcer1g/Tgfb1/Ptprc/Casp1/Pycard/Ticam1/Tlr2/Laptm5/Tlr7/Sash3/Prkcz/Cd36/Cd86/Gprc5b/Btk/Syk/Cd37/Il4r/Rbp4/Tnfsf4	27
BP	GO:0050863	regulation of T cell activation	49/1186	359/18048	8.96752e-07	3.31681e-05	2.41734e-05	Runx1/Cd44/Casp3/Cbfb/Anxa1/Lilrb4/Lgals3/Fgl2/Sox4/Cd276/Cblb/Tox/Il18/Hspb1/Tnfaip8l2/Ptpn2/Gpnmb/Ptpn6/Ccl2/Tgfbr2/Hlx/Tgfb1/Coro1a/Cd300a/Ptprc/Rac2/Sh2b3/Ada/Pycard/Lgals1/Ripk3/Laptm5/Cebpb/Itgal/Sash3/Prkcz/Nckap1l/Irf1/Aif1/Cd86/Blm/Dock8/Syk/Tnfrsf1b/Cd37/Il4r/Vnn1/Thy1/Tnfsf4	49
BP	GO:0071621	granulocyte chemotaxis	25/1186	129/18048	8.97497e-07	3.31681e-05	2.41734e-05	Anxa1/Lgals3/C3ar1/Fcgr2a/Vav1/Itgb2/Ccl6/Ccl2/Il17ra/Fcer1g/Rac2/Pf4/Itgam/Spp1/C5ar1/Ptprj/Nckap1l/Thbs4/Ccl4/Csf3r/Lbp/Syk/Ccl3/Ccl9/Ccl7	25
BP	GO:0071260	cellular response to mechanical stimulus	26/1186	138/18048	9.62782e-07	3.53598e-05	2.57707e-05	Gadd45a/Itgb1/Tnfrsf1a/Ltbr/Tmem150c/Piezo1/Ctsb/Il18/Bak1/Cyba/Tlr4/Myd88/Got1/Tgfb1/Cnn2/Casp1/Tlr7/Atp1a2/Irf1/Eng/Ltbp1/Tlr8/Col1a1/Mmp7/Agt/Kcnd2	26
BP	GO:1903037	regulation of leukocyte cell-cell adhesion	49/1186	360/18048	9.7357e-07	3.54826e-05	2.58602e-05	Runx1/Cd44/Casp3/Cbfb/Anxa1/Lilrb4/Lgals3/Fgl2/Sox4/Cd276/Cblb/Il18/Hspb1/Ass1/Itgb2/Tnfaip8l2/Ptpn2/Gpnmb/Ptpn6/Ccl2/Tgfbr2/Hlx/Tgfb1/Coro1a/Cd300a/Ptprc/Gcnt1/Icam1/Ada/Pycard/Lgals1/Laptm5/Cebpb/Itgal/Sash3/Prkcz/Nckap1l/Irf1/Aif1/Cd86/Blm/Dock8/Syk/Cd37/Il4r/Ptafr/Vnn1/Thy1/Tnfsf4	49
BP	GO:0002460	adaptive immune response based on somatic recombination of immune receptors built from immunoglobulin superfamily domains	46/1186	329/18048	9.78126e-07	3.54826e-05	2.58602e-05	Fcgr2b/Susd4/Anxa1/Lilrb4/C3ar1/Fcgr2a/Fcgr1a/Fcgr3a/Ung/C1qc/Il18/Tlr4/Myd88/Ptpn6/Ctsc/Rsad2/Il17ra/C1qb/Hlx/Fcer1g/Tgfb1/Nfkb2/Swap70/Ptprc/C1qa/Icam1/Ada/Tcirg1/Ripk3/Il6r/Unc93b1/Sash3/Clec4a/Prkcz/Nckap1l/Il18bp/Inpp5d/RT1-CE10/Irf7/Cd8a/Btk/Trem2/Tnfrsf1b/C2/Il4r/Tnfsf4	46
BP	GO:0002279	mast cell activation involved in immune response	16/1186	60/18048	1.04078e-06	3.75253e-05	2.7349e-05	Hmox1/Lyn/Ptpn6/Enpp3/Fcer1g/Cd300a/Rac2/Stxbp2/Pla2g3/Chga/Fgr/Btk/Syk/Il4r/Stxbp1/Fes	16
BP	GO:0007160	cell-matrix adhesion	37/1186	240/18048	1.07227e-06	3.84261e-05	2.80055e-05	Itgb1/Col5a3/Cd63/Efemp2/Myoc/Fermt3/Limch1/Ninj1/Mmp14/Iqgap1/Cib1/Itgb2/Dmtn/Mmp12/Plau/L1cam/S100a10/Actn1/Rras/Itgax/Coro1c/Fn1/Cntn2/B4galt1/Ptprj/Itgal/Adam9/Adamts9/Postn/Prkcz/Cd36/Wnt4/Nrp1/Agt/Hpse/Emilin1/Thy1	37
BP	GO:0006516	glycoprotein catabolic process	11/1186	29/18048	1.08341e-06	3.85917e-05	2.81262e-05	Ctsl/Edem1/Fbxo44/Mmp12/Naglu/Fbxo2/Gusb/Edem2/Manba/Btk/Hpse	11
BP	GO:0032635	interleukin-6 production	32/1186	193/18048	1.13177e-06	3.98342e-05	2.90317e-05	Tnfrsf1a/Lilrb4/Cyba/Tlr4/Myd88/Ptpn6/Rab7b/Clec7a/Il17ra/Fcer1g/Tyrobp/Pycard/Ticam1/Tlr2/Il6r/Laptm5/Unc93b1/Tlr7/Cebpb/Ccr5/Nckap1l/Inpp5d/Aif1/Lpl/Cd36/Lbp/Tlr8/Btk/Trem2/Syk/Ptafr/Tnfsf4	32
BP	GO:0032675	regulation of interleukin-6 production	32/1186	193/18048	1.13177e-06	3.98342e-05	2.90317e-05	Tnfrsf1a/Lilrb4/Cyba/Tlr4/Myd88/Ptpn6/Rab7b/Clec7a/Il17ra/Fcer1g/Tyrobp/Pycard/Ticam1/Tlr2/Il6r/Laptm5/Unc93b1/Tlr7/Cebpb/Ccr5/Nckap1l/Inpp5d/Aif1/Lpl/Cd36/Lbp/Tlr8/Btk/Trem2/Syk/Ptafr/Tnfsf4	32
BP	GO:0043123	positive regulation of I-kappaB kinase/NF-kappaB signaling	31/1186	184/18048	1.16481e-06	4.07547e-05	2.97026e-05	Litaf/Rhoc/Tnfrsf1a/Tnip2/Ltbr/Ddx21/Nek6/Hmox1/S100a4/Prkce/Birc2/Flna/Tlr4/Myd88/Ccdc22/Ripk1/Trim25/Tifa/Tradd/Casp1/Bst2/Ticam1/Tgm2/Lgals1/Clec4a/Plin3/Cd36/Htr2b/Gprc5b/Ect2/Lurap1l	31
BP	GO:0042116	macrophage activation	22/1186	106/18048	1.20336e-06	4.18558e-05	3.05051e-05	Tnip2/Sbno2/Prkce/Fcgr3a/Tlr4/Ctsc/Tyrobp/Grn/C1qa/Itgam/Casp1/Pla2g3/Ticam1/Tlr2/C5ar1/Ifi35/Aif1/Lbp/Trem2/Syk/Nr1h3/Il4r	22
BP	GO:0032732	positive regulation of interleukin-1 production	18/1186	75/18048	1.21546e-06	4.19453e-05	3.05703e-05	Il18/Hspb1/Tlr4/Myd88/Casp4/Clec7a/Ifnar1/Tyrobp/Casp1/Pycard/Tlr2/Trim16/Ccr5/Lpl/Cd36/Mnda/Tlr8/Ccl3	18
BP	GO:0031346	positive regulation of cell projection organization	58/1186	459/18048	1.22012e-06	4.19453e-05	3.05703e-05	Amigo1/Itgb1/Tenm2/Dixdc1/Dynlt1/Plxnb2/Pfn1/Fkbp1b/Tox/Iqgap1/Ptbp1/Lyn/Scn1b/Hspb1/Flna/Coro1b/Cux1/Baiap2/L1cam/Nefl/Elavl4/Coro1c/Rac2/Grn/Fn1/Rnd2/Dzip1/Pla2g3/Camk2b/Adamts1/Tnfrsf12a/Stau2/Trpv2/Plxna1/Mapt/Tenm3/Serpini1/Dnm3/Cnr1/Chodl/Acsl6/Epha4/Stmn2/Cdkl5/Nrg1/Ptk7/Gprc5b/Grin1/P2ry2/Ret/Nrp1/Crabp2/Rit2/Sez6/Agt/Fes/Lcn2/Slitrk1	58
BP	GO:0034142	toll-like receptor 4 signaling pathway	13/1186	41/18048	1.2428e-06	4.24605e-05	3.09458e-05	Cd14/Ninj1/Prkce/Wdfy1/Ly96/Lyn/Tlr4/Rab7b/Ifi35/Lbp/Trem2/Nr1h3/Tril	13
BP	GO:0110053	regulation of actin filament organization	41/1186	281/18048	1.24947e-06	4.24605e-05	3.09458e-05	Gba2/Rhoc/Pdlim4/Myoc/Sptb/Limch1/Capg/Arpc1b/Pfn1/Prkce/Flna/Sh3pxd2b/Fhod3/Coro1b/Baiap2/Hcls1/S100a10/Pfn2/Vasp/Coro1a/Gmfg/Swap70/Myadm/Icam1/Pycard/Tlr2/Cgnl1/Svil/Cyfip2/Plek/Tmod1/Cotl1/Daam2/Sptbn4/Arhgap18/Nckap1l/Rhpn2/Alox15/Wnt4/Sptbn2/Nrp1	41
BP	GO:0030168	platelet activation	23/1186	116/18048	1.6067e-06	5.40417e-05	3.93863e-05	Clic1/Fermt3/Axl/Pdpn/Lyn/Hspb1/Dmtn/Flna/Tlr4/Ptpn6/Myl12a/Rap2b/Tec/Fcer1g/Pf4/Sh2b3/Fn1/Il6r/Plek/Ptprj/Abat/Syk/Stxbp1	23
BP	GO:0022409	positive regulation of cell-cell adhesion	43/1186	304/18048	1.60855e-06	5.40417e-05	3.93863e-05	Runx1/Cd44/Cbfb/Anxa1/Lilrb4/Sox4/Cd276/Piezo1/Pdpn/Il18/Itgb2/Dmtn/Ccl2/Tgfbr2/L1cam/Hlx/Tgfb1/Cited2/Coro1a/Ptprc/Gcnt1/Icam1/Ada/Pycard/Lgals1/Il6r/Itgal/Ccr5/Sash3/Prkcz/Nckap1l/Aif1/Gcnt2/Alox15/Cd86/Blm/Dock8/Syk/Il4r/Ptafr/Vnn1/Thy1/Tnfsf4	43
BP	GO:1990266	neutrophil migration	25/1186	133/18048	1.61886e-06	5.40809e-05	3.94149e-05	Lgals3/C3ar1/Fcgr2a/Vav1/Itgb2/Myo1f/Myd88/Ccl6/Ccl2/Fcer1g/Rac2/Pf4/Itgam/Spp1/Tlr2/C5ar1/Nckap1l/Thbs4/Ccl4/Csf3r/Lbp/Syk/Ccl3/Ccl9/Ccl7	25
BP	GO:0008360	regulation of cell shape	27/1186	151/18048	1.73691e-06	5.76986e-05	4.20515e-05	Rhoc/Hck/Anxa1/Gas7/Plxnb2/Pdpn/Msn/Dmtn/Ezr/Ccl2/Baiap2/Myl12a/Coro1a/Rac2/Icam1/Fn1/Rnd2/Plekho1/Plxna1/Epb41l3/Arhgap18/Fgr/Ccl3/Ccl7/Rhof/Fes/Coch	27
BP	GO:0036005	response to macrophage colony-stimulating factor	9/1186	20/18048	1.92107e-06	6.34597e-05	4.62503e-05	Tlr4/Ptpn2/Ptpn6/Ccl2/Acp5/Spp1/Pde1b/Tlr2/Trem2	9
BP	GO:0050868	negative regulation of T cell activation	26/1186	143/18048	1.9425e-06	6.3811e-05	4.65063e-05	Runx1/Cd44/Casp3/Cbfb/Anxa1/Lilrb4/Lgals3/Fgl2/Cd276/Cblb/Hspb1/Tnfaip8l2/Ptpn2/Gpnmb/Ptpn6/Hlx/Tgfb1/Cd300a/Laptm5/Cebpb/Nckap1l/Irf1/Cd86/Cd37/Il4r/Tnfsf4	26
BP	GO:0030316	osteoclast differentiation	24/1186	126/18048	2.03619e-06	6.65192e-05	4.84801e-05	Lilrb4/Sbno2/Anxa2/Mafb/Ninj1/Ccl6/Ccl2/Cxcr4/Fcer1g/Tgfb1/Tyrobp/Klf10/Acp5/Pf4/Tcirg1/Fbn1/Fam20c/Cebpb/Junb/Fgfr3/Inpp5d/Trem2/Ccl3/Ccl9	24
BP	GO:0043279	response to alkaloid	31/1186	189/18048	2.09654e-06	6.81145e-05	4.96427e-05	Ppargc1a/Tnfrsf1a/Casp3/Prkce/Tlr4/Cxcr4/Plau/Srsf9/Adcy8/Ddc/Elavl4/Gria1/Icam1/Slc1a2/Ada/Dnmt1/Tgm2/Ryr2/Gnao1/Psmb9/Ccna2/Cnr1/Ppp1r15a/Abat/Aif1/Blm/Grin1/Sncg/Myc/Nefh/Ppp1r1b	31
BP	GO:0050853	B cell receptor signaling pathway	15/1186	56/18048	2.12103e-06	6.85335e-05	4.99481e-05	Fcgr2b/Lyn/Ptpn6/Lpxn/Tec/Cmtm3/Cd300a/Ptprc/Nckap1l/Blnk/Mnda/Nfam1/Btk/Syk/Sh2b2	15
BP	GO:0030041	actin filament polymerization	29/1186	171/18048	2.22716e-06	7.15716e-05	5.21624e-05	Gba2/Sptb/Capg/Arpc1b/Gas7/Pfn1/Prkce/Fhod3/Baiap2/Hcls1/Pfn2/Vasp/Coro1a/Myadm/Icam1/Pycard/Tlr2/Svil/Cyfip2/Tmod1/Cotl1/Daam2/Sptbn4/Arhgap18/Nckap1l/Aif1/Alox15/Sptbn2/Pstpip1	29
BP	GO:1901653	cellular response to peptide	59/1186	480/18048	2.43106e-06	7.7702e-05	5.66302e-05	Inppl1/Irs2/Fcgr2b/Rap1b/Lgmn/Zfp106/Vim/Il18/Ass1/Cyba/Nr3c2/Tlr4/Aprt/Casp4/Got1/Ptpn2/Ccl2/Ucp2/Klf6/Mapk9/Nucb2/Adcy8/Tgfb1/Shc1/Acsl5/Klf10/Apobec1/Gria1/Icam1/Fn1/Klf5/Cdk4/Gpld1/Cacna2d3/Rab13/Fbn1/Ccna2/Ptprj/Slc25a33/Prkcz/Plcb1/Irf1/Sorl1/Lpl/Cd36/Acsl6/Epha4/Inhbb/Trem2/Klf15/Nr1h3/Cyp1b1/Sh2b2/Myc/Atp1a3/Socs3/Agt/Eif4ebp1/Lcn2	59
BP	GO:0043270	positive regulation of ion transport	47/1186	351/18048	2.5559e-06	8.12529e-05	5.92182e-05	Amigo1/Slc38a3/Itgb1/Ano6/Lgals3/Tspo/P2rx4/Scn1b/Bak1/Wnk2/Flna/Ccl2/Cxcr4/Mapk9/Hcn1/Cacng2/Nat8l/Pla2g3/Trh/Ryr2/Scn4b/Gjc2/Dpp6/Cebpb/Trpv2/P2ry6/Kcnc1/Rgs7/Fxyd2/Abat/Slc6a9/Atp2b2/Ccl4/Cemip/Akap6/Adcyap1r1/Trem2/Grin1/Kcnc2/P2ry2/Plcd1/Ccl3/Ptafr/Agt/Stxbp1/Lcn2/Thy1	47
BP	GO:0030098	lymphocyte differentiation	54/1186	426/18048	2.57316e-06	8.13641e-05	5.92992e-05	Ctsl/Runx1/Cd44/Rbpj/Cbfb/Anxa1/Lilrb4/Fgl2/Sox4/Mafb/Mmp14/Satb1/Tox/Vav1/Axl/Il18/Bak1/Cmtm7/Hspb1/Ptpn2/Ptpn6/Tgfbr2/Rsad2/Hlx/Fcer1g/Tgfb1/Sstr1/Coro1a/Ptprc/Sh2b3/Lyl1/Ada/Tcirg1/Lgals1/Ripk3/Il6r/Laptm5/Ptprj/Sash3/Prkcz/Nckap1l/Irf1/Inpp5d/Nfil3/Nfam1/Blm/Cd8a/Btk/Syk/Hhex/Wnt4/Il4r/Vnn1/Tnfsf4	54
BP	GO:0033628	regulation of cell adhesion mediated by integrin	14/1186	50/18048	2.59642e-06	8.1663e-05	5.95171e-05	Fermt3/Piezo1/Lyn/Cib1/Ptpn6/Plau/Lpxn/Swap70/Ada/Adam9/Nckap1l/Syk/Cyp1b1/Ret	14
BP	GO:0019932	second-messenger-mediated signaling	46/1186	341/18048	2.66114e-06	8.32557e-05	6.06779e-05	Tenm2/P2rx4/Fkbp1b/Fcgr3a/Ptbp1/Cib1/Necab2/Dmtn/Cxcr4/Lmcd1/Mt2A/L1cam/Nucb2/Adcy8/Dyrk2/Ptprc/Ada/Pex5l/Ryr2/Gpr61/Chga/Ptprj/Itgal/Homer3/Ccr5/Vsnl1/Mapt/Atp1a2/Camk1g/Epha5/Cd36/Htr2b/Ccl4/Nrg1/Akap6/Cd8a/Irgm/Adcyap1r1/Trem2/Grin1/Syk/Rnf157/Kcnc2/Grin2c/Ccl3/Rit2	46
BP	GO:0070664	negative regulation of leukocyte proliferation	22/1186	111/18048	2.70957e-06	8.43247e-05	6.1457e-05	Fcgr2b/Cd44/Casp3/Lilrb4/Cd276/Cblb/Lyn/Gpnmb/Ptpn6/Lst1/Enpp3/Tgfb1/Tyrobp/Cd300a/Laptm5/Cebpb/Inpp5d/Mnda/Cd86/Btk/Cd37/Sox11	22
BP	GO:0050672	negative regulation of lymphocyte proliferation	21/1186	103/18048	2.82774e-06	8.75416e-05	6.38015e-05	Fcgr2b/Cd44/Casp3/Lilrb4/Cd276/Cblb/Lyn/Gpnmb/Ptpn6/Lst1/Tgfb1/Tyrobp/Cd300a/Laptm5/Cebpb/Inpp5d/Mnda/Cd86/Btk/Cd37/Sox11	21
BP	GO:0017157	regulation of exocytosis	38/1186	260/18048	2.90845e-06	8.95713e-05	6.52807e-05	Cadps2/Rap1b/Anxa1/Hmox1/Exph5/Prkce/Lyn/Itgb2/Nr3c2/Pfn2/Fcer1g/Cd300a/Rac2/Cadps/Stxbp2/Itgam/Pla2g3/Grin3a/Sdc1/Rab3a/Nrn1/Rab13/Ncs1/Rapgef4/Vsnl1/Nckap1l/Cnr1/Fgr/Syp/Syk/P2ry2/Stx1b/Nsf/Sptbn2/Il4r/Ptafr/Stxbp1/Fes	38
BP	GO:0071674	mononuclear cell migration	31/1186	192/18048	2.94615e-06	9.02622e-05	6.57843e-05	Ano6/Lgmn/Anxa1/Lgals3/C3ar1/Ninj1/Stk10/Lyn/Msn/Padi2/Cxcl16/Ccl6/Ccl2/Slamf9/Tgfb1/Coro1a/Icam1/Pycard/Ripk3/C5ar1/Ptprj/Itgal/Plcb1/Aif1/Hsd3b7/Ccl4/Ptpro/Dock8/Ccl3/Ccl9/Ccl7	31
BP	GO:0006911	phagocytosis, engulfment	17/1186	72/18048	3.04599e-06	9.284e-05	6.7663e-05	Fcgr2b/Ano6/Fcgr2a/Fcgr1a/Itgb2/Clec7a/Fcer1g/Cd300a/Rac2/Itgam/Nckap1l/Aif1/Cd36/Alox15/Lbp/Trem2/Arhgap25	17
BP	GO:0010976	positive regulation of neuron projection development	35/1186	231/18048	3.11335e-06	9.44064e-05	6.88047e-05	Amigo1/Itgb1/Dynlt1/Plxnb2/Fkbp1b/Tox/Iqgap1/Ptbp1/Lyn/Scn1b/Hspb1/Flna/Baiap2/Elavl4/Grn/Pla2g3/Camk2b/Adamts1/Stau2/Mapt/Tenm3/Serpini1/Cnr1/Acsl6/Stmn2/Nrg1/Ptk7/Gprc5b/P2ry2/Ret/Nrp1/Rit2/Sez6/Agt/Fes	35
BP	GO:0002281	macrophage activation involved in immune response	9/1186	21/18048	3.16578e-06	9.53176e-05	6.94688e-05	Sbno2/Prkce/Tyrobp/Grn/Ticam1/Ifi35/Lbp/Trem2/Syk	9
BP	GO:0071356	cellular response to tumor necrosis factor	39/1186	271/18048	3.17564e-06	9.53176e-05	6.94688e-05	Ppargc1a/Tnfrsf1a/Birc2/Il18/Ass1/Cib1/Cyba/Casp4/Ptpn2/Ccl6/Ccl2/Ripk1/Mapk9/Fabp4/Gbp2/Icam1/Tradd/Casp1/Pycard/Xdh/Laptm5/Nkiras1/Ccr5/Ctsk/Postn/Irf1/Il18bp/Gbp4/Ccl4/Card14/Syk/Tnfrsf1b/Ybx3/Cyp1b1/Col1a1/Ccl3/Ccl9/Ccl7/Lcn2	39
BP	GO:0030833	regulation of actin filament polymerization	26/1186	147/18048	3.31253e-06	9.88506e-05	7.20437e-05	Gba2/Sptb/Capg/Arpc1b/Pfn1/Prkce/Fhod3/Baiap2/Hcls1/Pfn2/Vasp/Coro1a/Myadm/Icam1/Pycard/Tlr2/Svil/Cyfip2/Tmod1/Cotl1/Daam2/Sptbn4/Arhgap18/Nckap1l/Alox15/Sptbn2	26
BP	GO:0032945	negative regulation of mononuclear cell proliferation	21/1186	104/18048	3.32678e-06	9.88506e-05	7.20437e-05	Fcgr2b/Cd44/Casp3/Lilrb4/Cd276/Cblb/Lyn/Gpnmb/Ptpn6/Lst1/Tgfb1/Tyrobp/Cd300a/Laptm5/Cebpb/Inpp5d/Mnda/Cd86/Btk/Cd37/Sox11	21
BP	GO:0046638	positive regulation of alpha-beta T cell differentiation	14/1186	51/18048	3.36394e-06	9.89666e-05	7.21282e-05	Runx1/Cbfb/Anxa1/Lilrb4/Il18/Tgfbr2/Hlx/Ada/Sash3/Prkcz/Nckap1l/Syk/Il4r/Tnfsf4	14
BP	GO:0060907	positive regulation of macrophage cytokine production	11/1186	32/18048	3.36416e-06	9.89666e-05	7.21282e-05	Tlr4/Myd88/Casp4/Casp1/Pycard/Ticam1/Tlr2/Laptm5/Tlr7/Cd36/Gprc5b	11
BP	GO:0002720	positive regulation of cytokine production involved in immune response	19/1186	88/18048	3.41846e-06	0.000100066	7.29296e-05	Ddx21/Il18/Tlr4/Myd88/Casp4/Rsad2/Fcer1g/Casp1/Pycard/Ticam1/Tlr2/Laptm5/Tlr7/Sash3/Prkcz/Cd36/Gprc5b/Syk/Tnfsf4	19
BP	GO:0046631	alpha-beta T cell activation	30/1186	184/18048	3.45316e-06	0.000100584	7.33068e-05	Ctsl/Runx1/Cd44/Clec4a3/Cbfb/Anxa1/Lilrb4/Satb1/Cblb/Tox/Il18/Tgfbr2/Rsad2/Hlx/Cd300a/Ptprc/Ada/Tcirg1/Il6r/Cebpb/Sash3/Clec4a/Prkcz/Nckap1l/Irf1/Blm/Syk/Myc/Il4r/Tnfsf4	30
BP	GO:0050890	cognition	50/1186	387/18048	3.49675e-06	0.000100953	7.35761e-05	Slc24a2/Itgb1/Lgmn/Casp3/Prrt1/Il18/Adcy8/Comt/Chl1/Nrgn/Elavl4/Gria1/Casp1/Pde1b/Adcy3/Cntn2/Tlr2/C5ar1/Neto1/Egr2/Cebpb/Camk2n1/Mapt/Prkcz/Brsk1/Plcb1/Atp1a2/Cnr1/Gm2a/Prkar1b/Fgf13/Brinp1/Jph3/Kcnab1/Man2b1/Nrg1/Nqo2/Cntnap2/Trem2/Grin1/Fosl1/Atp1a3/Ppp1r1b/Agt/Gabra5/Slc12a5/Snap25/Ptgs1/Lcn2/Chat	50
BP	GO:0009615	response to virus	47/1186	355/18048	3.49999e-06	0.000100953	7.35761e-05	Ddx21/Fgl2/Ifitm1/Ifitm3/Hspb1/Ifi27l2b/Myd88/S100a6/Mmp12/Ddx41/Stat2/Ifnar1/Rsad2/Il17ra/Tgfb1/Trim25/Itgax/Ptprc/Apobec1/Parp9/Pycard/Bst2/Ticam1/Tlr2/Ripk3/Pml/Ifitm2/Psmb9/Tlr7/Dtx3l/Slfn13/Irf1/Plscr1/Usp29/Cd86/Irf7/Cd8a/Irgm/Tlr8/Isg15/Cd37/Irf5/Ifit3/Oasl/Lcn2/Ddx60/Tnfsf4	47
BP	GO:0002250	adaptive immune response	52/1186	409/18048	3.60264e-06	0.00010341	7.53665e-05	Ctsl/Fcgr2b/Susd4/Anxa1/Lilrb4/C3ar1/Fcgr2a/Fcgr1a/Fcgr3a/Ung/C1qc/Lyn/Il18/Tlr4/Myd88/Ptpn6/Ctsc/Rsad2/Il17ra/Tec/C1qb/Hlx/Fcer1g/Tgfb1/Nfkb2/Swap70/Ptprc/C1qa/Icam1/Ada/Pycard/Tcirg1/Ripk3/Il6r/Unc93b1/Sash3/Clec4a/Prkcz/Nckap1l/Il18bp/Inpp5d/RT1-CE10/Alox15/Irf7/Cd8a/Btk/Trem2/Syk/Tnfrsf1b/C2/Il4r/Tnfsf4	52
BP	GO:0032963	collagen metabolic process	23/1186	122/18048	3.96627e-06	0.000113297	8.25726e-05	Itgb1/Ctsl/Mmp19/Mmp14/Vim/Ctsb/Il18/Got1/Ccl2/Mmp12/Tgfb1/Fn1/Il6r/Ctsk/Col5a1/Fgfr3/Eng/Ltbp1/Wnt4/Col1a1/Mmp7/Emilin1/Rcn3	23
BP	GO:0099024	plasma membrane invagination	18/1186	81/18048	3.98574e-06	0.000113306	8.25791e-05	Fcgr2b/Ano6/Fcgr2a/Fcgr1a/Itgb2/Clec7a/Fcer1g/Cd300a/Aurkb/Rac2/Itgam/Nckap1l/Aif1/Cd36/Alox15/Lbp/Trem2/Arhgap25	18
BP	GO:0071402	cellular response to lipoprotein particle stimulus	13/1186	45/18048	4.02328e-06	0.000113826	8.29579e-05	Itgb1/Abcg4/Cd68/Itgb2/Tlr4/Myd88/Ccl2/Fcer1g/Ticam1/Lpl/Cd36/Trem2/Syk	13
BP	GO:0008064	regulation of actin polymerization or depolymerization	28/1186	167/18048	4.1645e-06	0.000117261	8.5461e-05	Gba2/Sptb/Capg/Arpc1b/Pfn1/Prkce/Fhod3/Baiap2/Hcls1/Pfn2/Vasp/Coro1a/Swap70/Myadm/Icam1/Pycard/Tlr2/Svil/Cyfip2/Plek/Tmod1/Cotl1/Daam2/Sptbn4/Arhgap18/Nckap1l/Alox15/Sptbn2	28
BP	GO:0007626	locomotory behavior	38/1186	264/18048	4.21011e-06	0.000117983	8.59874e-05	Cstb/Prkce/Agtpbp1/Adcy8/Chl1/Elavl4/Grn/Naglu/Pde1b/Cntn2/Trh/Gnao1/Dnm1/Tmod1/Hexa/Sptbn4/Mapt/Atp1a2/Abat/Scn1a/Cend1/Atp2b2/Epha4/Nrg1/Cntnap2/Adam22/Gprc5b/Grin1/Sncg/Atp1a3/Mapk10/Lsamp/Sez6/Ppp1r1b/Kcnd2/Dab1/Snap25/Chat	38
BP	GO:0019882	antigen processing and presentation	22/1186	114/18048	4.29339e-06	0.000119749	8.72747e-05	Ctsl/Fcgr2b/Clec4a3/Fgl2/Fcgr2a/Fcgr1a/Cd68/Fcgr3a/Rab32/Mfsd6/Rab34/Fcer1g/Tapbp/Ifi30/Icam1/Pycard/Psmb8/Psmb9/Unc93b1/Clec4a/RT1-CE10/Trem2	22
BP	GO:0002888	positive regulation of myeloid leukocyte mediated immunity	10/1186	27/18048	4.34548e-06	0.000120633	8.7919e-05	Ddx21/Fcgr2a/Fcgr1a/Itgb2/Fcer1g/Tyrobp/Itgam/Ticam1/Btk/Ptafr	10
BP	GO:0031334	positive regulation of protein-containing complex assembly	33/1186	215/18048	4.4444e-06	0.000122802	8.95e-05	Rhoc/Rap1b/Lgals3/Gda/Pfn1/Piezo1/Prkce/Bak1/Msn/Tlr4/Rims1/Myd88/Baiap2/Clec7a/Pfn2/Mapk9/Vasp/Tgfb1/Lcp1/Fnip2/Icam1/Cdt1/Pycard/Plek/Mapt/Nckap1l/Trhr/Cd36/Alox15/Nrg1/Isg15/Syk/Fes	33
BP	GO:0043304	regulation of mast cell degranulation	12/1186	39/18048	4.55343e-06	0.00012523	9.12693e-05	Hmox1/Lyn/Fcer1g/Cd300a/Rac2/Stxbp2/Pla2g3/Fgr/Syk/Il4r/Stxbp1/Fes	12
BP	GO:1902414	protein localization to cell junction	23/1186	123/18048	4.57978e-06	0.000125372	9.13725e-05	Lgi1/Hspb1/Clstn3/Flna/Nptx1/Baiap2/Mapk9/Arhgap44/Cacng2/Cgnl1/Nsg1/Stau2/Rapgef4/Mapt/Prkcz/Cplx1/Adam22/Grin1/Stx1b/Grin2c/Mapk10/Kif5a/Snap25	23
BP	GO:0002283	neutrophil activation involved in immune response	9/1186	22/18048	5.04519e-06	0.000137476	0.000100194	Itgb2/Myo1f/Myd88/Fcer1g/Tyrobp/Stxbp2/Itgam/Syk/Ptafr	9
BP	GO:0035456	response to interferon-beta	13/1186	46/18048	5.27298e-06	0.000141782	0.000103333	Ifitm1/Ifitm3/Ddx41/Gbp2/Hcn1/Bst2/Ifitm2/Irf1/Plscr1/Gbp4/Mnda/Irgm/Ifit3	13
BP	GO:0030832	regulation of actin filament length	28/1186	169/18048	5.27517e-06	0.000141782	0.000103333	Gba2/Sptb/Capg/Arpc1b/Pfn1/Prkce/Fhod3/Baiap2/Hcls1/Pfn2/Vasp/Coro1a/Swap70/Myadm/Icam1/Pycard/Tlr2/Svil/Cyfip2/Plek/Tmod1/Cotl1/Daam2/Sptbn4/Arhgap18/Nckap1l/Alox15/Sptbn2	28
BP	GO:0062013	positive regulation of small molecule metabolic process	28/1186	169/18048	5.27517e-06	0.000141782	0.000103333	Irs2/Ppargc1a/Abcd2/Anxa1/Dab2/Abcg4/Prkce/Ptpn2/Mapk9/Nucb2/Dyrk2/Comt/Acsl5/Sec14l2/Pla2g3/Gpld1/Ncs1/P2ry6/Dgat2/Cd36/Adcyap1r1/Trem2/Nr1h3/Myc/Wnt4/Plcd1/Ptafr/Agt	28
BP	GO:0032642	regulation of chemokine production	21/1186	107/18048	5.34101e-06	0.000142305	0.000103714	Lilrb4/Il18/Tlr4/Myd88/Clec7a/Il17ra/Mapk9/Pycard/Ticam1/Tlr2/Il6r/Tlr7/Postn/Aif1/Lpl/Lbp/Trem2/Syk/P2ry2/Il4r/Tnfsf4	21
BP	GO:1990778	protein localization to cell periphery	49/1186	382/18048	5.34276e-06	0.000142305	0.000103714	Prkg2/Itgb1/Tnfrsf1a/Lgals3/Anxa2/Lgi1/Dab2/Mmp14/Efr3b/Rab34/Cib1/Flna/Ezr/Nptx1/Myl12a/S100a10/Abi3/Fcer1g/Tgfb1/Arhgap44/Kcnip4/Myadm/Lin7b/Cacng2/Camk2b/Mrap2/Rab3a/Rab13/Dpp6/Nsg1/Ttc7a/Rapgef4/Sptbn4/Epb41l3/Prkcz/Fgf13/Camk2g/Cplx1/Sapcd2/Adam22/Trem2/Grin1/Stx1b/Nsf/Grin2c/Mapk10/Stxbp1/Snap25/Plk1	49
BP	GO:0070527	platelet aggregation	17/1186	75/18048	5.52636e-06	0.000146535	0.000106797	Clic1/Fermt3/Pdpn/Lyn/Hspb1/Dmtn/Flna/Ptpn6/Myl12a/Rap2b/Sh2b3/Fn1/Il6r/Plek/Abat/Syk/Stxbp1	17
BP	GO:0050766	positive regulation of phagocytosis	19/1186	91/18048	5.76815e-06	0.000152264	0.000110972	Fcgr2b/Ano6/Fcgr2a/Fcgr1a/Itgb2/Cyba/Ccl2/Clec7a/Fcer1g/Ptprc/Pros1/Pycard/Ptprj/Nckap1l/Cd36/Lbp/Btk/Trem2/C2	19
BP	GO:1903038	negative regulation of leukocyte cell-cell adhesion	27/1186	161/18048	6.12131e-06	0.000160437	0.000116929	Runx1/Cd44/Casp3/Cbfb/Anxa1/Lilrb4/Lgals3/Fgl2/Cd276/Cblb/Hspb1/Ass1/Tnfaip8l2/Ptpn2/Gpnmb/Ptpn6/Hlx/Tgfb1/Cd300a/Laptm5/Cebpb/Nckap1l/Irf1/Cd86/Cd37/Il4r/Tnfsf4	27
BP	GO:0045637	regulation of myeloid cell differentiation	35/1186	238/18048	6.15917e-06	0.000160437	0.000116929	Runx1/Rbp1/Lilrb4/Mafb/Ninj1/C1qc/Lyn/Cib1/Hmgb2/Ptpn2/Rab7b/Hcls1/Ripk1/Tgfb1/Tyrobp/Klf10/Pf4/Itgam/Pla2g3/Lox/Fbn1/Cebpb/Fgfr3/Nckap1l/Inpp5d/Evi2b/Csf3r/Lmo2/Trem2/Isg15/Myc/Ccl3/Trib1/Ccl9/Fes	35
BP	GO:0071805	potassium ion transmembrane transport	35/1186	238/18048	6.15917e-06	0.000160437	0.000116929	Amigo1/Slc24a2/Itgb1/Cd63/Ano6/Hcn2/Kcnn4/Wnk2/Flna/Nr3c2/Kcnab2/Kcnip4/Hcn1/Nalcn/Kcnc3/Slc24a3/Dpp6/Neto1/Kcns3/Kcnc1/Rgs7/Atp1a2/Fxyd2/Kcnab1/Kcnk1/Eef1a2/Akap6/Trem2/Slc12a7/Kcnc2/Atp1a3/Kcnd2/Slc12a5/Slc17a6/Snap25	35
BP	GO:0035455	response to interferon-alpha	10/1186	28/18048	6.36251e-06	0.000165007	0.000120259	Ifitm1/Axl/Ifitm3/Ifnar1/Bst2/Ifitm2/Plscr1/Mnda/Myc/Ifit3	10
BP	GO:0051607	defense response to virus	38/1186	269/18048	6.59073e-06	0.000170179	0.000124029	Ddx21/Fgl2/Ifitm1/Ifitm3/Myd88/Mmp12/Ddx41/Stat2/Ifnar1/Rsad2/Trim25/Itgax/Ptprc/Apobec1/Parp9/Pycard/Bst2/Ticam1/Tlr2/Ripk3/Pml/Ifitm2/Tlr7/Dtx3l/Slfn13/Irf1/Plscr1/Usp29/Cd86/Irf7/Cd8a/Tlr8/Isg15/Cd37/Irf5/Ifit3/Oasl/Ddx60	38
BP	GO:0030888	regulation of B cell proliferation	17/1186	76/18048	6.6877e-06	0.000171932	0.000125306	Irs2/Fcgr2b/Casp3/Cdkn1a/Lyn/Il13ra1/Tlr4/Tyrobp/Cd300a/Ptprc/Ada/Ticam1/Sash3/Nckap1l/Inpp5d/Mnda/Btk	17
BP	GO:0060759	regulation of response to cytokine stimulus	27/1186	162/18048	6.894e-06	0.000176468	0.000128613	Tnfrsf1a/Irak2/Axl/Tlr4/Casp4/Ptpn2/Padi2/Mmp12/Cxcr4/Ripk1/Stat2/Ptprc/Sh2b3/Parp9/Casp1/Pycard/Tlr2/Laptm5/Nkiras1/Parp14/Usp29/Irf7/Irgm/Trem2/Isg15/Syk/Usp18	27
BP	GO:0140546	defense response to symbiont	38/1186	270/18048	7.19555e-06	0.000183393	0.00013366	Ddx21/Fgl2/Ifitm1/Ifitm3/Myd88/Mmp12/Ddx41/Stat2/Ifnar1/Rsad2/Trim25/Itgax/Ptprc/Apobec1/Parp9/Pycard/Bst2/Ticam1/Tlr2/Ripk3/Pml/Ifitm2/Tlr7/Dtx3l/Slfn13/Irf1/Plscr1/Usp29/Cd86/Irf7/Cd8a/Tlr8/Isg15/Cd37/Irf5/Ifit3/Oasl/Ddx60	38
BP	GO:0032602	chemokine production	21/1186	109/18048	7.24059e-06	0.000183749	0.000133919	Lilrb4/Il18/Tlr4/Myd88/Clec7a/Il17ra/Mapk9/Pycard/Ticam1/Tlr2/Il6r/Tlr7/Postn/Aif1/Lpl/Lbp/Trem2/Syk/P2ry2/Il4r/Tnfsf4	21
BP	GO:0045621	positive regulation of lymphocyte differentiation	22/1186	118/18048	7.70622e-06	0.00019473	0.000141922	Runx1/Cbfb/Anxa1/Lilrb4/Sox4/Mmp14/Tox/Axl/Il18/Tgfbr2/Hlx/Tgfb1/Ptprc/Ada/Sash3/Prkcz/Nckap1l/Inpp5d/Syk/Il4r/Vnn1/Tnfsf4	22
BP	GO:0002831	regulation of response to biotic stimulus	47/1186	366/18048	8.02464e-06	0.000201914	0.000147157	Susd4/Fgl2/Cd14/Vav1/Ly96/Serpinb1a/A2m/Rab34/Hmgb2/Cyba/Myo1f/Tlr4/Ptpn2/Mmp12/Stat2/Clec7a/Tyrobp/Grn/Parp9/Pycard/Lrsam1/Tlr2/Pml/Dtx3l/Parp14/Clec4a/Ifi35/Plscr1/Ly86/Fgr/Mnda/Lbp/Usp29/Irf7/Irgm/Tlr8/Trem2/Isg15/Syk/Ncf1/Cd37/Trib1/Oasl/Usp18/Emilin1/Coch/Ddx60	47
BP	GO:0050851	antigen receptor-mediated signaling pathway	28/1186	173/18048	8.34806e-06	0.000208702	0.000152105	Fcgr2b/Lilrb4/Lgals3/Cd276/Cblb/Lyn/Kcnn4/Ezr/Ptpn2/Ptpn6/Lpxn/Tec/Cmtm3/Cd300a/Ptprc/Lcp2/Ada/Laptm5/Ptprj/Nckap1l/Blnk/Mnda/Nfam1/Cd8a/Btk/Syk/Sh2b2/Thy1	28
BP	GO:0050732	negative regulation of peptidyl-tyrosine phosphorylation	15/1186	62/18048	8.36504e-06	0.000208702	0.000152105	Mvp/Lilrb4/Cblb/Il18/Dmtn/Ptpn2/Ptpn6/Cd300a/Ptprc/Sh2b3/Parp14/Prkcz/Irf1/Socs3/Thy1	15
BP	GO:0045471	response to ethanol	38/1186	272/18048	8.56139e-06	0.000212704	0.000155021	Tnfrsf1a/Cd14/Cdk1/Ugt1a1/Prkce/Tbxas1/Birc2/Ctsb/Bak1/Tlr4/Myd88/Ccl2/Cybb/L1cam/Tnc/Acp5/Apobec1/Icam1/Dnmt1/Trh/Grin3a/Il6r/Ctsk/Rgs7/Cnr1/Abat/Csf2ra/Adcyap1r1/Aldh1a1/Grin1/Kcnc2/Myc/Sptbn2/Ccl7/Rbp4/Eif4ebp1/Kif5a/Chat	38
BP	GO:0008154	actin polymerization or depolymerization	31/1186	202/18048	8.59966e-06	0.000212761	0.000155063	Gba2/Sptb/Capg/Arpc1b/Gas7/Pfn1/Prkce/Fhod3/Baiap2/Hcls1/Pfn2/Vasp/Coro1a/Swap70/Myadm/Icam1/Pycard/Tlr2/Svil/Cyfip2/Plek/Tmod1/Cotl1/Daam2/Sptbn4/Arhgap18/Nckap1l/Aif1/Alox15/Sptbn2/Pstpip1	31
BP	GO:0062208	positive regulation of pattern recognition receptor signaling pathway	13/1186	48/18048	8.83781e-06	0.000216765	0.000157981	Cd14/Ninj1/Wdfy1/Cyba/Tlr4/Rsad2/Slc15a3/Tlr2/Ifi35/Lbp/Nr1h3/Oasl/Ddx60	13
BP	GO:1903539	protein localization to postsynaptic membrane	14/1186	55/18048	8.84512e-06	0.000216765	0.000157981	Lgi1/Nptx1/Arhgap44/Cacng2/Nsg1/Rapgef4/Prkcz/Cplx1/Adam22/Grin1/Stx1b/Grin2c/Mapk10/Snap25	14
BP	GO:0043122	regulation of I-kappaB kinase/NF-kappaB signaling	36/1186	252/18048	8.87149e-06	0.000216765	0.000157981	Litaf/Rhoc/Tnfrsf1a/Tnip2/Ltbr/Lilrb4/Ddx21/Nek6/Hmox1/S100a4/Prkce/Birc2/Hspb1/Flna/Tlr4/Myd88/Ccdc22/Ripk1/Trim25/Coro1a/Tifa/Tradd/Casp1/Pycard/Bst2/Ticam1/Tgm2/Lgals1/Clec4a/Plin3/Cd36/Htr2b/Gprc5b/Trem2/Ect2/Lurap1l	36
BP	GO:0050767	regulation of neurogenesis	57/1186	478/18048	9.05223e-06	0.000220271	0.000160536	Amigo1/Itgb1/Dixdc1/Dynlt1/Tspo/Anxa2/Plxnb2/Sema3c/Vim/Lyn/Bhlhe40/Hmgb2/Zfp365/Cxcr4/Cux1/Baiap2/L1cam/Ryk/S100a10/Nefl/Tgfb1/Fn1/Rnd2/Spp1/Tlr2/Tgm2/Camk2b/Gjc2/RGD1307443/Egr2/Tnfrsf12a/Stau2/Daam2/Trpv2/Smarcd3/Plxna1/Ccr5/Fgfr3/Mapt/Rnf112/Fgf13/Brinp1/Chodl/Sorl1/Epha4/Cdkl5/Nrg1/Trem2/Tnfrsf1b/Myc/Lingo1/Sox11/Nrp1/Crabp2/Dab1/Thy1/Slitrk1	57
BP	GO:0045834	positive regulation of lipid metabolic process	28/1186	174/18048	9.33707e-06	0.000226271	0.000164909	Irs2/Ppargc1a/Abcd2/Anxa1/Dab2/Abcg4/Prkce/Sirt3/Lyn/Mapk9/Nucb2/Tgfb1/Acsl5/Nt5e/Sec14l2/Pla2g3/Crebl2/Gpld1/Scarb1/Fgfr3/Dgat2/Cd36/Htr2b/Fgr/Eef1a2/Nr1h3/Wnt4/Agt	28
BP	GO:0060760	positive regulation of response to cytokine stimulus	15/1186	63/18048	1.03186e-05	0.000249035	0.0001815	Axl/Tlr4/Casp4/Mmp12/Cxcr4/Ripk1/Parp9/Casp1/Tlr2/Laptm5/Parp14/Usp29/Irf7/Irgm/Trem2	15
BP	GO:0007269	neurotransmitter secretion	31/1186	204/18048	1.05382e-05	0.000252276	0.000183862	Cadps2/Rap1b/Prkce/Prkaca/Nr3c2/Rims1/Pfn2/Unc13c/Lin7b/Cadps/Stxbp2/Kcnc3/Grin3a/Rab3a/Nrn1/Ncs1/Brsk1/Cnr1/Slc6a9/Cplx1/Syp/Ptprn2/Syn2/P2ry2/Sncg/Stx1b/Sptbn2/Syn1/Stxbp1/Prrt2/Snap25	31
BP	GO:0099643	signal release from synapse	31/1186	204/18048	1.05382e-05	0.000252276	0.000183862	Cadps2/Rap1b/Prkce/Prkaca/Nr3c2/Rims1/Pfn2/Unc13c/Lin7b/Cadps/Stxbp2/Kcnc3/Grin3a/Rab3a/Nrn1/Ncs1/Brsk1/Cnr1/Slc6a9/Cplx1/Syp/Ptprn2/Syn2/P2ry2/Sncg/Stx1b/Sptbn2/Syn1/Stxbp1/Prrt2/Snap25	31
BP	GO:0062237	protein localization to postsynapse	14/1186	56/18048	1.10865e-05	0.000264332	0.000192649	Lgi1/Nptx1/Arhgap44/Cacng2/Nsg1/Rapgef4/Prkcz/Cplx1/Adam22/Grin1/Stx1b/Grin2c/Mapk10/Snap25	14
BP	GO:0008344	adult locomotory behavior	21/1186	112/18048	1.12467e-05	0.000267075	0.000194648	Cstb/Agtpbp1/Chl1/Cntn2/Trh/Dnm1/Tmod1/Hexa/Sptbn4/Mapt/Atp1a2/Scn1a/Cend1/Epha4/Adam22/Grin1/Sncg/Atp1a3/Sez6/Dab1/Chat	21
BP	GO:0036006	cellular response to macrophage colony-stimulating factor stimulus	7/1186	14/18048	1.18426e-05	0.000280101	0.000204142	Tlr4/Ptpn2/Ptpn6/Ccl2/Pde1b/Tlr2/Trem2	7
BP	GO:0034109	homotypic cell-cell adhesion	20/1186	104/18048	1.22179e-05	0.000287827	0.000209772	Clic1/Fermt3/Pdpn/Lyn/Hspb1/Dmtn/Flna/Ptpn6/Myl12a/Rap2b/L1cam/Sh2b3/Fn1/Lgals1/Il6r/Plek/Abat/Syk/Dsc2/Stxbp1	20
BP	GO:0050731	positive regulation of peptidyl-tyrosine phosphorylation	32/1186	216/18048	1.3023e-05	0.000305576	0.000222708	Itgb1/Cd44/Tnfrsf1a/Fcgr1a/Iqgap1/Lyn/Il18/Tlr4/Hcls1/Tec/Tgfb1/Ptprc/Tnk2/Parp9/Icam1/Il6r/Ptprj/Parp14/Clec4a/Fgfr3/Hbegf/Cd36/Thbs4/Epha4/Nrg1/Gprc5b/Trem2/Syk/Ncf1/Nrp1/Agt/Thy1	32
BP	GO:0001959	regulation of cytokine-mediated signaling pathway	25/1186	149/18048	1.32363e-05	0.000307783	0.000224316	Tnfrsf1a/Irak2/Axl/Casp4/Ptpn2/Padi2/Mmp12/Cxcr4/Ripk1/Stat2/Ptprc/Sh2b3/Parp9/Casp1/Pycard/Laptm5/Nkiras1/Parp14/Usp29/Irf7/Irgm/Trem2/Isg15/Syk/Usp18	25
BP	GO:0050864	regulation of B cell activation	25/1186	149/18048	1.32363e-05	0.000307783	0.000224316	Irs2/Fcgr2b/Tnip2/Casp3/Cdkn1a/Mmp14/Lyn/Il13ra1/Tlr4/Ptpn6/Tgfb1/Tyrobp/Cd300a/Ptprc/Ada/Ticam1/Laptm5/Sash3/Nckap1l/Inpp5d/Mnda/Nfam1/Btk/Syk/Tnfsf4	25
BP	GO:0098883	synapse pruning	6/1186	10/18048	1.32732e-05	0.000307783	0.000224316	C1qc/C1qb/C1qa/Itgam/Epha4/Trem2	6
BP	GO:0002755	MyD88-dependent toll-like receptor signaling pathway	8/1186	19/18048	1.33504e-05	0.000308364	0.00022474	Irak2/Tlr4/Myd88/Cd300a/Tlr2/Irf1/Irf7/Tlr8	8
BP	GO:0002833	positive regulation of response to biotic stimulus	29/1186	187/18048	1.35356e-05	0.000311424	0.00022697	Cd14/Vav1/Ly96/Rab34/Hmgb2/Cyba/Tlr4/Mmp12/Clec7a/Tyrobp/Grn/Parp9/Pycard/Tlr2/Clec4a/Ifi35/Plscr1/Ly86/Mnda/Lbp/Usp29/Irf7/Irgm/Tlr8/Syk/Oasl/Emilin1/Coch/Ddx60	29
BP	GO:0050848	regulation of calcium-mediated signaling	18/1186	88/18048	1.36192e-05	0.000312133	0.000227487	P2rx4/Ptbp1/Cib1/Lmcd1/L1cam/Dyrk2/Ada/Itgal/Homer3/Mapt/Ccl4/Nrg1/Akap6/Cd8a/Trem2/Syk/Ccl3/Rit2	18
BP	GO:0046777	protein autophosphorylation	35/1186	247/18048	1.40663e-05	0.000321135	0.000234048	Prkg2/Mapkapk3/Mvp/Hck/Nek6/Iqgap1/Stk10/Lyn/Wnk2/Prkaca/Gpnmb/Ripk1/Rap2b/Tec/Ptprc/Stk17b/Camk2b/Ripk3/Fam20c/Fgfr3/Brsk1/Camk2g/Eng/Fgr/Epha4/Melk/Cdkl5/Nrg1/Mknk2/Btk/Syk/Aak1/Ttk/Fes/Thy1	35
BP	GO:0007584	response to nutrient	42/1186	320/18048	1.41223e-05	0.000321174	0.000234076	Itgb1/Cd44/Rbp1/Tspo/Hmox1/Ugt1a1/Fkbp1b/Vim/A2m/Ass1/Folr2/Ccl2/Tgfbr2/Cybb/Tgfb1/Tnc/Trim25/Acsl5/Acp5/Ada/Spp1/Dnmt1/Adamts1/Ryr2/Crym/Gpx1/Postn/Mapt/Ldha/Cnr1/Mgp/Lpl/Cd36/Ltbp1/Acsl6/Gdap1/Cyp1b1/C2/Col1a1/Cp/Fes/Chat	42
BP	GO:0032481	positive regulation of type I interferon production	15/1186	65/18048	1.54766e-05	0.000350625	0.00025554	Cd14/Hmgb2/Tlr4/Myd88/Mmp12/Ifnar1/Ticam1/Tlr2/Tlr7/Irf1/Irf7/Tlr8/Isg15/Syk/Irf5	15
BP	GO:0045088	regulation of innate immune response	33/1186	228/18048	1.57384e-05	0.000355195	0.000258871	Susd4/Vav1/Serpinb1a/A2m/Hmgb2/Myo1f/Tlr4/Ptpn2/Mmp12/Stat2/Clec7a/Tyrobp/Grn/Parp9/Pycard/Tlr2/Parp14/Clec4a/Ifi35/Plscr1/Fgr/Mnda/Lbp/Usp29/Irf7/Irgm/Tlr8/Trem2/Isg15/Syk/Ncf1/Usp18/Coch	33
BP	GO:0010324	membrane invagination	18/1186	89/18048	1.60371e-05	0.000359599	0.000262081	Fcgr2b/Ano6/Fcgr2a/Fcgr1a/Itgb2/Clec7a/Fcer1g/Cd300a/Aurkb/Rac2/Itgam/Nckap1l/Aif1/Cd36/Alox15/Lbp/Trem2/Arhgap25	18
BP	GO:0071692	protein localization to extracellular region	52/1186	431/18048	1.60552e-05	0.000359599	0.000262081	Irs2/Nnat/Anxa1/Sox4/Exph5/Prkce/Fkbp1b/Sirt3/Ptbp1/Ica1/Kcnn4/Rab34/Dmtn/Tlr4/Ezr/Ucp2/Tango2/Rsad2/Adcy8/Cd33/Tgfb1/Pfkm/Tcirg1/Tlr2/Nrros/Trh/Cbln1/Gpld1/Rab3a/Rab13/Fbn1/Chga/Plek/Hps1/Rapgef4/Adam9/Camk2n1/Vsnl1/Cnr1/Abat/Epha5/Ltbp1/Sybu/Inhbb/Cplx1/Ptprn2/Trem2/Nr1h3/Sncg/Rbp4/Rcn3/Snap25	52
BP	GO:0007409	axonogenesis	58/1186	499/18048	1.63272e-05	0.000364312	0.000265516	Amigo1/Itgb1/Tenm2/Dixdc1/Plxnb2/Lgi1/Sema3c/Vim/Scn1b/Nptx1/Cxcr4/L1cam/Ryk/Nefl/Vasp/Chl1/Rac2/Fn1/Rnd2/Spp1/Cntn2/Rab3a/Nefm/RGD1307443/Egr2/Tnfrsf12a/Chn1/Trpv2/Plxna1/Ccr5/Sptbn4/Fgfr3/Mapt/Brsk1/Matn2/Cntn4/Fgf13/Atl1/Chodl/Epha5/Epha4/Cdkl5/Ptpro/Nrg1/Tsku/Cntnap2/Lrrc4c/Grin1/Ret/Nrp1/Crabp2/Nefh/Stxbp1/Dab1/Kif5a/Snap25/Thy1/Slitrk1	58
BP	GO:0044772	mitotic cell cycle phase transition	52/1186	432/18048	1.7119e-05	0.000377729	0.000275294	Gadd45a/Itgb1/Anxa1/Nek6/Cdkn1a/Cdk1/Rps27l/Nes/Nabp1/Pdpn/Hecw2/Rbl1/Gpnmb/Ptpn6/Ccl2/Cks2/Tgfb1/Tpd52l1/Fbxl6/Aurkb/Nasp/Cdt1/Cdk4/Camk2b/Adamts1/Pml/Gjc2/Ccna2/Smarcd3/Tacc3/Slfn13/Brsk1/Plcb1/Ube2c/Aif1/Camk2g/Ier3/Cenpf/Rbbp8/Usp29/Bub1b/Dtl/Mad2l1/Blm/Zwilch/Rpa2/Tcf19/Myc/Ttk/Cks1b/Eif4ebp1/Plk1	52
BP	GO:0050878	regulation of body fluid levels	52/1186	432/18048	1.7119e-05	0.000377729	0.000275294	Ano6/Clic1/Fermt3/Anxa2/Prkce/Axl/Pdpn/Lyn/Il10rb/Kcnn4/Il18/Hspb1/Tfpi2/Cyba/Dmtn/Flna/Nr3c2/Tlr4/Aprt/Ptpn6/Myl12a/Plau/Rap2b/Umps/Tec/Fcer1g/Comt/Pros1/Pf4/Sh2b3/Fn1/Ada/Celsr2/Xdh/Hk2/Il6r/Cldn4/Plek/Ptprj/Hps1/Abat/Cd36/Atp2b2/Ptpro/Procr/Syk/Nr1h3/P2ry2/F13a1/Cp/Hpse/Stxbp1	52
BP	GO:0043303	mast cell degranulation	14/1186	58/18048	1.71201e-05	0.000377729	0.000275294	Hmox1/Lyn/Fcer1g/Cd300a/Rac2/Stxbp2/Pla2g3/Chga/Fgr/Btk/Syk/Il4r/Stxbp1/Fes	14
BP	GO:0034143	regulation of toll-like receptor 4 signaling pathway	9/1186	25/18048	1.73092e-05	0.00038048	0.000277299	Cd14/Ninj1/Wdfy1/Lyn/Rab7b/Ifi35/Lbp/Trem2/Nr1h3	9
BP	GO:0010563	negative regulation of phosphorus metabolic process	56/1186	478/18048	1.81367e-05	0.000394326	0.00028739	Gadd45a/Inppl1/Irs2/Ppargc1a/Mvp/Casp3/Lilrb4/Tspo/Cdkn1a/Fkbp1b/Cblb/Iqgap1/Lyn/Il18/Bak1/Hspb1/Ppp1r26/Cib1/Dmtn/Ptpn2/Ptpn6/Tgfb1/Cd300a/Swap70/Fabp4/Ptprc/Coro1c/Myadm/Sh2b3/Pycard/Xdh/Plek/Ptprj/Parp14/Camk2n1/Apoc1/Mapt/Prkcz/Nckap1l/Irf1/Ppp1r15a/Spry1/Prkar1b/Sorl1/Eng/Ier3/Ptpro/Hhex/Socs3/Trib1/Gadd45g/Ppp1r1b/Agt/Emilin1/Thy1/Plk1	56
BP	GO:0045936	negative regulation of phosphate metabolic process	56/1186	478/18048	1.81367e-05	0.000394326	0.00028739	Gadd45a/Inppl1/Irs2/Ppargc1a/Mvp/Casp3/Lilrb4/Tspo/Cdkn1a/Fkbp1b/Cblb/Iqgap1/Lyn/Il18/Bak1/Hspb1/Ppp1r26/Cib1/Dmtn/Ptpn2/Ptpn6/Tgfb1/Cd300a/Swap70/Fabp4/Ptprc/Coro1c/Myadm/Sh2b3/Pycard/Xdh/Plek/Ptprj/Parp14/Camk2n1/Apoc1/Mapt/Prkcz/Nckap1l/Irf1/Ppp1r15a/Spry1/Prkar1b/Sorl1/Eng/Ier3/Ptpro/Hhex/Socs3/Trib1/Gadd45g/Ppp1r1b/Agt/Emilin1/Thy1/Plk1	56
BP	GO:0071312	cellular response to alkaloid	13/1186	51/18048	1.81391e-05	0.000394326	0.00028739	Ppargc1a/Casp3/Plau/Adcy8/Ddc/Icam1/Slc1a2/Tgm2/Ryr2/Ccna2/Aif1/Blm/Ppp1r1b	13
BP	GO:0062207	regulation of pattern recognition receptor signaling pathway	20/1186	107/18048	1.8951e-05	0.000410466	0.000299153	Cd14/Ninj1/Wdfy1/Lyn/Cyba/Tlr4/Rab7b/Rsad2/Slc15a3/Cd300a/Tlr2/Ifi35/Irf1/Cd36/Lbp/Irf7/Trem2/Nr1h3/Oasl/Ddx60	20
BP	GO:0048771	tissue remodeling	32/1186	220/18048	1.90218e-05	0.000410495	0.000299174	Timp1/Rbpj/Sema3c/Mmp14/Fcgr3a/Axl/Il18/Bak1/Flna/Gpnmb/Ccl2/Klf6/Tgfb1/Acp5/Rac2/Spp1/Clec10a/Tcirg1/Tgm2/Pml/B4galt1/Cthrc1/Ctsk/Fgfr3/Inpp5d/Lipa/Thbs4/Syk/Cp/Agt/Ncdn/Wnt16	32
BP	GO:0048661	positive regulation of smooth muscle cell proliferation	23/1186	134/18048	1.98645e-05	0.000427122	0.000311293	Fgf9/Ppargc1a/Rbpj/C3ar1/Hmox1/Il18/Cyba/Tlr4/Myd88/Tgfbr2/Tgfb1/Shc1/Dnmt1/Tgm2/Adamts1/Il6r/P2ry6/Aif1/Hbegf/Nqo2/Myc/Ptafr/Agt	23
BP	GO:0060078	regulation of postsynaptic membrane potential	26/1186	162/18048	2.01661e-05	0.000432037	0.000314874	P2rx4/Rgs7bp/Nr3c2/Rims1/Baiap2/Gria3/Gria1/P2rx6/Grin3a/Cbln1/Gabrb1/Neto1/Rgs7/Prkcz/Abat/Prkar1b/Gria2/Cntnap2/Gabra1/Grin1/Stx1b/Grin2c/Celf4/Sez6/Gabra5/Kcnd2	26
BP	GO:0050714	positive regulation of protein secretion	27/1186	172/18048	2.12208e-05	0.000452991	0.000330146	Irs2/Nnat/Sox4/Exph5/Prkce/Sirt3/Ptbp1/Kcnn4/Rab34/Tlr4/Ezr/Adcy8/Cd33/Tgfb1/Pfkm/Tlr2/Trh/Gpld1/Rapgef4/Adam9/Camk2n1/Vsnl1/Abat/Sybu/Trem2/Rbp4/Snap25	27
BP	GO:0014910	regulation of smooth muscle cell migration	22/1186	126/18048	2.26969e-05	0.000482759	0.000351841	Fgf9/Ppargc1a/Rbpj/Abhd2/S100a11/Iqgap1/Il18/Tlr4/Coro1b/Plau/Adamts1/Rapgef4/Plxna1/P2ry6/Postn/Aif1/Sorl1/Cyp1b1/P2ry2/Myc/Trib1/Agt	22
BP	GO:0042129	regulation of T cell proliferation	30/1186	202/18048	2.28673e-05	0.000484639	0.000353212	Cd44/Casp3/Anxa1/Lilrb4/Lgals3/Cd276/Cblb/Il18/Gpnmb/Ptpn6/Tgfbr2/Tgfb1/Coro1a/Ptprc/Rac2/Pycard/Ripk3/Laptm5/Cebpb/Itgal/Sash3/Nckap1l/Irf1/Aif1/Cd86/Blm/Syk/Tnfrsf1b/Cd37/Tnfsf4	30
BP	GO:0032271	regulation of protein polymerization	31/1186	212/18048	2.29686e-05	0.000485048	0.00035351	Gba2/Sptb/Gda/Capg/Arpc1b/Pfn1/Prkce/Fhod3/Baiap2/Hcls1/Pfn2/Vasp/Coro1a/Myadm/Icam1/Pycard/Tlr2/Svil/Cyfip2/Tmod1/Cotl1/Daam2/Sptbn4/Mapt/Arhgap18/Nckap1l/Alox15/Stmn2/Mapre3/Sptbn2/Fes	31
BP	GO:0050856	regulation of T cell receptor signaling pathway	12/1186	45/18048	2.31872e-05	0.000487921	0.000355604	Lilrb4/Lgals3/Cblb/Kcnn4/Ezr/Ptpn2/Ptpn6/Cd300a/Ada/Laptm5/Ptprj/Thy1	12
BP	GO:0097120	receptor localization to synapse	16/1186	75/18048	2.33663e-05	0.000489946	0.000357079	Synj2bp/Lgi1/Nptx1/Tyrobp/Arhgap44/Cacng2/Neto1/Nsg1/Rapgef4/Prkcz/Cplx1/Adam22/Stx1b/Mapk10/Kif5a/Snap25	16
BP	GO:0014812	muscle cell migration	25/1186	154/18048	2.3696e-05	0.000495105	0.000360839	Fgf9/Ppargc1a/Rbpj/Abhd2/S100a11/Anxa1/Iqgap1/Il18/Tlr4/Coro1b/Plau/Adamts1/Rapgef4/Plekho1/Plxna1/P2ry6/Postn/Aif1/Sorl1/Thbs4/Cyp1b1/P2ry2/Myc/Trib1/Agt	25
BP	GO:0002478	antigen processing and presentation of exogenous peptide antigen	10/1186	32/18048	2.45588e-05	0.000511003	0.000372426	Fcgr2b/Clec4a3/Fcgr2a/Fcgr1a/Mfsd6/Fcer1g/Tapbp/Ifi30/Unc93b1/Clec4a	10
BP	GO:0009743	response to carbohydrate	47/1186	382/18048	2.46298e-05	0.000511003	0.000372426	Irs2/Ctsl/Nnat/Rap1b/Ppargc1a/Casp3/Sox4/Col6a3/Prkce/Fkbp1b/Ctsb/Lyn/Rab34/Prkaca/Cyba/Got1/Nptx1/Ccl2/Tgfbr2/Ucp2/Plau/Nucb2/Adcy8/Tgfb1/Acsl5/Acp5/Icam1/Fn1/Cdt1/Trh/Lgals1/Gpld1/Gpx1/Camk2n1/Vsnl1/Ldha/Plcb1/Ppp1r15a/Epha5/Sybu/Col6a2/Ptprn2/Trem2/Slc12a7/Ncf1/Myc/Lcn2	47
BP	GO:0050860	negative regulation of T cell receptor signaling pathway	9/1186	26/18048	2.49339e-05	0.000515503	0.000375706	Lilrb4/Lgals3/Cblb/Ezr/Ptpn2/Ptpn6/Laptm5/Ptprj/Thy1	9
BP	GO:0045619	regulation of lymphocyte differentiation	30/1186	203/18048	2.51812e-05	0.000518803	0.00037811	Runx1/Cd44/Cbfb/Anxa1/Lilrb4/Fgl2/Sox4/Mmp14/Tox/Axl/Il18/Hspb1/Ptpn2/Ptpn6/Tgfbr2/Hlx/Tgfb1/Ptprc/Sh2b3/Ada/Sash3/Prkcz/Nckap1l/Irf1/Inpp5d/Nfam1/Syk/Il4r/Vnn1/Tnfsf4	30
BP	GO:0002526	acute inflammatory response	23/1186	136/18048	2.54026e-05	0.000521547	0.000380111	Fcgr2b/Ano6/Fcgr2a/Ugt1a1/Fcgr1a/Fcgr3a/A2m/Ass1/Alox5ap/Fcer1g/Prcp/Icam1/Fn1/B4galt1/Ccr5/Cnr1/Plscr1/Lbp/Btk/Hpse/Vnn1/Lcn2/Tnfsf4	23
BP	GO:0002548	monocyte chemotaxis	14/1186	60/18048	2.58768e-05	0.000529444	0.000385866	Ano6/Lgmn/Anxa1/Lgals3/Ninj1/Lyn/Ccl6/Ccl2/Aif1/Ccl4/Ptpro/Ccl3/Ccl9/Ccl7	14
BP	GO:0010639	negative regulation of organelle organization	46/1186	372/18048	2.63893e-05	0.000538069	0.000392152	Ppargc1a/Myoc/Sptb/Tspo/Capg/Pfn1/Tom1l2/Bak1/Cib1/Fhod3/Coro1b/Vat1/Pfn2/Apc2/Coro1a/Gmfg/Swap70/Aurkb/Myadm/Lmna/Cdt1/Tlr2/Cgnl1/Svil/Pml/Tmod1/Gpx1/Sptbn4/Fgfr3/Mapt/Fgf13/Mcm2/Ier3/Rhpn2/Bub1b/Stmn2/Trim37/Mad2l1/Pttg1/Zwilch/Sptbn2/Ttk/Stxbp1/Prrt2/Ckap2/Plk1	46
BP	GO:0034121	regulation of toll-like receptor signaling pathway	16/1186	76/18048	2.78139e-05	0.000564204	0.000411199	Cd14/Ninj1/Wdfy1/Lyn/Cyba/Rab7b/Rsad2/Cd300a/Tlr2/Ifi35/Irf1/Cd36/Lbp/Irf7/Trem2/Nr1h3	16
BP	GO:0042742	defense response to bacterium	43/1186	340/18048	2.7923e-05	0.000564204	0.000411199	Tnfrsf1a/Rbpj/Hck/Lyz2/Fcgr1a/Il18/Rab34/Hmgb2/Cyba/Myo1f/Tlr4/Myd88/Casp4/Slamf9/Fcer1g/Shc1/Acp5/Gbp2/Grn/Casp1/Pycard/Adamts5/Tlr2/C5ar1/Chga/Cebpb/Pld1/Ccr5/Gbp4/Cd36/Fgr/Lbp/Irgm/Slpi/Trem2/Isg15/Syk/Stab1/Ncf1/Mmp7/Emilin1/Coch/Lcn2	43
BP	GO:0042113	B cell activation	39/1186	297/18048	2.79573e-05	0.000564204	0.000411199	Irs2/Fcgr2b/Rbpj/Tnip2/Casp3/Cdkn1a/Mmp14/Ung/Lyn/Bak1/Il13ra1/Cmtm7/Tlr4/Ptpn2/Ptpn6/Tgfb1/Tyrobp/Cd300a/Swap70/Ptprc/Lyl1/Ada/Ticam1/Tcirg1/Skap2/Lgals1/Laptm5/Ptprj/Sash3/Nckap1l/Inpp5d/Blnk/Mnda/Nfam1/Cd86/Btk/Syk/Hhex/Tnfsf4	39
BP	GO:0014074	response to purine-containing compound	33/1186	235/18048	2.95052e-05	0.000593416	0.00043249	Rap1b/Ppargc1a/Mmp19/P2rx4/Birc2/Hcn2/Il18/Ass1/Dmtn/Ezr/Ccl2/Cib2/Nt5e/Hcn1/Casp1/Ada/Dnmt1/P2rx6/Sdc1/Ryr2/Il6r/Junb/P2ry6/Ldha/Ppp1r15a/Inhbb/Akap6/Pygm/Cyp1b1/P2ry2/Fosl1/Col1a1/Ptafr	33
BP	GO:1903305	regulation of regulated secretory pathway	29/1186	195/18048	3.0306e-05	0.000607456	0.000442722	Rap1b/Hmox1/Prkce/Lyn/Itgb2/Nr3c2/Pfn2/Fcer1g/Cd300a/Rac2/Cadps/Stxbp2/Itgam/Pla2g3/Grin3a/Rab3a/Nrn1/Ncs1/Nckap1l/Cnr1/Fgr/Syp/Syk/P2ry2/Sptbn2/Il4r/Ptafr/Stxbp1/Fes	29
BP	GO:1905952	regulation of lipid localization	30/1186	205/18048	3.04582e-05	0.000608444	0.000443442	Irs2/Runx1/Osbpl6/Tspo/Anxa2/Dab2/Abcg4/Surf4/Ptpn2/Mapk9/Nucb2/Acsl5/Osbpl11/Spp1/Pla2g3/Vstm2a/Plin2/Scarb1/Apoc1/Plin3/Lpl/Abca5/Cd36/Acsl6/Nrg1/Trem2/Syk/Nr1h3/P2ry2/Agt	30
BP	GO:0002448	mast cell mediated immunity	14/1186	61/18048	3.15749e-05	0.000628628	0.000458153	Hmox1/Lyn/Fcer1g/Cd300a/Rac2/Stxbp2/Pla2g3/Chga/Fgr/Btk/Syk/Il4r/Stxbp1/Fes	14
BP	GO:0046635	positive regulation of alpha-beta T cell activation	16/1186	77/18048	3.29944e-05	0.00065435	0.000476899	Runx1/Cbfb/Anxa1/Lilrb4/Il18/Tgfbr2/Hlx/Ptprc/Ada/Sash3/Prkcz/Nckap1l/Blm/Syk/Il4r/Tnfsf4	16
BP	GO:0071675	regulation of mononuclear cell migration	22/1186	129/18048	3.30882e-05	0.00065435	0.000476899	Ano6/Lgmn/Lgals3/C3ar1/Ninj1/Stk10/Lyn/Msn/Padi2/Ccl2/Tgfb1/Coro1a/Pycard/Ripk3/C5ar1/Ptprj/Plcb1/Aif1/Ccl4/Dock8/Ccl3/Ccl7	22
BP	GO:0070665	positive regulation of leukocyte proliferation	27/1186	177/18048	3.5737e-05	0.000704376	0.000513358	Irs2/Anxa1/Cdkn1a/Cd276/Fcgr3a/Lyn/Il18/Il13ra1/Tlr4/Myd88/Tgfbr2/Coro1a/Ptprc/Rac2/Ada/Pycard/Ticam1/Itgal/Sash3/Nckap1l/Aif1/Csf2ra/Cd86/Blm/Btk/Syk/Tnfsf4	27
BP	GO:0055094	response to lipoprotein particle	11/1186	40/18048	3.70354e-05	0.000727542	0.000530242	Itgb1/Cd68/Itgb2/Tlr4/Myd88/Fcer1g/Ticam1/Lpl/Cd36/Trem2/Syk	11
BP	GO:0006813	potassium ion transport	36/1186	269/18048	3.74402e-05	0.00073306	0.000534264	Amigo1/Slc24a2/Itgb1/Cd63/Ano6/Hcn2/Kcnn4/Wnk2/Flna/Nr3c2/Kcnab2/Kcnip4/Hcn1/Nalcn/Kcnc3/Slc24a3/Dpp6/Neto1/Kcns3/Kcnc1/Rgs7/Atp1a2/Fxyd2/Kcnab1/Kcnk1/Eef1a2/Akap6/Trem2/Slc12a7/Kcnc2/Nsf/Atp1a3/Kcnd2/Slc12a5/Slc17a6/Snap25	36
BP	GO:0002763	positive regulation of myeloid leukocyte differentiation	16/1186	78/18048	3.90094e-05	0.000761263	0.000554819	Runx1/Ninj1/Hcls1/Ripk1/Tgfb1/Tyrobp/Klf10/Pf4/Itgam/Pla2g3/Evi2b/Trem2/Ccl3/Trib1/Ccl9/Fes	16
BP	GO:0032613	interleukin-10 production	15/1186	70/18048	3.95021e-05	0.000765823	0.000558142	Fcgr2b/Lilrb4/Tlr4/Clec7a/Fcer1g/Tyrobp/Pycard/Tlr2/Sash3/Prkcz/Btk/Trem2/Isg15/Syk/Tnfsf4	15
BP	GO:0032653	regulation of interleukin-10 production	15/1186	70/18048	3.95021e-05	0.000765823	0.000558142	Fcgr2b/Lilrb4/Tlr4/Clec7a/Fcer1g/Tyrobp/Pycard/Tlr2/Sash3/Prkcz/Btk/Trem2/Isg15/Syk/Tnfsf4	15
BP	GO:0009306	protein secretion	50/1186	423/18048	3.98839e-05	0.000770698	0.000561695	Irs2/Nnat/Anxa1/Sox4/Exph5/Prkce/Fkbp1b/Sirt3/Ptbp1/Ica1/Kcnn4/Rab34/Dmtn/Tlr4/Ezr/Ucp2/Tango2/Rsad2/Adcy8/Cd33/Tgfb1/Pfkm/Tcirg1/Tlr2/Trh/Cbln1/Gpld1/Rab3a/Rab13/Fbn1/Chga/Plek/Hps1/Rapgef4/Adam9/Camk2n1/Vsnl1/Cnr1/Abat/Epha5/Sybu/Inhbb/Cplx1/Ptprn2/Trem2/Nr1h3/Sncg/Rbp4/Rcn3/Snap25	50
BP	GO:0030217	T cell differentiation	39/1186	302/18048	4.07649e-05	0.000783676	0.000571154	Ctsl/Runx1/Cd44/Cbfb/Anxa1/Lilrb4/Fgl2/Sox4/Mafb/Satb1/Tox/Vav1/Il18/Hspb1/Ptpn2/Tgfbr2/Rsad2/Hlx/Fcer1g/Tgfb1/Sstr1/Coro1a/Ptprc/Sh2b3/Ada/Tcirg1/Ripk3/Il6r/Sash3/Prkcz/Nckap1l/Irf1/Blm/Cd8a/Syk/Wnt4/Il4r/Vnn1/Tnfsf4	39
BP	GO:0071347	cellular response to interleukin-1	23/1186	140/18048	4.08206e-05	0.000783676	0.000571154	Tnip2/Irak2/Myd88/Ccl6/Ccl2/Mapk9/Gbp2/Icam1/Fn1/Pycard/Xdh/Psmb9/Cebpb/Plcb1/Irf1/Ccl4/Inhbb/P2ry2/Myc/Ccl3/Ccl9/Ccl7/Lcn2	23
BP	GO:0032102	negative regulation of response to external stimulus	51/1186	435/18048	4.15845e-05	0.000795758	0.000579959	Fcgr2b/Cd44/Tnfrsf1a/Susd4/Metrnl/Anxa2/Fgl2/Cd276/Sema3c/A2m/Tnfaip8l2/Ptpn2/Padi2/Coro1b/Ccl2/Mmp12/Rin3/Plau/Stat2/Ryk/Nucb2/Enpp3/Pros1/Acp5/Nr1d2/Nt5e/Grn/Sh2b3/Ada/Spp1/Grin3a/RGD1307443/Gpx1/Parp14/Abat/Aif1/Ier3/Epha4/Cntnap2/Slpi/Trem2/Grin1/Isg15/Tnfrsf1b/Nr1h3/Wfdc1/Wnt4/Socs3/Trib1/Nrp1/Usp18	51
BP	GO:0001776	leukocyte homeostasis	22/1186	131/18048	4.2207e-05	0.000805064	0.000586741	Fcgr2b/Cd44/Casp3/Anxa1/Axl/Lyn/Il18/Bak1/Fcer1g/Tgfb1/Coro1a/Sh2b3/Itgam/Ada/Tcirg1/Ripk3/Sash3/Nckap1l/Ccnb2/Lipa/Btk/Sh2b2	22
BP	GO:0045639	positive regulation of myeloid cell differentiation	21/1186	122/18048	4.30259e-05	0.000818046	0.000596203	Runx1/Ninj1/Hmgb2/Rab7b/Hcls1/Ripk1/Tgfb1/Tyrobp/Klf10/Pf4/Itgam/Pla2g3/Nckap1l/Inpp5d/Evi2b/Trem2/Isg15/Ccl3/Trib1/Ccl9/Fes	21
BP	GO:0050777	negative regulation of immune response	28/1186	189/18048	4.426e-05	0.000838812	0.000611337	Fcgr2b/Susd4/Anxa1/Lilrb4/Lgals3/Fgl2/Hmox1/A2m/Ptpn2/Ptpn6/Mmp12/Stat2/Hlx/Enpp3/Tgfb1/Cd300a/Ptprc/Grn/Gpx1/Parp14/Nckap1l/Inpp5d/Alox15/Trem2/Isg15/Il4r/Usp18/Tnfsf4	28
BP	GO:0035592	establishment of protein localization to extracellular region	50/1186	425/18048	4.5084e-05	0.000851696	0.000620728	Irs2/Nnat/Anxa1/Sox4/Exph5/Prkce/Fkbp1b/Sirt3/Ptbp1/Ica1/Kcnn4/Rab34/Dmtn/Tlr4/Ezr/Ucp2/Tango2/Rsad2/Adcy8/Cd33/Tgfb1/Pfkm/Tcirg1/Tlr2/Trh/Cbln1/Gpld1/Rab3a/Rab13/Fbn1/Chga/Plek/Hps1/Rapgef4/Adam9/Camk2n1/Vsnl1/Cnr1/Abat/Epha5/Sybu/Inhbb/Cplx1/Ptprn2/Trem2/Nr1h3/Sncg/Rbp4/Rcn3/Snap25	50
BP	GO:0051258	protein polymerization	37/1186	282/18048	4.52279e-05	0.000851696	0.000620728	Gba2/Sptb/Gda/Capg/Arpc1b/Gas7/Pfn1/Prkce/Fhod3/Baiap2/Hcls1/Pfn2/Nefl/Vasp/Coro1a/Myadm/Icam1/Pycard/Tlr2/Svil/Cyfip2/Tmod1/Cotl1/Daam2/Sptbn4/Mapt/Arhgap18/Nckap1l/Ube2c/Fgf13/Aif1/Alox15/Stmn2/Mapre3/Sptbn2/Fes/Pstpip1	37
BP	GO:1904645	response to amyloid-beta	14/1186	63/18048	4.63519e-05	0.000870091	0.000634134	Fcgr2b/Lgmn/Tlr4/Casp4/Mapk9/Icam1/Fn1/Dnm1/Cd36/Epha4/Syp/Trem2/Atp1a3/Lcn2	14
BP	GO:0150076	neuroinflammatory response	15/1186	71/18048	4.70775e-05	0.000880915	0.000642023	Itgb1/Tlr4/Ctsc/Mt2A/Adcy8/Tyrobp/Grn/C1qa/Itgam/Casp1/Tlr2/C5ar1/Trem2/Tnfrsf1b/Agt	15
BP	GO:0051222	positive regulation of protein transport	44/1186	359/18048	4.85385e-05	0.000905388	0.000659859	Irs2/Nnat/Edem1/Tnfrsf1a/Sox4/Exph5/Cdk1/Prkce/Sirt3/Ptbp1/Kcnn4/Rab34/Prkaca/Cib1/Flna/Tlr4/Ezr/Ccl2/Hcls1/Adcy8/Cd33/Tgfb1/Rac2/Itgam/Pfkm/Tlr2/Trh/Gpld1/Stom/Rapgef4/Adam9/Camk2n1/Vsnl1/Prkcz/Abat/Edem2/Sorl1/Sybu/Cemip/Kif20b/Trem2/Ect2/Rbp4/Snap25	44
BP	GO:0031623	receptor internalization	23/1186	142/18048	5.13144e-05	0.000950304	0.000692594	Itgb1/Cd63/Synj2bp/Lilrb4/Anxa2/Dab2/Itgb2/Necab2/Ezr/Rin3/Fcer1g/Gria1/Cacng2/Cntn2/Dnm1/Dnm3/Cd36/Htr2b/Gria2/Nrg1/Syk/Nsf/Snap25	23
BP	GO:1903039	positive regulation of leukocyte cell-cell adhesion	34/1186	252/18048	5.15928e-05	0.000950304	0.000692594	Runx1/Cd44/Cbfb/Anxa1/Lilrb4/Sox4/Cd276/Il18/Itgb2/Ccl2/Tgfbr2/Hlx/Tgfb1/Coro1a/Ptprc/Gcnt1/Icam1/Ada/Pycard/Lgals1/Itgal/Sash3/Prkcz/Nckap1l/Aif1/Cd86/Blm/Dock8/Syk/Il4r/Ptafr/Vnn1/Thy1/Tnfsf4	34
BP	GO:0006816	calcium ion transport	54/1186	473/18048	5.17229e-05	0.000950304	0.000692594	Slc24a2/Slc25a25/Ano6/Lgals3/Tspo/Anxa2/P2rx4/Sec61a1/Prkce/Fkbp1b/Lyn/Kcnn4/Bak1/Cyba/Ptpn6/Ccl2/Cxcr4/Cd33/Tgfb1/Coro1a/Ptprc/Icam1/Nalcn/Cacng2/Camk2b/Slc24a3/Grin3a/Ryr2/Cabp1/Pml/Cacna2d3/Gjc2/Gnao1/Ncs1/Tmem37/Trpv2/Homer3/P2ry6/Ccr5/Atp1a2/Cnr1/Jph3/Camk2g/Atp2b2/Htr2b/Ccl4/Cemip/Akap6/Adcyap1r1/Grin1/Grin2c/Ccl3/Agt/Thy1	54
BP	GO:0022408	negative regulation of cell-cell adhesion	31/1186	221/18048	5.19245e-05	0.000950304	0.000692594	Runx1/Cd44/Casp3/Cbfb/Anxa1/Lilrb4/Lgals3/Fgl2/Cd276/Cblb/Hspb1/Ass1/Tnfaip8l2/Ptpn2/Gpnmb/Ptpn6/Hlx/Tgfb1/Cd300a/Swap70/Myadm/Sh2b3/Laptm5/Cebpb/Nckap1l/Irf1/Abat/Cd86/Cd37/Il4r/Tnfsf4	31
BP	GO:0000727	double-strand break repair via break-induced replication	6/1186	12/18048	5.20715e-05	0.000950304	0.000692594	Mcm6/Mcm4/Mcm2/Mcm7/Mcm3/Mcm5	6
BP	GO:0032490	detection of molecule of bacterial origin	6/1186	12/18048	5.20715e-05	0.000950304	0.000692594	Ly96/Tlr4/Tlr2/Scarb1/Lbp/Trem2	6
BP	GO:0045628	regulation of T-helper 2 cell differentiation	6/1186	12/18048	5.20715e-05	0.000950304	0.000692594	Anxa1/Il18/Hlx/Prkcz/Il4r/Tnfsf4	6
BP	GO:0010977	negative regulation of neuron projection development	26/1186	171/18048	5.23607e-05	0.000952642	0.000694299	Inppl1/Rbpj/Ctsz/Dab2/Sema3c/Vim/Cib1/Flna/Zfp365/Ryk/Spp1/Lgals1/RGD1307443/Ccr5/Dnm3/Fgf13/Epha4/Stmn2/Tsku/Stx1b/Ntm/Nrp1/Rit2/Sez6/Dab1/Thy1	26
BP	GO:0042063	gliogenesis	48/1186	405/18048	5.28661e-05	0.00095734	0.000697722	Myoc/Anxa1/Tspo/Sox4/P2rx4/Mmp14/Vim/Lyn/Hdac11/Tlr4/Zfp365/Rras2/Ccl2/Cxcr4/Mt2A/Tgfb1/Nab2/Rras/Vcan/Grn/C1qa/Itgam/Fn1/Cntn2/Tlr2/Nrros/Gjc2/C5ar1/Egr2/Ptprj/Daam2/Fgfr3/Matn2/Rnf112/Epha4/Nrg1/Cntnap2/Adam22/Trem2/Grin1/Klf15/Tnfrsf1b/Myc/Lingo1/Sox11/Ccl3/Agt/Dab1	48
BP	GO:0001961	positive regulation of cytokine-mediated signaling pathway	13/1186	56/18048	5.29427e-05	0.00095734	0.000697722	Axl/Casp4/Mmp12/Cxcr4/Ripk1/Parp9/Casp1/Laptm5/Parp14/Usp29/Irf7/Irgm/Trem2	13
BP	GO:0016064	immunoglobulin mediated immune response	24/1186	152/18048	5.42716e-05	0.000978377	0.000713055	Fcgr2b/Susd4/Fcgr2a/Fcgr1a/Fcgr3a/Ung/C1qc/Tlr4/Myd88/Ptpn6/C1qb/Fcer1g/Tgfb1/Swap70/Ptprc/C1qa/Tcirg1/Inpp5d/Irf7/Btk/Trem2/C2/Il4r/Tnfsf4	24
BP	GO:0046889	positive regulation of lipid biosynthetic process	19/1186	106/18048	5.55184e-05	0.000997813	0.00072722	Ppargc1a/Abcd2/Anxa1/Dab2/Abcg4/Sirt3/Mapk9/Acsl5/Nt5e/Sec14l2/Pla2g3/Crebl2/Gpld1/Scarb1/Dgat2/Htr2b/Nr1h3/Wnt4/Agt	19
BP	GO:0009595	detection of biotic stimulus	10/1186	35/18048	5.83158e-05	0.00104491	0.000761547	Dach1/Tspo/Ly96/Tlr4/Clec7a/Tlr2/Scarb1/Clec4a/Lbp/Trem2	10
BP	GO:0051962	positive regulation of nervous system development	45/1186	373/18048	5.86598e-05	0.0010479	0.000763724	Amigo1/Lrrc24/Itgb1/Syndig1/Dixdc1/Tspo/Plxnb2/Vim/Lyn/Clstn3/Zfp365/Cxcr4/Cux1/Baiap2/L1cam/Nefl/Tgfb1/Thbs2/Lingo2/Fn1/Rnd2/Tlr2/Tgm2/Camk2b/Cbln1/Gjc2/Egr2/Lrrn3/Tnfrsf12a/Stau2/Trpv2/Smarcd3/Plxna1/Mapt/Rnf112/Chodl/Epha4/Cdkl5/Nrg1/Tnfrsf1b/Myc/Sox11/Nrp1/Crabp2/Slitrk1	45
BP	GO:0071214	cellular response to abiotic stimulus	50/1186	430/18048	6.09164e-05	0.00108168	0.000788341	Gadd45a/Slc24a2/Prkg2/Slc38a3/Itgb1/Timp1/Tnfrsf1a/Casp3/Ltbr/Tmem150c/Tspo/Cdkn1a/Piezo1/Ctsb/Il18/Bak1/Cyba/Tlr4/Myd88/Got1/Mapk9/Tgfb1/Aurkb/Cnn2/Casp1/Crip1/Gpld1/Psmb9/Tlr7/Atp1a2/Irf1/Ppp1r15a/Fxyd2/Eng/Ltbp1/Blm/Rcsd1/Tlr8/Ybx3/Sncg/Myc/Wnt4/Col1a1/Mapk10/Ptafr/Ect2/Mmp7/Agt/Kcnd2/Lcn2	50
BP	GO:0104004	cellular response to environmental stimulus	50/1186	430/18048	6.09164e-05	0.00108168	0.000788341	Gadd45a/Slc24a2/Prkg2/Slc38a3/Itgb1/Timp1/Tnfrsf1a/Casp3/Ltbr/Tmem150c/Tspo/Cdkn1a/Piezo1/Ctsb/Il18/Bak1/Cyba/Tlr4/Myd88/Got1/Mapk9/Tgfb1/Aurkb/Cnn2/Casp1/Crip1/Gpld1/Psmb9/Tlr7/Atp1a2/Irf1/Ppp1r15a/Fxyd2/Eng/Ltbp1/Blm/Rcsd1/Tlr8/Ybx3/Sncg/Myc/Wnt4/Col1a1/Mapk10/Ptafr/Ect2/Mmp7/Agt/Kcnd2/Lcn2	50
BP	GO:0031668	cellular response to extracellular stimulus	41/1186	330/18048	6.38295e-05	0.0011284	0.000822396	Cadps2/Slc38a3/Itgb1/Ctsl/Atf3/Hmox1/Cdkn1a/Cd68/Axl/Lyn/Folr2/Ucp2/Ralb/Tnc/Comt/Ptprc/Klf10/Acp5/Icam1/Slc1a2/Adamts1/Plin2/Ctsk/Postn/Ldha/Brsk1/Plin3/Ppp1r15a/Aif1/Lpl/Ltbp1/Inhbb/Gdap1/Dap/Fosl1/Wnt4/Col1a1/Upp1/Dsc2/Fes/Lcn2	41
BP	GO:0007613	memory	26/1186	173/18048	6.39737e-05	0.0011284	0.000822396	Slc24a2/Lgmn/Adcy8/Comt/Gria1/Casp1/Neto1/Cebpb/Camk2n1/Mapt/Prkcz/Plcb1/Cnr1/Fgf13/Brinp1/Jph3/Nrg1/Nqo2/Trem2/Grin1/Atp1a3/Ppp1r1b/Snap25/Ptgs1/Lcn2/Chat	26
BP	GO:0031644	regulation of nervous system process	29/1186	203/18048	6.41204e-05	0.0011284	0.000822396	Fabp5/Fcgr1a/Fcgr3a/Tlr4/Rims1/Nptx1/Ctsc/Baiap2/Comt/Itgax/Shisa9/Cbln1/Neto1/Egr2/Rapgef4/Homer3/Prkcz/Abat/Prkar1b/Nrg1/Cntnap2/Grin1/Tnfrsf1b/Stx1b/Grin2c/Ccl3/Ptafr/Celf4/Agt	29
BP	GO:0032418	lysosome localization	17/1186	90/18048	6.83139e-05	0.00119209	0.000868809	Hmox1/Lyn/Rab34/Fcer1g/Cd300a/Klc2/Rac2/Stxbp2/Pla2g3/Rab3a/Chga/Fgr/Btk/Syk/Il4r/Stxbp1/Fes	17
BP	GO:1990849	vacuolar localization	17/1186	90/18048	6.83139e-05	0.00119209	0.000868809	Hmox1/Lyn/Rab34/Fcer1g/Cd300a/Klc2/Rac2/Stxbp2/Pla2g3/Rab3a/Chga/Fgr/Btk/Syk/Il4r/Stxbp1/Fes	17
BP	GO:0060099	regulation of phagocytosis, engulfment	8/1186	23/18048	6.83439e-05	0.00119209	0.000868809	Ano6/Fcgr1a/Cd300a/Nckap1l/Cd36/Alox15/Lbp/Trem2	8
BP	GO:0046632	alpha-beta T cell differentiation	21/1186	126/18048	7.00841e-05	0.00121406	0.000884823	Ctsl/Runx1/Cbfb/Anxa1/Lilrb4/Satb1/Tox/Il18/Tgfbr2/Rsad2/Hlx/Ada/Il6r/Sash3/Prkcz/Nckap1l/Irf1/Blm/Syk/Il4r/Tnfsf4	21
BP	GO:1905954	positive regulation of lipid localization	21/1186	126/18048	7.00841e-05	0.00121406	0.000884823	Runx1/Anxa2/Dab2/Abcg4/Mapk9/Nucb2/Acsl5/Osbpl11/Spp1/Pla2g3/Vstm2a/Plin2/Scarb1/Plin3/Lpl/Abca5/Cd36/Acsl6/Trem2/Nr1h3/P2ry2	21
BP	GO:0051656	establishment of organelle localization	49/1186	421/18048	7.02196e-05	0.00121406	0.000884823	Itgb1/Dynlt1/Hmox1/Lyn/Agtpbp1/Myo1f/Ezr/Nefl/Fcer1g/Cd300a/Sdad1/Aurkb/Rac2/Stxbp2/Lmna/Cdt1/Myo7a/Pla2g3/Tcirg1/Sdc1/Rab3a/Kif22/Dnm1/Chga/Dync1i1/Mapt/Prkcz/Tacc3/Dnm3/Spry1/Kif1a/Cenpf/Ap3b2/Sybu/Fgr/Mad2l1/Sapcd2/Btk/Nusap1/Syk/Hhex/Il4r/Mreg/Nefh/Nuf2/Stxbp1/Fes/Kif5a/Plk1	49
BP	GO:1903034	regulation of response to wounding	27/1186	184/18048	7.11004e-05	0.0012257	0.000893309	Itgb1/Ano6/Anxa1/Anxa2/Prkce/Fkbp1b/Dmtn/Flna/Ccl2/Cxcr4/Plau/Clec7a/Pros1/Grn/Sh2b3/Spp1/Cldn4/RGD1307443/Tnfrsf12a/Abat/Hbegf/Cd36/Epha4/Nrg1/Wfdc1/Wnt4/Hpse	27
BP	GO:0090659	walking behavior	12/1186	50/18048	7.21111e-05	0.00123951	0.000903374	Agtpbp1/Cntn2/Trh/Hexa/Sptbn4/Mapt/Scn1a/Cend1/Epha4/Cntnap2/Dab1/Chat	12
BP	GO:0007264	small GTPase mediated signal transduction	51/1186	445/18048	7.50224e-05	0.00128582	0.000937122	Itgb1/Tax1bp3/Rhoc/Rap1b/Synj2bp/Myoc/Dynlt1/Hmox1/Arhgap17/Cdkn1a/Lpar6/Vav1/Pdpn/Stk19/Bnip2/Rras2/Ralb/Rap2b/Arhgap30/Nucb2/Rasgrp2/Rras/Arhgap44/Rac2/Itsn1/Rnd2/Dnmt1/Cgnl1/Tgm2/Rab3a/Ccna2/Chn1/Iqsec3/Rapgef4/Nkiras1/Arhgdib/Arhgap18/Spry1/Aif1/Nrg1/Dock8/Adcyap1r1/Racgap1/Sh2b2/Arhgap25/Nrp1/Rab9b/Rit2/Rhof/Dab1/Plcd4	51
BP	GO:0043302	positive regulation of leukocyte degranulation	10/1186	36/18048	7.60234e-05	0.00129921	0.000946881	Itgb2/Fcer1g/Stxbp2/Itgam/Pla2g3/Fgr/Syk/Il4r/Ptafr/Stxbp1	10
BP	GO:0043087	regulation of GTPase activity	43/1186	355/18048	7.74326e-05	0.00131948	0.000961654	Itgb1/Tax1bp3/Dynlt1/Rgs6/Plxnb2/Cblb/Iqgap1/Vav1/Ccl6/Ccl2/S100a10/Apc2/Arhgap22/Rasgrp2/Arhgap9/Arhgap44/Coro1c/Icam1/Pycard/Tgm2/Gnao1/Chn1/Iqsec3/Rapgef4/Plxna1/Rgs7/Spry1/Epha5/Ccl4/Epha4/Sgsm1/Cdkl5/Dock8/Arhgap11a/Ptprn2/Adap2/Wnt4/Ccl3/Arhgap25/Ccl9/Ect2/Ccl7/Thy1	43
BP	GO:0008347	glial cell migration	15/1186	74/18048	7.79773e-05	0.00132443	0.000965265	Tspo/P2rx4/Mmp14/Vim/Rras2/Ccl2/Rras/Vcan/Fn1/Matn2/Epha4/Trem2/Grin1/Ccl3/Dab1	15
BP	GO:0036293	response to decreased oxygen levels	55/1186	492/18048	7.81714e-05	0.00132443	0.000965265	Ak4/Ppargc1a/Tnfrsf1a/Rbpj/Casp3/Sox4/Hmox1/Prkce/Mmp14/Birc2/Il18/Cyba/Loxl2/Tlr4/Bnip2/Ccl2/Mmp12/Cxcr4/Tgfbr2/Ucp2/Plau/Cybb/Tgfb1/Shc1/Cited2/Egln3/Icam1/Lmna/Casp1/Ada/Tlr2/Trh/Hk2/Ryr2/Pml/Ccna2/Junb/Postn/Ldha/Tacc3/Ppp1r15a/Abat/Camk2g/Eng/Acsl6/Epha4/Angptl4/Trem2/Pygm/Myc/Socs3/Kcnd2/Eif4ebp1/Lcn2/Chat	55
BP	GO:0048002	antigen processing and presentation of peptide antigen	14/1186	66/18048	7.9778e-05	0.00134779	0.000982289	Ctsl/Fcgr2b/Clec4a3/Fcgr2a/Fcgr1a/Mfsd6/Fcer1g/Tapbp/Ifi30/Pycard/Unc93b1/Clec4a/RT1-CE10/Trem2	14
BP	GO:0046634	regulation of alpha-beta T cell activation	20/1186	118/18048	8.12008e-05	0.00136404	0.000994127	Runx1/Cd44/Cbfb/Anxa1/Lilrb4/Cblb/Il18/Tgfbr2/Hlx/Cd300a/Ptprc/Ada/Sash3/Prkcz/Nckap1l/Irf1/Blm/Syk/Il4r/Tnfsf4	20
BP	GO:1902106	negative regulation of leukocyte differentiation	20/1186	118/18048	8.12008e-05	0.00136404	0.000994127	Runx1/Cd44/Cbfb/Anxa1/Lilrb4/Fgl2/Mafb/C1qc/Lyn/Hspb1/Ptpn2/Hlx/Fbn1/Irf1/Inpp5d/Myc/Ccl3/Il4r/Trib1/Tnfsf4	20
BP	GO:0002431	Fc receptor mediated stimulatory signaling pathway	7/1186	18/18048	8.694e-05	0.00145219	0.00105838	Fcgr2b/Fcgr2a/Lyn/Fcer1g/Ptprc/Ptprj/Plscr1	7
BP	GO:0010744	positive regulation of macrophage derived foam cell differentiation	7/1186	18/18048	8.694e-05	0.00145219	0.00105838	Il18/Mapk9/Pf4/Pla2g3/Lpl/Cd36/Agt	7
BP	GO:0010543	regulation of platelet activation	12/1186	51/18048	8.87178e-05	0.00147771	0.00107698	Pdpn/Lyn/Dmtn/Tlr4/Tec/Fcer1g/Sh2b3/Il6r/Plek/Ptprj/Abat/Syk	12
BP	GO:0010742	macrophage derived foam cell differentiation	9/1186	30/18048	8.98875e-05	0.00148465	0.00108203	Il18/Soat1/Mapk9/Pf4/Pla2g3/Lpl/Abca5/Cd36/Agt	9
BP	GO:0034123	positive regulation of toll-like receptor signaling pathway	9/1186	30/18048	8.98875e-05	0.00148465	0.00108203	Cd14/Ninj1/Wdfy1/Cyba/Rsad2/Tlr2/Ifi35/Lbp/Nr1h3	9
BP	GO:0045730	respiratory burst	9/1186	30/18048	8.98875e-05	0.00148465	0.00108203	Cyba/Cybb/Clec7a/Rac2/Grn/Ncf4/Lbp/Trem2/Ncf1	9
BP	GO:0034145	positive regulation of toll-like receptor 4 signaling pathway	6/1186	13/18048	9.13228e-05	0.00150415	0.00109625	Cd14/Ninj1/Wdfy1/Ifi35/Lbp/Nr1h3	6
BP	GO:1901654	response to ketone	50/1186	437/18048	9.16694e-05	0.00150425	0.00109631	Abhd2/Tspo/Cdkn1a/Mtap/Prkce/Ctsb/Hcn2/A2m/Msn/Ass1/Cyba/Nr3c2/Tlr4/Ccl2/Cybb/L1cam/Klf6/Nefl/Adcy8/Tgfb1/Tnc/Icam1/Nasp/Fn1/Spp1/Adcy3/Dnmt1/Tlr2/Cdk4/Trh/Adamts1/Gabrb1/Cldn4/Junb/P2ry6/Postn/Epha5/Nrg1/Blm/Nr1h3/Cyp1b1/Fosl1/Ncf1/Myc/Socs3/Ptafr/Eif4ebp1/Kif5a/Ptgs1/Tnfsf4	50
BP	GO:0019724	B cell mediated immunity	24/1186	157/18048	9.18371e-05	0.00150425	0.00109631	Fcgr2b/Susd4/Fcgr2a/Fcgr1a/Fcgr3a/Ung/C1qc/Tlr4/Myd88/Ptpn6/C1qb/Fcer1g/Tgfb1/Swap70/Ptprc/C1qa/Tcirg1/Inpp5d/Irf7/Btk/Trem2/C2/Il4r/Tnfsf4	24
BP	GO:0021782	glial cell development	22/1186	138/18048	9.44475e-05	0.00154273	0.00112436	Myoc/Sox4/Vim/Lyn/Hdac11/Tlr4/Mt2A/Tgfb1/Grn/C1qa/Itgam/Cntn2/Tlr2/Nrros/C5ar1/Fgfr3/Nrg1/Cntnap2/Adam22/Trem2/Sox11/Agt	22
BP	GO:0032964	collagen biosynthetic process	14/1186	67/18048	9.48294e-05	0.0015447	0.0011258	Vim/Il18/Got1/Ccl2/Tgfb1/Fn1/Il6r/Col5a1/Eng/Ltbp1/Wnt4/Col1a1/Emilin1/Rcn3	14
BP	GO:0032733	positive regulation of interleukin-10 production	11/1186	44/18048	9.63809e-05	0.00155695	0.00113473	Tlr4/Clec7a/Fcer1g/Pycard/Tlr2/Sash3/Prkcz/Trem2/Isg15/Syk/Tnfsf4	11
BP	GO:0016082	synaptic vesicle priming	8/1186	24/18048	9.66349e-05	0.00155695	0.00113473	Cadps2/Rims1/Unc13c/Cadps/Rab3a/Stx1b/Stxbp1/Snap25	8
BP	GO:0030889	negative regulation of B cell proliferation	8/1186	24/18048	9.66349e-05	0.00155695	0.00113473	Fcgr2b/Casp3/Lyn/Tyrobp/Cd300a/Inpp5d/Mnda/Btk	8
BP	GO:1905153	regulation of membrane invagination	8/1186	24/18048	9.66349e-05	0.00155695	0.00113473	Ano6/Fcgr1a/Cd300a/Nckap1l/Cd36/Alox15/Lbp/Trem2	8
BP	GO:0001933	negative regulation of protein phosphorylation	44/1186	370/18048	9.87306e-05	0.0015864	0.00115619	Gadd45a/Inppl1/Ppargc1a/Mvp/Casp3/Lilrb4/Cdkn1a/Cblb/Lyn/Il18/Bak1/Hspb1/Cib1/Dmtn/Ptpn2/Ptpn6/Tgfb1/Cd300a/Fabp4/Ptprc/Coro1c/Myadm/Sh2b3/Pycard/Xdh/Ptprj/Parp14/Camk2n1/Prkcz/Irf1/Ppp1r15a/Spry1/Prkar1b/Sorl1/Eng/Ptpro/Hhex/Socs3/Trib1/Gadd45g/Agt/Emilin1/Thy1/Plk1	44
BP	GO:0031102	neuron projection regeneration	16/1186	84/18048	9.98428e-05	0.0015956	0.00116289	Tspo/Fkbp1b/Flna/Nefl/Tnc/Chl1/Vcan/Grn/Spp1/Nefm/RGD1307443/Matn2/Epha4/Nrg1/Nefh/Thy1	16
BP	GO:1903036	positive regulation of response to wounding	16/1186	84/18048	9.98428e-05	0.0015956	0.00116289	Itgb1/Ano6/Anxa1/Prkce/Fkbp1b/Dmtn/Flna/Ccl2/Cxcr4/Clec7a/Grn/Cldn4/Hbegf/Cd36/Nrg1/Hpse	16
BP	GO:0031345	negative regulation of cell projection organization	31/1186	229/18048	0.000102015	0.00162094	0.00118136	Inppl1/Itgb1/Rbpj/Ctsz/Dab2/Sema3c/Vim/Cib1/Flna/Zfp365/Coro1b/Ryk/Pfn2/Abi3/Arhgap44/Spp1/Lgals1/RGD1307443/Ccr5/Dnm3/Fgf13/Epha4/Stmn2/Tsku/Stx1b/Ntm/Nrp1/Rit2/Sez6/Dab1/Thy1	31
BP	GO:0001666	response to hypoxia	52/1186	462/18048	0.000102054	0.00162094	0.00118136	Ak4/Ppargc1a/Tnfrsf1a/Rbpj/Casp3/Sox4/Hmox1/Prkce/Mmp14/Birc2/Il18/Cyba/Loxl2/Tlr4/Ccl2/Mmp12/Cxcr4/Tgfbr2/Ucp2/Plau/Cybb/Tgfb1/Shc1/Cited2/Egln3/Icam1/Lmna/Casp1/Ada/Tlr2/Trh/Hk2/Ryr2/Pml/Ccna2/Junb/Postn/Ldha/Tacc3/Abat/Camk2g/Eng/Acsl6/Epha4/Angptl4/Trem2/Pygm/Myc/Socs3/Kcnd2/Eif4ebp1/Chat	52
BP	GO:0010876	lipid localization	55/1186	497/18048	0.000102251	0.00162094	0.00118136	Irs2/Runx1/Ano6/Abcd2/Osbpl6/Rbp1/Anxa1/Pitpnm2/Fabp5/Tspo/Anxa2/Dab2/Abcg4/Atp10d/Kcnn4/Mest/Surf4/Ptpn2/Soat1/Mapk9/Nucb2/Cds1/Acsl5/B4galnt1/Fabp4/Osbpl11/Spp1/Pla2g3/Vstm2a/Plin2/Scarb1/Hexa/Apoc1/Slco1c1/Plin3/Ano3/Gm2a/Plscr1/Dgat2/Lpl/Abca5/Cd36/Acsl6/Lbp/Esyt1/Nrg1/Tsku/Trem2/Syk/Nr1h3/P2ry2/Pmp2/Crabp2/Agt/Rbp4	55
BP	GO:0032355	response to estradiol	34/1186	261/18048	0.000104384	0.00165032	0.00120278	Fcgr2b/Ppargc1a/Tnfrsf1a/Casp3/Anxa1/Arpc1b/Ugt1a1/Fcgr1a/Vim/Ass1/Ccl2/Tgfb1/Sstr1/Grn/Gria1/Dnmt1/Nefm/Ccna2/Gpx1/Postn/Cd36/Rbbp8/Adcyap1r1/Aldh1a1/Cyp1b1/Wfdc1/Ntm/Myc/Wnt4/Col1a1/Socs3/Nefh/Agt/Stxbp1	34
BP	GO:0014909	smooth muscle cell migration	22/1186	139/18048	0.000105375	0.00166155	0.00121096	Fgf9/Ppargc1a/Rbpj/Abhd2/S100a11/Iqgap1/Il18/Tlr4/Coro1b/Plau/Adamts1/Rapgef4/Plxna1/P2ry6/Postn/Aif1/Sorl1/Cyp1b1/P2ry2/Myc/Trib1/Agt	22
BP	GO:0045582	positive regulation of T cell differentiation	18/1186	102/18048	0.000106469	0.00167434	0.00122028	Runx1/Cbfb/Anxa1/Lilrb4/Sox4/Il18/Tgfbr2/Hlx/Tgfb1/Ptprc/Ada/Sash3/Prkcz/Nckap1l/Syk/Il4r/Vnn1/Tnfsf4	18
BP	GO:0060337	type I interferon signaling pathway	12/1186	52/18048	0.00010851	0.00169587	0.00123597	Ifitm1/Ifitm3/Myd88/Ptpn2/Mmp12/Stat2/Ifnar1/Ifitm2/Usp29/Irf7/Isg15/Usp18	12
BP	GO:0031503	protein-containing complex localization	29/1186	209/18048	0.000108699	0.00169587	0.00123597	Fcgr2b/Synj2bp/Lgi1/Fcgr3a/Ezr/Zfp365/Nptx1/Ralb/Tyrobp/Sdad1/Arhgap44/Dzip1/Lmna/Cacng2/Pml/Neto1/Nsg1/Stau2/Rapgef4/Prkcz/Dnm3/Cplx1/Nrg1/Akap6/Adam22/Stx1b/Mapk10/Kif5a/Snap25	29
BP	GO:0042542	response to hydrogen peroxide	29/1186	209/18048	0.000108699	0.00169587	0.00123597	Casp3/Anxa1/Hmox1/Cdk1/Fkbp1b/Cblb/Axl/Olr1/Il18/Bak1/Hspb1/Ripk1/Klf6/Shc1/Ada/Xdh/Sdc1/Ripk3/Gnao1/Gpx1/Adam9/Ldha/Il18bp/Rnf112/Cyp1b1/Fosl1/Col1a1/Ect2/Lcn2	29
BP	GO:0046683	response to organophosphorus	28/1186	199/18048	0.000111226	0.00173073	0.00126138	Rap1b/Mmp19/P2rx4/Birc2/Hcn2/Il18/Ass1/Dmtn/Ezr/Ccl2/Cib2/Nt5e/Hcn1/Casp1/P2rx6/Sdc1/Il6r/Junb/Trim16/P2ry6/Ldha/Inhbb/Akap6/Pygm/Cyp1b1/Fosl1/Col1a1/Ptafr	28
BP	GO:0050671	positive regulation of lymphocyte proliferation	24/1186	159/18048	0.000112437	0.00174499	0.00127177	Irs2/Anxa1/Cdkn1a/Cd276/Fcgr3a/Il18/Il13ra1/Tlr4/Myd88/Tgfbr2/Coro1a/Ptprc/Ada/Pycard/Ticam1/Itgal/Sash3/Nckap1l/Aif1/Cd86/Blm/Btk/Syk/Tnfsf4	24
BP	GO:0035710	CD4-positive, alpha-beta T cell activation	20/1186	121/18048	0.000116295	0.00180013	0.00131196	Ctsl/Runx1/Cd44/Cbfb/Anxa1/Satb1/Cblb/Tox/Il18/Tgfbr2/Rsad2/Hlx/Tcirg1/Il6r/Cebpb/Sash3/Prkcz/Nckap1l/Il4r/Tnfsf4	20
BP	GO:0090077	foam cell differentiation	9/1186	31/18048	0.000119322	0.00184218	0.0013426	Il18/Soat1/Mapk9/Pf4/Pla2g3/Lpl/Abca5/Cd36/Agt	9
BP	GO:0019915	lipid storage	17/1186	94/18048	0.000120045	0.00184851	0.00134722	Mest/Ptpn2/Soat1/Cds1/B4galnt1/Osbpl11/Vstm2a/Plin2/Scarb1/Hexa/Plin3/Gm2a/Dgat2/Lpl/Cd36/Trem2/Nr1h3	17
BP	GO:0016079	synaptic vesicle exocytosis	23/1186	150/18048	0.000121647	0.0018683	0.00136164	Cadps2/Rap1b/Prkce/Prkaca/Nr3c2/Rims1/Pfn2/Unc13c/Cadps/Stxbp2/Grin3a/Rab3a/Nrn1/Ncs1/Cnr1/Cplx1/Syp/P2ry2/Stx1b/Sptbn2/Stxbp1/Prrt2/Snap25	23
BP	GO:0045580	regulation of T cell differentiation	25/1186	170/18048	0.000125266	0.0019103	0.00139225	Runx1/Cd44/Cbfb/Anxa1/Lilrb4/Fgl2/Sox4/Tox/Il18/Hspb1/Ptpn2/Tgfbr2/Hlx/Tgfb1/Ptprc/Sh2b3/Ada/Sash3/Prkcz/Nckap1l/Irf1/Syk/Il4r/Vnn1/Tnfsf4	25
BP	GO:0009914	hormone transport	47/1186	408/18048	0.000125341	0.0019103	0.00139225	Irs2/Nnat/Runx1/Anxa1/Tspo/Sox4/Dab2/Prkce/Fkbp1b/Sirt3/Ptbp1/Lyn/Ica1/Ucp2/Nucb2/Adcy8/Sstr1/Itsn1/Pfkm/Spp1/Pla2g3/Pex5l/Tcirg1/Trh/Gpld1/Fbn1/Chga/Crym/Rapgef4/Camk2n1/Vsnl1/Slco1c1/Cnr1/Abat/Epha5/Sybu/Inhbb/Cplx1/Nrg1/Nell2/Ptprn2/Btk/Sox11/Scg5/Agt/Rbp4/Snap25	47
BP	GO:0019884	antigen processing and presentation of exogenous antigen	10/1186	38/18048	0.00012535	0.0019103	0.00139225	Fcgr2b/Clec4a3/Fcgr2a/Fcgr1a/Mfsd6/Fcer1g/Tapbp/Ifi30/Unc93b1/Clec4a	10
BP	GO:0033631	cell-cell adhesion mediated by integrin	7/1186	19/18048	0.000129867	0.00196899	0.00143502	Itgb1/Fermt3/Piezo1/L1cam/Swap70/Ada/Adam9	7
BP	GO:0043374	CD8-positive, alpha-beta T cell differentiation	7/1186	19/18048	0.000129867	0.00196899	0.00143502	Runx1/Cbfb/Lilrb4/Satb1/Tox/Nckap1l/Irf1	7
BP	GO:0043277	apoptotic cell clearance	12/1186	53/18048	0.000131975	0.00199583	0.00145459	Anxa1/Axl/Ccl2/Tyrobp/Rac2/Tgm2/Scarb1/Cd36/Alox15/Trem2/Nr1h3/C2	12
BP	GO:0098581	detection of external biotic stimulus	8/1186	25/18048	0.000133965	0.00201917	0.0014716	Ly96/Tlr4/Clec7a/Tlr2/Scarb1/Clec4a/Lbp/Trem2	8
BP	GO:1904951	positive regulation of establishment of protein localization	44/1186	375/18048	0.000134365	0.00201917	0.0014716	Irs2/Nnat/Edem1/Tnfrsf1a/Sox4/Exph5/Cdk1/Prkce/Sirt3/Ptbp1/Kcnn4/Rab34/Prkaca/Cib1/Flna/Tlr4/Ezr/Ccl2/Hcls1/Adcy8/Cd33/Tgfb1/Rac2/Itgam/Pfkm/Tlr2/Trh/Gpld1/Stom/Rapgef4/Adam9/Camk2n1/Vsnl1/Prkcz/Abat/Edem2/Sorl1/Sybu/Cemip/Kif20b/Trem2/Ect2/Rbp4/Snap25	44
BP	GO:0009636	response to toxic substance	39/1186	319/18048	0.000134543	0.00201917	0.0014716	Cdkn1a/Cdk1/Lyn/Scn1b/Bak1/Ass1/Tlr4/Mt2A/Alox5ap/Srsf9/Mapk9/Nefl/Shc1/Gria3/Ddc/Gria1/Casp1/Gpx7/Dnmt1/Tlr2/Cdk4/Sdc1/Gabrb1/Gjc2/Gpx1/Kcnc1/Cd36/Pxdn/Ccl4/Gria2/Inhbb/Aldh1a1/Grin1/Cyp1b1/Mgst2/Kcnc2/Ccl3/Ptgs1/Lcn2	39
BP	GO:0030534	adult behavior	27/1186	191/18048	0.000135215	0.00202148	0.00147328	Cstb/Agtpbp1/Chl1/Slc1a2/Cntn2/Trh/Dnm1/Tmod1/Hexa/Sptbn4/Mapt/Atp1a2/Abat/Scn1a/Cend1/Epha4/Cntnap2/Adam22/Grin1/Sncg/Sptbn2/Atp1a3/Sez6/Ppp1r1b/Dab1/Slitrk1/Chat	27
BP	GO:0030199	collagen fibril organization	13/1186	61/18048	0.00013538	0.00202148	0.00147328	Efemp2/Anxa2/Loxl2/Colgalt1/Col5a2/Lox/Col5a1/Fkbp10/Pxdn/Loxl1/Cyp1b1/Col1a1/Emilin1	13
BP	GO:0046883	regulation of hormone secretion	40/1186	331/18048	0.000142656	0.00212475	0.00154855	Irs2/Nnat/Runx1/Anxa1/Tspo/Sox4/Dab2/Prkce/Fkbp1b/Sirt3/Ptbp1/Ica1/Ucp2/Nucb2/Adcy8/Sstr1/Itsn1/Pfkm/Spp1/Pla2g3/Pex5l/Tcirg1/Trh/Gpld1/Fbn1/Chga/Camk2n1/Vsnl1/Cnr1/Abat/Epha5/Sybu/Inhbb/Nrg1/Nell2/Sox11/Scg5/Agt/Rbp4/Snap25	40
BP	GO:0070374	positive regulation of ERK1 and ERK2 cascade	32/1186	244/18048	0.000145138	0.00215629	0.00157153	Cd44/Rap1b/Cib1/Necab2/Tlr4/Gpnmb/Ccl6/Ccl2/Cxcr4/Tgfb1/Shc1/Dnajc27/Ptprc/Icam1/Pycard/Tlr2/C5ar1/P2ry6/Fgfr3/Prkcz/Cd36/Gcnt2/Htr2b/Ccl4/Alox15/Nrg1/Nqo2/Trem2/Ccl3/Nrp1/Ccl9/Ccl7	32
BP	GO:0046887	positive regulation of hormone secretion	26/1186	182/18048	0.000150127	0.00220564	0.0016075	Irs2/Nnat/Runx1/Sox4/Dab2/Prkce/Sirt3/Ptbp1/Nucb2/Adcy8/Itsn1/Pfkm/Spp1/Pla2g3/Pex5l/Trh/Gpld1/Camk2n1/Vsnl1/Abat/Sybu/Inhbb/Nell2/Sox11/Rbp4/Snap25	26
BP	GO:0034284	response to monosaccharide	41/1186	343/18048	0.00015037	0.00220564	0.0016075	Irs2/Ctsl/Nnat/Ppargc1a/Casp3/Sox4/Col6a3/Prkce/Fkbp1b/Ctsb/Rab34/Prkaca/Cyba/Nptx1/Ccl2/Tgfbr2/Ucp2/Plau/Nucb2/Adcy8/Tgfb1/Acsl5/Acp5/Icam1/Fn1/Trh/Lgals1/Gpld1/Gpx1/Camk2n1/Vsnl1/Ldha/Plcb1/Epha5/Sybu/Col6a2/Ptprn2/Trem2/Slc12a7/Ncf1/Lcn2	41
BP	GO:0070391	response to lipoteichoic acid	6/1186	14/18048	0.000150933	0.00220564	0.0016075	Cd14/Tlr4/Tlr2/Cd36/Lbp/Trem2	6
BP	GO:0071223	cellular response to lipoteichoic acid	6/1186	14/18048	0.000150933	0.00220564	0.0016075	Cd14/Tlr4/Tlr2/Cd36/Lbp/Trem2	6
BP	GO:0140052	cellular response to oxidised low-density lipoprotein particle stimulus	6/1186	14/18048	0.000150933	0.00220564	0.0016075	Cd68/Tlr4/Myd88/Ticam1/Cd36/Trem2	6
BP	GO:1901659	glycosyl compound biosynthetic process	6/1186	14/18048	0.000150933	0.00220564	0.0016075	Mtap/Aprt/Nt5e/Pgm2/Ada/Tyw1	6
BP	GO:0032946	positive regulation of mononuclear cell proliferation	24/1186	162/18048	0.000151071	0.00220564	0.0016075	Irs2/Anxa1/Cdkn1a/Cd276/Fcgr3a/Il18/Il13ra1/Tlr4/Myd88/Tgfbr2/Coro1a/Ptprc/Ada/Pycard/Ticam1/Itgal/Sash3/Nckap1l/Aif1/Cd86/Blm/Btk/Syk/Tnfsf4	24
BP	GO:1990868	response to chemokine	16/1186	87/18048	0.000153756	0.00223381	0.00162803	Lyn/Cib1/Padi2/Ccl6/Ccl2/Cxcr4/Pf4/Sh2b3/Lox/Ccr5/Ccl4/Dock8/Trem2/Ccl3/Ccl9/Ccl7	16
BP	GO:1990869	cellular response to chemokine	16/1186	87/18048	0.000153756	0.00223381	0.00162803	Lyn/Cib1/Padi2/Ccl6/Ccl2/Cxcr4/Pf4/Sh2b3/Lox/Ccr5/Ccl4/Dock8/Trem2/Ccl3/Ccl9/Ccl7	16
BP	GO:0035590	purinergic nucleotide receptor signaling pathway	9/1186	32/18048	0.000156404	0.00226509	0.00165083	Ano6/P2rx4/Necab2/Ada/Cntn2/P2rx6/P2ry6/P2ry2/Ptafr	9
BP	GO:0009266	response to temperature stimulus	32/1186	245/18048	0.000156676	0.00226509	0.00165083	Ppargc1a/Metrnl/Hmox1/Cdkn1a/Cd14/Aldh18a1/Rbm3/Mki67/Lyn/Il18/Hspb1/Prkaca/Tlr4/Ccl2/Cxcr4/Ucp2/Ier5/Myof/Dnmt1/Trh/Xdh/Trpv2/Rgs7/Mapt/Irf1/Ano3/Lpl/Htr2b/Cntnap2/Socs3/Agt/Slc12a5	32
BP	GO:0036120	cellular response to platelet-derived growth factor stimulus	10/1186	39/18048	0.000158735	0.00228927	0.00166845	Prkce/Iqgap1/Tlr4/Coro1b/Ccl2/Fn1/Dnmt1/Ccna2/Ltbp1/Myc	10
BP	GO:0061900	glial cell activation	12/1186	54/18048	0.000159654	0.00229134	0.00166996	Tlr4/Ctsc/Mt2A/Tyrobp/Grn/C1qa/Itgam/Casp1/Tlr2/C5ar1/Trem2/Agt	12
BP	GO:1904646	cellular response to amyloid-beta	12/1186	54/18048	0.000159654	0.00229134	0.00166996	Fcgr2b/Lgmn/Tlr4/Casp4/Mapk9/Icam1/Fn1/Cd36/Epha4/Trem2/Atp1a3/Lcn2	12
BP	GO:0002449	lymphocyte mediated immunity	39/1186	322/18048	0.0001639	0.00234468	0.00170883	Fcgr2b/Susd4/Lilrb4/Fcgr2a/Fcgr1a/Fcgr3a/Ung/Vav1/C1qc/Il18/Tlr4/Myd88/Ptpn6/Ctsc/Rsad2/C1qb/Fcer1g/Tgfb1/Coro1a/Swap70/Ptprc/C1qa/Icam1/Tcirg1/Ripk3/Unc93b1/Sash3/Prkcz/Nckap1l/Inpp5d/RT1-CE10/Irf7/Cd8a/Btk/Trem2/Tnfrsf1b/C2/Il4r/Tnfsf4	39
BP	GO:1903707	negative regulation of hemopoiesis	20/1186	124/18048	0.000164163	0.00234468	0.00170883	Runx1/Cd44/Cbfb/Anxa1/Lilrb4/Fgl2/Mafb/C1qc/Lyn/Hspb1/Ptpn2/Hlx/Fbn1/Irf1/Inpp5d/Myc/Ccl3/Il4r/Trib1/Tnfsf4	20
BP	GO:0000302	response to reactive oxygen species	36/1186	289/18048	0.000165342	0.00235583	0.00171696	Ppargc1a/Casp3/Anxa1/Hmox1/Cdk1/Fkbp1b/Cblb/Axl/Olr1/Il18/Bak1/Hspb1/Ucp2/Ripk1/Klf6/Mapk9/Shc1/Fn1/Ada/Xdh/Sdc1/Ripk3/Gnao1/Gpx1/Adam9/Ldha/Il18bp/Rnf112/Cd36/Btk/Cyp1b1/Fosl1/Ncf1/Col1a1/Ect2/Lcn2	36
BP	GO:0031100	animal organ regeneration	24/1186	163/18048	0.000166347	0.00236444	0.00172324	Ptpn3/Hmox1/Cdkn1a/Cdk1/Ugt1a1/Mki67/Axl/Il18/Bak1/Hmgb2/Ccl2/Tgfbr2/Ucp2/Tgfb1/Shc1/Lcp1/Cdk4/C5ar1/Ccna2/Cebpb/Hsd3b7/Ybx3/Myc/Socs3	24
BP	GO:0034329	cell junction assembly	51/1186	460/18048	0.000172313	0.00244337	0.00178076	Amigo1/Lrrc24/Itgb1/Rhoc/Rap1b/Syndig1/Myoc/Limch1/Plxnb2/Mmp14/Iqgap1/Arhgef9/Prkaca/Clstn3/Dmtn/Nptx1/Lamc1/Cdh7/S100a10/Cdh20/Actn1/Thbs2/Lingo2/Coro1c/Lin7b/Fn1/Tlr2/Cbln1/Kirrel3/Rab13/Cldn4/Lrrn3/Stau2/Ptprj/Epb41l3/Mapt/Dnm3/Fgf13/Ptpro/Nrg1/Cntnap2/Gabra1/Grin1/Wnt4/Sptbn2/Nrp1/Ect2/Agt/Snap25/Thy1/Slitrk1	51
BP	GO:0050769	positive regulation of neurogenesis	38/1186	312/18048	0.000176289	0.00249377	0.0018175	Amigo1/Itgb1/Dixdc1/Tspo/Plxnb2/Vim/Lyn/Zfp365/Cxcr4/Cux1/Baiap2/L1cam/Nefl/Tgfb1/Fn1/Rnd2/Tlr2/Tgm2/Camk2b/Gjc2/Egr2/Tnfrsf12a/Stau2/Trpv2/Smarcd3/Plxna1/Mapt/Rnf112/Chodl/Epha4/Cdkl5/Nrg1/Tnfrsf1b/Myc/Sox11/Nrp1/Crabp2/Slitrk1	38
BP	GO:0045921	positive regulation of exocytosis	18/1186	106/18048	0.0001768	0.00249503	0.00181841	Cadps2/Exph5/Itgb2/Fcer1g/Cadps/Stxbp2/Itgam/Pla2g3/Sdc1/Rab3a/Ncs1/Vsnl1/Cnr1/Fgr/Syk/Il4r/Ptafr/Stxbp1	18
BP	GO:0072507	divalent inorganic cation homeostasis	44/1186	380/18048	0.000181267	0.00252737	0.00184198	Slc24a2/Slc30a7/Prkce/Fkbp1b/Lyn/Bak1/Cyba/Ptpn6/Ccl2/Cib2/Mt2A/Adcy8/Tgfb1/Coro1a/Ptprc/Nt5e/Gria1/Spp1/Tcirg1/Tgm2/Slc24a3/Ryr2/Pml/Ncs1/Chga/Hps1/P2ry6/Ccr5/Camk2n1/Fgfr3/Jph3/Slc39a8/Atp2b2/Htr2b/Cemip/Calb2/Akap6/Grin1/Pygm/P2ry2/Plcd1/Ccl3/Ctrc/Thy1	44
BP	GO:0001954	positive regulation of cell-matrix adhesion	14/1186	71/18048	0.000182385	0.00252737	0.00184198	Efemp2/Myoc/Ninj1/Iqgap1/Cib1/S100a10/Rras/Ptprj/Prkcz/Cd36/Wnt4/Nrp1/Hpse/Thy1	14
BP	GO:0046637	regulation of alpha-beta T cell differentiation	14/1186	71/18048	0.000182385	0.00252737	0.00184198	Runx1/Cbfb/Anxa1/Lilrb4/Il18/Tgfbr2/Hlx/Ada/Sash3/Prkcz/Nckap1l/Syk/Il4r/Tnfsf4	14
BP	GO:0007413	axonal fasciculation	8/1186	26/18048	0.000182423	0.00252737	0.00184198	Amigo1/Casp3/L1cam/Cntn2/Cnr1/Crtac1/Epha4/Nrp1	8
BP	GO:0010743	regulation of macrophage derived foam cell differentiation	8/1186	26/18048	0.000182423	0.00252737	0.00184198	Il18/Mapk9/Pf4/Pla2g3/Lpl/Abca5/Cd36/Agt	8
BP	GO:0106030	neuron projection fasciculation	8/1186	26/18048	0.000182423	0.00252737	0.00184198	Amigo1/Casp3/L1cam/Cntn2/Cnr1/Crtac1/Epha4/Nrp1	8
BP	GO:0007628	adult walking behavior	11/1186	47/18048	0.000182511	0.00252737	0.00184198	Agtpbp1/Cntn2/Trh/Hexa/Sptbn4/Mapt/Scn1a/Cend1/Epha4/Dab1/Chat	11
BP	GO:1901381	positive regulation of potassium ion transmembrane transport	11/1186	47/18048	0.000182511	0.00252737	0.00184198	Amigo1/Ano6/Wnk2/Flna/Dpp6/Kcnc1/Rgs7/Fxyd2/Akap6/Trem2/Kcnc2	11
BP	GO:0009749	response to glucose	38/1186	313/18048	0.000188267	0.00259819	0.0018936	Irs2/Ctsl/Nnat/Ppargc1a/Casp3/Sox4/Col6a3/Prkce/Fkbp1b/Ctsb/Rab34/Prkaca/Cyba/Nptx1/Ccl2/Tgfbr2/Ucp2/Plau/Nucb2/Adcy8/Tgfb1/Acsl5/Icam1/Fn1/Trh/Lgals1/Gpld1/Gpx1/Camk2n1/Vsnl1/Ldha/Epha5/Sybu/Col6a2/Ptprn2/Trem2/Slc12a7/Ncf1	38
BP	GO:0038094	Fc-gamma receptor signaling pathway	7/1186	20/18048	0.000188504	0.00259819	0.0018936	Fcgr2b/Fcgr2a/Fcgr1a/Fcgr3a/Fcer1g/Ptprc/Ptprj	7
BP	GO:0045581	negative regulation of T cell differentiation	12/1186	55/18048	0.000192145	0.00263609	0.00192122	Runx1/Cd44/Cbfb/Anxa1/Lilrb4/Fgl2/Hspb1/Ptpn2/Hlx/Irf1/Il4r/Tnfsf4	12
BP	GO:0071357	cellular response to type I interferon	12/1186	55/18048	0.000192145	0.00263609	0.00192122	Ifitm1/Ifitm3/Myd88/Ptpn2/Mmp12/Stat2/Ifnar1/Ifitm2/Usp29/Irf7/Isg15/Usp18	12
BP	GO:0014911	positive regulation of smooth muscle cell migration	15/1186	80/18048	0.000195859	0.00268081	0.00195381	Fgf9/S100a11/Iqgap1/Il18/Tlr4/Plau/Adamts1/Rapgef4/P2ry6/Postn/Aif1/Cyp1b1/P2ry2/Myc/Agt	15
BP	GO:0042326	negative regulation of phosphorylation	47/1186	416/18048	0.00019782	0.00270141	0.00196883	Gadd45a/Inppl1/Irs2/Ppargc1a/Mvp/Casp3/Lilrb4/Cdkn1a/Cblb/Lyn/Il18/Bak1/Hspb1/Cib1/Dmtn/Ptpn2/Ptpn6/Tgfb1/Cd300a/Fabp4/Ptprc/Coro1c/Myadm/Sh2b3/Pycard/Xdh/Ptprj/Parp14/Camk2n1/Mapt/Prkcz/Irf1/Ppp1r15a/Spry1/Prkar1b/Sorl1/Eng/Ier3/Ptpro/Hhex/Socs3/Trib1/Gadd45g/Agt/Emilin1/Thy1/Plk1	47
BP	GO:0001503	ossification	50/1186	451/18048	0.000198951	0.00271059	0.00197552	Inppl1/Fgf9/Runx1/Ano6/Rbpj/Clic1/Myoc/Cbfb/Sbno2/Ifitm1/Cd276/Mmp14/Chsy1/Il18/Prkaca/Sh3pxd2b/Gpnmb/Rsad2/Tgfb1/Nab2/Klf10/Acp5/Col5a2/Fn1/Lmna/Spp1/Cebpd/Lox/Tcirg1/Slc24a3/Gpld1/Fam20c/Egr2/Cebpb/Junb/Pdlim7/Cthrc1/Ctsk/Fgfr3/Mgp/Nell1/Fgr/Alox15/Mnda/Isg15/P2ry2/Wnt4/Sox11/Col1a1/Ccl3	50
BP	GO:0070555	response to interleukin-1	25/1186	175/18048	0.00019948	0.00271155	0.00197621	Tnip2/Anxa1/Irak2/Cyba/Myd88/Ccl6/Ccl2/Mapk9/Gbp2/Icam1/Fn1/Pycard/Xdh/Psmb9/Cebpb/Plcb1/Irf1/Ccl4/Inhbb/P2ry2/Myc/Ccl3/Ccl9/Ccl7/Lcn2	25
BP	GO:0097191	extrinsic apoptotic signaling pathway	31/1186	238/18048	0.000207157	0.00280945	0.00204756	Atf3/Casp3/Ltbr/Lgals3/Hmox1/Dab2/Bcl2a1/Il18/Bak1/Hmgb2/Ripk1/Tgfb1/Acsl5/Ptprc/Pf4/Icam1/Tradd/Lmna/Pycard/Pml/Tnfrsf12a/Gpx1/Fgfr3/Mllt11/Nrg1/Mknk2/Tnfrsf1b/Ret/Nrp1/Agt/Lcn2	31
BP	GO:0072503	cellular divalent inorganic cation homeostasis	40/1186	337/18048	0.000208938	0.00282712	0.00206044	Slc24a2/Slc30a7/Prkce/Fkbp1b/Lyn/Bak1/Cyba/Ptpn6/Ccl2/Mt2A/Adcy8/Tgfb1/Coro1a/Ptprc/Gria1/Spp1/Tcirg1/Tgm2/Slc24a3/Ryr2/Pml/Ncs1/Chga/Hps1/P2ry6/Ccr5/Jph3/Slc39a8/Atp2b2/Htr2b/Cemip/Calb2/Akap6/Grin1/Pygm/P2ry2/Plcd1/Ccl3/Ctrc/Thy1	40
BP	GO:0009746	response to hexose	39/1186	326/18048	0.000211989	0.00286185	0.00208575	Irs2/Ctsl/Nnat/Ppargc1a/Casp3/Sox4/Col6a3/Prkce/Fkbp1b/Ctsb/Rab34/Prkaca/Cyba/Nptx1/Ccl2/Tgfbr2/Ucp2/Plau/Nucb2/Adcy8/Tgfb1/Acsl5/Icam1/Fn1/Trh/Lgals1/Gpld1/Gpx1/Camk2n1/Vsnl1/Ldha/Epha5/Sybu/Col6a2/Ptprn2/Trem2/Slc12a7/Ncf1/Lcn2	39
BP	GO:0002698	negative regulation of immune effector process	21/1186	136/18048	0.000213525	0.00287602	0.00209608	Fcgr2b/Susd4/Anxa1/Lilrb4/Lgals3/Fgl2/Hmox1/Axl/A2m/Ptpn6/Hlx/Enpp3/Tgfb1/Cd300a/Ptprc/Acp5/Grn/Bst2/Nckap1l/Il4r/Tnfsf4	21
BP	GO:0046660	female sex differentiation	26/1186	186/18048	0.000214153	0.00287792	0.00209747	Dach1/Runx1/Gas2/Mmp19/Casp3/Mmp14/Axl/A2m/Bak1/Sgpl1/Lhfpl2/Icam1/Col6a1/Adamts1/Cebpb/Cenpi/Kif20a/Inhbb/Adcyap1r1/Myc/Wnt4/Nefh/Agt/Acsbg1/Rbp4/Chat	26
BP	GO:0002269	leukocyte activation involved in inflammatory response	11/1186	48/18048	0.00022287	0.00298828	0.0021779	Tlr4/Myd88/Ctsc/Tyrobp/Grn/C1qa/Itgam/Casp1/Tlr2/C5ar1/Trem2	11
BP	GO:0010769	regulation of cell morphogenesis involved in differentiation	20/1186	127/18048	0.000228581	0.00305791	0.00222865	Myoc/Dab2/Pdpn/Cib1/Dmtn/Flna/Cux1/Baiap2/S100a10/Mapk9/Coro1c/Myadm/Cntn2/Camk2b/Stau2/Postn/Epha4/Cdkl5/Nrp1/Hpse	20
BP	GO:0050798	activated T cell proliferation	12/1186	56/18048	0.00023011	0.00306452	0.00223346	Casp3/Lilrb4/Satb1/Il18/Itgb2/Itgam/Pycard/Ripk3/Laptm5/Itgal/Cd86/Tnfsf4	12
BP	GO:0042451	purine nucleoside biosynthetic process	5/1186	10/18048	0.000231666	0.00306452	0.00223346	Mtap/Aprt/Nt5e/Pgm2/Ada	5
BP	GO:0042455	ribonucleoside biosynthetic process	5/1186	10/18048	0.000231666	0.00306452	0.00223346	Mtap/Aprt/Nt5e/Pgm2/Ada	5
BP	GO:0046129	purine ribonucleoside biosynthetic process	5/1186	10/18048	0.000231666	0.00306452	0.00223346	Mtap/Aprt/Nt5e/Pgm2/Ada	5
BP	GO:0110088	hippocampal neuron apoptotic process	5/1186	10/18048	0.000231666	0.00306452	0.00223346	Tyrobp/Itgam/Camk2b/Trem2/Lcn2	5
BP	GO:0031103	axon regeneration	14/1186	73/18048	0.000247746	0.00326171	0.00237718	Tspo/Fkbp1b/Flna/Nefl/Tnc/Chl1/Vcan/Grn/Spp1/Nefm/RGD1307443/Epha4/Nrg1/Nefh	14
BP	GO:0032570	response to progesterone	14/1186	73/18048	0.000247746	0.00326171	0.00237718	Abhd2/Tspo/Tlr4/Ccl2/Tgfb1/Tlr2/Gabrb1/Cldn4/Junb/Nrg1/Nr1h3/Cyp1b1/Fosl1/Socs3	14
BP	GO:0032728	positive regulation of interferon-beta production	10/1186	41/18048	0.000248227	0.00326171	0.00237718	Hmgb2/Tlr4/Ifnar1/Ticam1/Tlr2/Tlr7/Irf1/Irf7/Tlr8/Isg15	10
BP	GO:0046879	hormone secretion	45/1186	397/18048	0.000249162	0.00326672	0.00238083	Irs2/Nnat/Runx1/Anxa1/Tspo/Sox4/Dab2/Prkce/Fkbp1b/Sirt3/Ptbp1/Lyn/Ica1/Ucp2/Nucb2/Adcy8/Sstr1/Itsn1/Pfkm/Spp1/Pla2g3/Pex5l/Tcirg1/Trh/Gpld1/Fbn1/Chga/Rapgef4/Camk2n1/Vsnl1/Cnr1/Abat/Epha5/Sybu/Inhbb/Cplx1/Nrg1/Nell2/Ptprn2/Btk/Sox11/Scg5/Agt/Rbp4/Snap25	45
BP	GO:0055074	calcium ion homeostasis	40/1186	340/18048	0.000251511	0.00329023	0.00239797	Slc24a2/Prkce/Fkbp1b/Lyn/Bak1/Cyba/Ptpn6/Ccl2/Cib2/Adcy8/Tgfb1/Coro1a/Ptprc/Nt5e/Gria1/Spp1/Tcirg1/Tgm2/Slc24a3/Ryr2/Pml/Ncs1/Chga/P2ry6/Ccr5/Camk2n1/Fgfr3/Jph3/Atp2b2/Htr2b/Cemip/Calb2/Akap6/Grin1/Pygm/P2ry2/Plcd1/Ccl3/Ctrc/Thy1	40
BP	GO:1902905	positive regulation of supramolecular fiber organization	26/1186	188/18048	0.000254449	0.00332132	0.00242062	Rhoc/Pdlim4/Efemp2/Myoc/Gda/Limch1/Pfn1/Prkce/Flna/Sh3pxd2b/Baiap2/S100a10/Pfn2/Colgalt1/Vasp/Swap70/Icam1/Pycard/Plek/Mapt/Nckap1l/Alox15/Stmn2/Wnt4/Nrp1/Fes	26
BP	GO:0050708	regulation of protein secretion	39/1186	329/18048	0.000255999	0.00333418	0.00243	Irs2/Nnat/Anxa1/Sox4/Exph5/Prkce/Fkbp1b/Sirt3/Ptbp1/Ica1/Kcnn4/Rab34/Tlr4/Ezr/Ucp2/Rsad2/Adcy8/Cd33/Tgfb1/Pfkm/Tcirg1/Tlr2/Trh/Gpld1/Fbn1/Chga/Rapgef4/Adam9/Camk2n1/Vsnl1/Cnr1/Abat/Epha5/Sybu/Inhbb/Trem2/Nr1h3/Rbp4/Snap25	39
BP	GO:0036037	CD8-positive, alpha-beta T cell activation	9/1186	34/18048	0.00025963	0.00337219	0.0024577	Runx1/Clec4a3/Cbfb/Lilrb4/Satb1/Tox/Clec4a/Nckap1l/Irf1	9
BP	GO:0048168	regulation of neuronal synaptic plasticity	15/1186	82/18048	0.000260058	0.00337219	0.0024577	Fcgr2b/Bhlhe40/Rims1/Shisa9/Cntn2/Camk2b/Rab3a/Neto1/Egr2/Jph3/Camk2g/Syp/Grin1/Agt/Ncdn	15
BP	GO:0006268	DNA unwinding involved in DNA replication	7/1186	21/18048	0.000266793	0.00345035	0.00251466	Mcm6/Mcm4/Mcm2/Blm/Mcm7/Mcm3/Mcm5	7
BP	GO:0010565	regulation of cellular ketone metabolic process	23/1186	158/18048	0.000267252	0.00345035	0.00251466	Irs2/Ppargc1a/Abcd2/Pptc7/Sirt5/Anxa1/Fabp5/Dab2/Ugt1a1/Prkce/Mapk9/Nucb2/Comt/Acsl5/Pla2g3/Slc7a7/Apoc1/Cnr1/Dgat2/Nr1h3/Wnt4/Atcay/Agt	23
BP	GO:1902904	negative regulation of supramolecular fiber organization	25/1186	179/18048	0.00028458	0.00366126	0.00266837	Myoc/Sptb/Capg/Pfn1/Cib1/Fhod3/Coro1b/Pfn2/Apc2/Coro1a/Gmfg/Swap70/Myadm/Tlr2/Cgnl1/Svil/Tmod1/Sptbn4/Fgf13/Rhpn2/Stmn2/Trem2/Sptbn2/Emilin1/Ckap2	25
BP	GO:1901379	regulation of potassium ion transmembrane transport	18/1186	110/18048	0.000284826	0.00366126	0.00266837	Amigo1/Itgb1/Cd63/Ano6/Wnk2/Flna/Nr3c2/Kcnab2/Kcnip4/Dpp6/Neto1/Kcnc1/Rgs7/Fxyd2/Kcnab1/Akap6/Trem2/Kcnc2	18
BP	GO:0001952	regulation of cell-matrix adhesion	21/1186	139/18048	0.000290392	0.0037247	0.00271461	Efemp2/Myoc/Limch1/Ninj1/Mmp14/Iqgap1/Cib1/Dmtn/Mmp12/Plau/S100a10/Rras/Coro1c/Ptprj/Postn/Prkcz/Cd36/Wnt4/Nrp1/Hpse/Thy1	21
BP	GO:0071887	leukocyte apoptotic process	22/1186	149/18048	0.000293685	0.00375878	0.00273945	Irs2/Fcgr2b/Cd44/Casp3/Anxa1/Lgals3/Axl/Lyn/Il18/Bak1/Hcls1/Ripk1/Fcer1g/Aurkb/Icam1/Itgam/Ada/Ripk3/Ccr5/Blm/Dock8/Myc	22
BP	GO:0048511	rhythmic process	45/1186	400/18048	0.000294572	0.003762	0.00274179	Prkg2/Runx1/Ppargc1a/Gas2/Mmp19/Casp3/Anxa1/Cdk1/Axl/A2m/Il18/Bhlhe40/Prkaca/Ass1/Sgpl1/Dbp/Nudt12/Mapk9/Ddc/Timp4/Fbxl6/Klf10/Nr1d2/Naglu/Casp1/Ada/Cdk4/Grin3a/Adamts1/Gabrb1/Pml/Cldn4/Chga/Cenpi/Kif20a/Nfil3/Cntnap2/Aldh1a1/Grin1/Cyp1b1/Mapk10/Mmp7/Agt/Kcnd2/Chat	45
BP	GO:0034764	positive regulation of transmembrane transport	35/1186	287/18048	0.00030452	0.00388066	0.00282828	Amigo1/Irs2/Itgb1/Ano6/P2rx4/Bak1/Wnk2/Flna/Ccl2/Acsl5/Hcn1/Cacng2/Slc1a2/Crebl2/Ryr2/Gjc2/Rab13/Dpp6/P2ry6/Kcnc1/Rgs7/Fxyd2/Slc6a9/Acsl6/Cemip/Akap6/Adcyap1r1/Trem2/Grin1/Klf15/Kcnc2/Ptafr/Agt/Lcn2/Thy1	35
BP	GO:0036119	response to platelet-derived growth factor	10/1186	42/18048	0.00030682	0.00390156	0.00284351	Prkce/Iqgap1/Tlr4/Coro1b/Ccl2/Fn1/Dnmt1/Ccna2/Ltbp1/Myc	10
BP	GO:0010712	regulation of collagen metabolic process	13/1186	66/18048	0.000310516	0.00394009	0.00287159	Itgb1/Vim/Il18/Got1/Ccl2/Tgfb1/Fn1/Il6r/Fgfr3/Eng/Ltbp1/Wnt4/Emilin1	13
BP	GO:0006469	negative regulation of protein kinase activity	29/1186	222/18048	0.000311257	0.00394103	0.00287227	Gadd45a/Inppl1/Mvp/Casp3/Lilrb4/Cdkn1a/Cblb/Lyn/Hspb1/Ptpn2/Ptpn6/Cd300a/Fabp4/Ptprc/Coro1c/Sh2b3/Pycard/Ptprj/Camk2n1/Spry1/Prkar1b/Sorl1/Ptpro/Hhex/Trib1/Gadd45g/Agt/Thy1/Plk1	29
BP	GO:0034446	substrate adhesion-dependent cell spreading	18/1186	111/18048	0.000319465	0.00403632	0.00294172	Myoc/Fermt3/Dab2/Axl/Pdpn/Cib1/Dmtn/Flna/Atrnl1/Lamc1/S100a10/Lpxn/Coro1c/Myadm/Fn1/Postn/Nrp1/Hpse	18
BP	GO:0031338	regulation of vesicle fusion	8/1186	28/18048	0.000322599	0.00406116	0.00295982	Anxa1/Anxa2/Rims1/Coro1a/Rab3a/Cplx1/Stxbp1/Prrt2	8
BP	GO:1901342	regulation of vasculature development	42/1186	367/18048	0.000322805	0.00406116	0.00295982	Gadd45a/Itgb1/Runx1/Synj2bp/Tnfrsf1a/Lgals3/C3ar1/Rnh1/Hmox1/Ninj1/Hspb1/Itgb2/Ccl2/Cxcr4/Tgfbr2/Cybb/Shc1/Thbs2/Rras/Itgax/Grn/Pf4/Sh2b3/Col4a2/Adamts1/Hk2/Pml/C5ar1/Tnfrsf12a/Adamts9/Ppp1r15a/Eng/Cd36/Thbs4/Hhex/Cyp1b1/Stab1/Wnt4/Nrp1/Agt/Hpse/Emilin1	42
BP	GO:0007215	glutamate receptor signaling pathway	12/1186	58/18048	0.000325423	0.0040854	0.0029775	Necab2/Sstr1/Gria3/Gria1/Grin3a/Grm3/Homer3/Plcb1/Gria2/Grin1/Grin2c/Atp1a3	12
BP	GO:0042278	purine nucleoside metabolic process	9/1186	35/18048	0.000329316	0.00412551	0.00300673	Gda/Macrod1/Mtap/Aprt/Comt/Nt5e/Pgm2/Ada/Xdh	9
BP	GO:0043112	receptor metabolic process	14/1186	75/18048	0.00033228	0.00415385	0.00302738	Lgmn/Anxa2/Dab2/Tgfb1/Gria3/Gria1/Gprasp1/Laptm5/Nsg1/Dtx3l/Sorl1/Gria2/Nrg1/Nsf	14
BP	GO:0050871	positive regulation of B cell activation	16/1186	93/18048	0.000341053	0.00425453	0.00310076	Irs2/Tnip2/Cdkn1a/Mmp14/Il13ra1/Tlr4/Tgfb1/Ptprc/Ada/Ticam1/Sash3/Nckap1l/Inpp5d/Btk/Syk/Tnfsf4	16
BP	GO:0033673	negative regulation of kinase activity	31/1186	245/18048	0.000347075	0.00432053	0.00314886	Gadd45a/Inppl1/Irs2/Mvp/Casp3/Lilrb4/Cdkn1a/Cblb/Lyn/Hspb1/Ptpn2/Ptpn6/Cd300a/Fabp4/Ptprc/Coro1c/Sh2b3/Pycard/Ptprj/Camk2n1/Mapt/Spry1/Prkar1b/Sorl1/Ptpro/Hhex/Trib1/Gadd45g/Agt/Thy1/Plk1	31
BP	GO:0050921	positive regulation of chemotaxis	23/1186	161/18048	0.000352643	0.00437145	0.00318597	Ano6/Lgmn/C3ar1/P2rx4/Hspb1/Ccl2/Cxcr4/Tgfb1/Swap70/Rac2/Fn1/Gpsm3/C5ar1/Ptprj/Nckap1l/Aif1/Thbs4/Ccl4/Lbp/Trem2/Ccl3/Nrp1/Ccl7	23
BP	GO:1905039	carboxylic acid transmembrane transport	23/1186	161/18048	0.000352643	0.00437145	0.00318597	Slc38a3/Irs2/Itgb1/Slc7a10/Abcd2/Slc7a6/Folr2/Acsl5/Slc1a2/Slc7a7/Slc25a14/Slc6a9/Cd36/Acsl6/Slc3a1/Slc32a1/Slc16a3/Myc/Slc7a14/Agt/Slc25a18/Slc17a6/Slc38a6	23
BP	GO:0043312	neutrophil degranulation	6/1186	16/18048	0.000359076	0.00442337	0.00322381	Itgb2/Myo1f/Stxbp2/Itgam/Syk/Ptafr	6
BP	GO:0045064	T-helper 2 cell differentiation	6/1186	16/18048	0.000359076	0.00442337	0.00322381	Anxa1/Il18/Hlx/Prkcz/Il4r/Tnfsf4	6
BP	GO:1902563	regulation of neutrophil activation	6/1186	16/18048	0.000359076	0.00442337	0.00322381	Itgb2/Cd300a/Grn/Itgam/Syk/Ptafr	6
BP	GO:0050870	positive regulation of T cell activation	29/1186	224/18048	0.000362173	0.00444629	0.00324052	Runx1/Cbfb/Anxa1/Lilrb4/Sox4/Cd276/Il18/Ccl2/Tgfbr2/Hlx/Tgfb1/Coro1a/Ptprc/Ada/Pycard/Lgals1/Itgal/Sash3/Prkcz/Nckap1l/Aif1/Cd86/Blm/Dock8/Syk/Il4r/Vnn1/Thy1/Tnfsf4	29
BP	GO:1905517	macrophage migration	13/1186	67/18048	0.000362441	0.00444629	0.00324052	Lgals3/C3ar1/P2rx4/Ninj1/Mmp14/Ccl2/Cnn2/C5ar1/B4galt1/Ptprj/Trem2/Ccl3/Emilin1	13
BP	GO:0030852	regulation of granulocyte differentiation	7/1186	22/18048	0.000369229	0.00452019	0.00329437	Runx1/Rbp1/C1qc/Hcls1/Inpp5d/Evi2b/Trib1	7
BP	GO:0051348	negative regulation of transferase activity	35/1186	290/18048	0.000370712	0.00452897	0.00330078	Gadd45a/Inppl1/Irs2/Mvp/Casp3/Lilrb4/Cdkn1a/Cblb/Lyn/Hspb1/Ptpn2/Ptpn6/Cd300a/Fabp4/Ptprc/Coro1c/Sh2b3/Pycard/Pml/Ptprj/Dtx3l/Camk2n1/Mapt/Spry1/Prkar1b/Sorl1/Bub1b/Ptpro/Mad2l1/Hhex/Trib1/Gadd45g/Agt/Thy1/Plk1	35
BP	GO:0050920	regulation of chemotaxis	31/1186	246/18048	0.000372747	0.00454444	0.00331205	Ano6/Lgmn/C3ar1/P2rx4/Ninj1/Sema3c/Lyn/Hspb1/Ptpn2/Padi2/Coro1b/Ccl2/Cxcr4/Rin3/Ryk/Tgfb1/Swap70/Rac2/Fn1/Gpsm3/C5ar1/Ptprj/Nckap1l/Aif1/Thbs4/Ccl4/Lbp/Trem2/Ccl3/Nrp1/Ccl7	31
BP	GO:0006904	vesicle docking involved in exocytosis	10/1186	43/18048	0.000376521	0.004581	0.0033387	Rims1/Ralb/Unc13c/Stxbp2/Rab3a/Rab13/Plek/Stx1b/Sptbn2/Stxbp1	10
BP	GO:0070098	chemokine-mediated signaling pathway	14/1186	76/18048	0.000383077	0.0046512	0.00338985	Lyn/Cib1/Padi2/Ccl6/Ccl2/Cxcr4/Pf4/Sh2b3/Ccr5/Ccl4/Trem2/Ccl3/Ccl9/Ccl7	14
BP	GO:0030865	cortical cytoskeleton organization	12/1186	59/18048	0.000384426	0.00465802	0.00339483	Rhoc/Ezr/Fhod3/Rac2/Rnd2/Rab13/Plek/Epb41l3/Nckap1l/Racgap1/Ect2/Rhof	12
BP	GO:1903825	organic acid transmembrane transport	23/1186	162/18048	0.000385997	0.00466749	0.00340173	Slc38a3/Irs2/Itgb1/Slc7a10/Abcd2/Slc7a6/Folr2/Acsl5/Slc1a2/Slc7a7/Slc25a14/Slc6a9/Cd36/Acsl6/Slc3a1/Slc32a1/Slc16a3/Myc/Slc7a14/Agt/Slc25a18/Slc17a6/Slc38a6	23
BP	GO:0014075	response to amine	15/1186	85/18048	0.000390065	0.00470704	0.00343056	Cdk1/Ctsb/Ass1/Myd88/Mapk9/Gria1/Icam1/Pde1b/Kcnc1/Rgs7/Htr2b/Grin1/Kcnc2/Ppp1r1b/Rgs17	15
BP	GO:0002246	wound healing involved in inflammatory response	5/1186	11/18048	0.000401744	0.00480873	0.00350466	Cd44/Timp1/Hmox1/Tlr4/Clec10a	5
BP	GO:0009163	nucleoside biosynthetic process	5/1186	11/18048	0.000401744	0.00480873	0.00350466	Mtap/Aprt/Nt5e/Pgm2/Ada	5
BP	GO:0034404	nucleobase-containing small molecule biosynthetic process	5/1186	11/18048	0.000401744	0.00480873	0.00350466	Mtap/Aprt/Nt5e/Pgm2/Ada	5
BP	GO:1902946	protein localization to early endosome	5/1186	11/18048	0.000401744	0.00480873	0.00350466	Msn/Ezr/Dtx3l/Sorl1/Nrp1	5
BP	GO:0035458	cellular response to interferon-beta	9/1186	36/18048	0.000413746	0.00494239	0.00360208	Ddx41/Gbp2/Hcn1/Ifitm2/Irf1/Gbp4/Mnda/Irgm/Ifit3	9
BP	GO:0002688	regulation of leukocyte chemotaxis	20/1186	133/18048	0.000426498	0.00508444	0.00370561	Ano6/Lgmn/C3ar1/Ninj1/Lyn/Padi2/Ccl2/Rin3/Swap70/Rac2/Gpsm3/C5ar1/Ptprj/Nckap1l/Aif1/Thbs4/Ccl4/Lbp/Ccl3/Ccl7	20
BP	GO:0001885	endothelial cell development	14/1186	77/18048	0.000440359	0.00523912	0.00381834	Rap1b/Tnfrsf1a/Msn/Ezr/Myd88/Myadm/Icam1/S1pr3/Gpx1/Plcb1/Col15a1/Hapln2/Agt/Hpse	14
BP	GO:0072676	lymphocyte migration	18/1186	114/18048	0.00044623	0.00529831	0.00386148	Stk10/Msn/Padi2/Cxcl16/Ccl6/Ccl2/Coro1a/Icam1/Pycard/Ripk3/Itgal/Aif1/Hsd3b7/Ccl4/Dock8/Ccl3/Ccl9/Ccl7	18
BP	GO:0001774	microglial cell activation	10/1186	44/18048	0.000458915	0.00543801	0.00396329	Tlr4/Ctsc/Tyrobp/Grn/C1qa/Itgam/Casp1/Tlr2/C5ar1/Trem2	10
BP	GO:0042698	ovulation cycle	19/1186	124/18048	0.000462499	0.00546952	0.00398626	Runx1/Gas2/Mmp19/Casp3/Anxa1/Axl/A2m/Sgpl1/Timp4/Adamts1/Gabrb1/Chga/Cenpi/Kif20a/Aldh1a1/Cyp1b1/Mmp7/Agt/Chat	19
BP	GO:0045765	regulation of angiogenesis	41/1186	362/18048	0.000467879	0.00552209	0.00402457	Gadd45a/Itgb1/Runx1/Synj2bp/Tnfrsf1a/Lgals3/C3ar1/Rnh1/Hmox1/Ninj1/Hspb1/Itgb2/Ccl2/Cxcr4/Tgfbr2/Cybb/Shc1/Thbs2/Rras/Itgax/Grn/Pf4/Sh2b3/Col4a2/Adamts1/Hk2/Pml/C5ar1/Tnfrsf12a/Adamts9/Ppp1r15a/Eng/Cd36/Thbs4/Hhex/Cyp1b1/Stab1/Nrp1/Agt/Hpse/Emilin1	41
BP	GO:0050772	positive regulation of axonogenesis	17/1186	105/18048	0.000472317	0.00556336	0.00405465	Amigo1/Dixdc1/Plxnb2/L1cam/Nefl/Fn1/Rnd2/Tnfrsf12a/Trpv2/Plxna1/Mapt/Chodl/Cdkl5/Nrg1/Nrp1/Crabp2/Slitrk1	17
BP	GO:1903307	positive regulation of regulated secretory pathway	13/1186	69/18048	0.000488681	0.00573821	0.00418209	Itgb2/Fcer1g/Cadps/Stxbp2/Itgam/Pla2g3/Rab3a/Cnr1/Fgr/Syk/Il4r/Ptafr/Stxbp1	13
BP	GO:0051494	negative regulation of cytoskeleton organization	24/1186	175/18048	0.000489102	0.00573821	0.00418209	Myoc/Sptb/Capg/Pfn1/Cib1/Fhod3/Coro1b/Pfn2/Apc2/Coro1a/Gmfg/Swap70/Myadm/Tlr2/Cgnl1/Svil/Tmod1/Sptbn4/Fgf13/Rhpn2/Stmn2/Trim37/Sptbn2/Ckap2	24
BP	GO:0031960	response to corticosteroid	39/1186	340/18048	0.000495918	0.00580666	0.00423197	Ctsl/Casp3/Anxa1/Cdkn1a/Ugt1a1/Ctsb/Hcn2/A2m/Ass1/Cyba/Nr3c2/Tlr4/Got1/Ccl2/Cybb/L1cam/C1qb/Nefl/Tgfb1/Shc1/Fabp4/Icam1/Fn1/Trh/Sdc1/Il6r/Junb/Adam9/Mgp/Aif1/Eng/Cyp1b1/Fosl1/Col1a1/Socs3/Ptafr/Acsbg1/Eif4ebp1/Ptgs1	39
BP	GO:0033630	positive regulation of cell adhesion mediated by integrin	7/1186	23/18048	0.000500866	0.00585301	0.00426575	Piezo1/Cib1/Ptpn6/Adam9/Nckap1l/Syk/Ret	7
BP	GO:0046545	development of primary female sexual characteristics	23/1186	165/18048	0.000503202	0.00586871	0.00427719	Dach1/Runx1/Gas2/Mmp19/Casp3/Mmp14/A2m/Sgpl1/Lhfpl2/Icam1/Col6a1/Adamts1/Cebpb/Cenpi/Kif20a/Inhbb/Adcyap1r1/Myc/Wnt4/Nefh/Agt/Acsbg1/Chat	23
BP	GO:1905818	regulation of chromosome separation	14/1186	78/18048	0.000504783	0.00587555	0.00428218	Nek6/Hecw2/Aurkb/Cdt1/Smc4/Tacc3/Ube2c/Plscr1/Bub1b/Mad2l1/Pttg1/Zwilch/Ttk/Plk1	14
BP	GO:0042593	glucose homeostasis	40/1186	352/18048	0.000510407	0.00592934	0.00432139	Irs2/Ppargc1a/Fabp5/Sox4/Prkce/Fkbp1b/Rab34/Prkaca/Cyba/Nptx1/Ptpn2/Ccl2/Ucp2/Plau/Adcy8/Prcp/Icam1/Pfkm/Fn1/Pygl/Lgals1/Hk2/Gpld1/Rab13/Fbn1/Ptprj/Gpx1/Camk2n1/Vsnl1/Cnr1/Epha5/Cd36/Sybu/Gprc5b/Ptprn2/Trem2/Klf15/Slc12a7/Ncf1/Rbp4	40
BP	GO:0009119	ribonucleoside metabolic process	9/1186	37/18048	0.000515207	0.00596168	0.00434495	Mtap/Aprt/Comt/Apobec1/Nt5e/Pgm2/Ada/Xdh/Upp1	9
BP	GO:0030728	ovulation	9/1186	37/18048	0.000515207	0.00596168	0.00434495	Runx1/Gas2/Mmp19/Plau/Adamts1/Inhbb/Myc/Il4r/Agt	9
BP	GO:0070588	calcium ion transmembrane transport	41/1186	364/18048	0.000523299	0.00602113	0.00438828	Slc24a2/Slc25a25/Ano6/Anxa2/P2rx4/Sec61a1/Prkce/Fkbp1b/Lyn/Bak1/Cyba/Ptpn6/Tgfb1/Coro1a/Ptprc/Nalcn/Cacng2/Slc24a3/Grin3a/Ryr2/Cabp1/Pml/Cacna2d3/Gjc2/Ncs1/Tmem37/Trpv2/P2ry6/Ccr5/Atp1a2/Cnr1/Jph3/Atp2b2/Htr2b/Cemip/Akap6/Adcyap1r1/Grin1/Grin2c/Ccl3/Thy1	41
BP	GO:0001820	serotonin secretion	6/1186	17/18048	0.000524216	0.00602113	0.00438828	Lgals3/Fcgr2a/Fcer1g/Cd300a/Cnr1/Syk	6
BP	GO:0002371	dendritic cell cytokine production	6/1186	17/18048	0.000524216	0.00602113	0.00438828	Ddx21/Tlr4/Slamf9/Bst2/Ticam1/Tlr2	6
BP	GO:0071375	cellular response to peptide hormone stimulus	44/1186	399/18048	0.000524418	0.00602113	0.00438828	Inppl1/Irs2/Rap1b/Zfp106/Il18/Ass1/Cyba/Nr3c2/Aprt/Got1/Ptpn2/Ccl2/Ucp2/Nucb2/Adcy8/Tgfb1/Shc1/Acsl5/Apobec1/Gria1/Fn1/Cdk4/Gpld1/Cacna2d3/Rab13/Fbn1/Ccna2/Ptprj/Slc25a33/Prkcz/Plcb1/Irf1/Sorl1/Lpl/Cd36/Acsl6/Inhbb/Nr1h3/Cyp1b1/Sh2b2/Myc/Socs3/Agt/Eif4ebp1	44
BP	GO:0034340	response to type I interferon	12/1186	61/18048	0.000529811	0.00607127	0.00442482	Ifitm1/Ifitm3/Myd88/Ptpn2/Mmp12/Stat2/Ifnar1/Ifitm2/Usp29/Irf7/Isg15/Usp18	12
BP	GO:0010952	positive regulation of peptidase activity	26/1186	197/18048	0.00053089	0.00607186	0.00442526	Lgmn/Rps27l/Lyn/Bak1/Casp4/Clec7a/Mapk9/Egln3/Grn/Fn1/Casp1/Pycard/Xdh/Pml/Cyfip2/Cldn4/Laptm5/Epha4/Grin1/Syk/Dap/Ret/Myc/Rcn3/Pcolce/Sox7	26
BP	GO:1902932	positive regulation of alcohol biosynthetic process	8/1186	30/18048	0.000540107	0.00615371	0.00448491	Dab2/Abcg4/Sec14l2/P2ry6/Adcyap1r1/Wnt4/Plcd1/Ptafr	8
BP	GO:0033500	carbohydrate homeostasis	40/1186	353/18048	0.000540128	0.00615371	0.00448491	Irs2/Ppargc1a/Fabp5/Sox4/Prkce/Fkbp1b/Rab34/Prkaca/Cyba/Nptx1/Ptpn2/Ccl2/Ucp2/Plau/Adcy8/Prcp/Icam1/Pfkm/Fn1/Pygl/Lgals1/Hk2/Gpld1/Rab13/Fbn1/Ptprj/Gpx1/Camk2n1/Vsnl1/Cnr1/Epha5/Cd36/Sybu/Gprc5b/Ptprn2/Trem2/Klf15/Slc12a7/Ncf1/Rbp4	40
BP	GO:0048660	regulation of smooth muscle cell proliferation	28/1186	219/18048	0.00055532	0.00631463	0.00460218	Fgf9/Ppargc1a/Efemp2/Rbpj/C3ar1/Hmox1/Cdkn1a/Il18/Cyba/Tlr4/Rgs5/Myd88/Tgfbr2/Tgfb1/Shc1/Comt/Dnmt1/Tgm2/Adamts1/Il6r/P2ry6/Aif1/Hbegf/Nqo2/Myc/Trib1/Ptafr/Agt	28
BP	GO:0032233	positive regulation of actin filament bundle assembly	13/1186	70/18048	0.000564623	0.00640809	0.0046703	Rhoc/Pdlim4/Myoc/Limch1/Pfn1/Flna/Sh3pxd2b/S100a10/Pfn2/Swap70/Plek/Wnt4/Nrp1	13
BP	GO:0006874	cellular calcium ion homeostasis	36/1186	308/18048	0.000565941	0.00641075	0.00467224	Slc24a2/Prkce/Fkbp1b/Lyn/Bak1/Cyba/Ptpn6/Ccl2/Adcy8/Tgfb1/Coro1a/Ptprc/Gria1/Spp1/Tcirg1/Tgm2/Slc24a3/Ryr2/Pml/Ncs1/Chga/P2ry6/Ccr5/Jph3/Atp2b2/Htr2b/Cemip/Calb2/Akap6/Grin1/Pygm/P2ry2/Plcd1/Ccl3/Ctrc/Thy1	36
BP	GO:0007612	learning	26/1186	198/18048	0.000573853	0.00648794	0.0047285	Slc24a2/Itgb1/Lgmn/Comt/Nrgn/Elavl4/Pde1b/Adcy3/Cntn2/Tlr2/Neto1/Brsk1/Plcb1/Atp1a2/Fgf13/Jph3/Cntnap2/Grin1/Fosl1/Atp1a3/Ppp1r1b/Agt/Gabra5/Slc12a5/Snap25/Ptgs1	26
BP	GO:0060191	regulation of lipase activity	14/1186	79/18048	0.000577049	0.00651162	0.00474576	Rhoc/Anxa1/Camk2b/Fgfr3/Apoc1/Prkcz/Htr2b/Angptl4/Cd86/Adcyap1r1/Nr1h3/Plcd1/Ptafr/Agt	14
BP	GO:0051017	actin filament bundle assembly	24/1186	178/18048	0.000627263	0.00706477	0.0051489	Rhoc/Pdlim4/Myoc/Limch1/Gas7/Pfn1/Dmtn/Flna/Sh3pxd2b/Ezr/Fhod3/Coro1b/Baiap2/S100a10/Pfn2/Actn1/Lcp1/Swap70/Cgnl1/Plek/Aif1/Rhpn2/Wnt4/Nrp1	24
BP	GO:0007340	acrosome reaction	9/1186	38/18048	0.000636196	0.0071382	0.00520241	Abhd2/Rims1/Trim36/Adcy3/Rab3a/B4galt1/Plcb1/Stxbp1/Plcd4	9
BP	GO:0070670	response to interleukin-4	9/1186	38/18048	0.000636196	0.0071382	0.00520241	Mrc1/Ctsb/Ptpn2/Coro1a/Cdk4/Pml/Parp14/Mcm2/Nfil3	9
BP	GO:0002819	regulation of adaptive immune response	28/1186	221/18048	0.000642246	0.00719242	0.00524193	Fcgr2b/Susd4/Anxa1/Lilrb4/Fcgr2a/Fcgr1a/Il18/Ptpn6/Rsad2/Hlx/Fcer1g/Tgfb1/Ptprc/Ada/Pycard/Ripk3/Sash3/Clec4a/Prkcz/Nckap1l/RT1-CE10/Alox15/Irf7/Btk/Trem2/Tnfrsf1b/Il4r/Tnfsf4	28
BP	GO:1990834	response to odorant	5/1186	12/18048	0.00065151	0.00728237	0.00530749	Ctsl/Mmp14/Fgf13/Cntnap2/Il4r	5
BP	GO:0009116	nucleoside metabolic process	11/1186	54/18048	0.00065723	0.00731242	0.00532939	Gda/Macrod1/Mtap/Aprt/Comt/Apobec1/Nt5e/Pgm2/Ada/Xdh/Upp1	11
BP	GO:0045429	positive regulation of nitric oxide biosynthetic process	11/1186	54/18048	0.00065723	0.00731242	0.00532939	Ass1/Itgb2/Tlr4/Clec7a/Mapk9/Icam1/Ticam1/Tlr2/Aif1/Cd36/Agt	11
BP	GO:1901657	glycosyl compound metabolic process	14/1186	80/18048	0.000657908	0.00731242	0.00532939	Gba2/Gda/Macrod1/Mtap/Aprt/Comt/Apobec1/Nt5e/Pgm2/Ada/Tyw1/Xdh/Gusb/Upp1	14
BP	GO:0042100	B cell proliferation	17/1186	108/18048	0.000659231	0.00731338	0.00533009	Irs2/Fcgr2b/Casp3/Cdkn1a/Lyn/Il13ra1/Tlr4/Tyrobp/Cd300a/Ptprc/Ada/Ticam1/Sash3/Nckap1l/Inpp5d/Mnda/Btk	17
BP	GO:0033008	positive regulation of mast cell activation involved in immune response	7/1186	24/18048	0.000667314	0.00736162	0.00536525	Fcer1g/Stxbp2/Pla2g3/Fgr/Syk/Il4r/Stxbp1	7
BP	GO:0043306	positive regulation of mast cell degranulation	7/1186	24/18048	0.000667314	0.00736162	0.00536525	Fcer1g/Stxbp2/Pla2g3/Fgr/Syk/Il4r/Stxbp1	7
BP	GO:0097067	cellular response to thyroid hormone stimulus	7/1186	24/18048	0.000667314	0.00736162	0.00536525	Ctsl/Ppargc1a/Ctsb/L1cam/Inhbb/Lmo2/Atp1a3	7
BP	GO:0043372	positive regulation of CD4-positive, alpha-beta T cell differentiation	8/1186	31/18048	0.000686467	0.0075588	0.00550896	Anxa1/Il18/Hlx/Sash3/Prkcz/Nckap1l/Il4r/Tnfsf4	8
BP	GO:0034767	positive regulation of ion transmembrane transport	28/1186	222/18048	0.000690017	0.00757512	0.00552085	Amigo1/Itgb1/Ano6/P2rx4/Bak1/Wnk2/Flna/Ccl2/Hcn1/Cacng2/Ryr2/Gjc2/Dpp6/P2ry6/Kcnc1/Rgs7/Fxyd2/Slc6a9/Cemip/Akap6/Adcyap1r1/Trem2/Grin1/Kcnc2/Ptafr/Agt/Lcn2/Thy1	28
BP	GO:1901890	positive regulation of cell junction assembly	19/1186	128/18048	0.000691516	0.00757512	0.00552085	Amigo1/Lrrc24/Syndig1/Myoc/Iqgap1/Clstn3/S100a10/Thbs2/Lingo2/Cbln1/Lrrn3/Stau2/Ptprj/Cntnap2/Wnt4/Nrp1/Agt/Thy1/Slitrk1	19
BP	GO:0045089	positive regulation of innate immune response	20/1186	138/18048	0.000691792	0.00757512	0.00552085	Vav1/Hmgb2/Tlr4/Mmp12/Clec7a/Tyrobp/Parp9/Pycard/Tlr2/Clec4a/Ifi35/Plscr1/Mnda/Lbp/Usp29/Irf7/Irgm/Tlr8/Syk/Coch	20
BP	GO:0032024	positive regulation of insulin secretion	16/1186	99/18048	0.000699107	0.00764107	0.00556892	Irs2/Nnat/Sox4/Prkce/Sirt3/Ptbp1/Adcy8/Pfkm/Trh/Gpld1/Camk2n1/Vsnl1/Abat/Sybu/Rbp4/Snap25	16
BP	GO:0010965	regulation of mitotic sister chromatid separation	12/1186	63/18048	0.000718844	0.0078252	0.00570311	Nek6/Hecw2/Aurkb/Cdt1/Tacc3/Ube2c/Bub1b/Mad2l1/Pttg1/Zwilch/Ttk/Plk1	12
BP	GO:1900024	regulation of substrate adhesion-dependent cell spreading	12/1186	63/18048	0.000718844	0.0078252	0.00570311	Myoc/Dab2/Pdpn/Cib1/Dmtn/Flna/S100a10/Coro1c/Myadm/Postn/Nrp1/Hpse	12
BP	GO:0050803	regulation of synapse structure or activity	33/1186	278/18048	0.000719924	0.0078252	0.00570311	Amigo1/Lrrc24/Fcgr2b/Syndig1/Dgkb/Clstn3/Nptx1/Baiap2/Tubb5/Arhgap22/Thbs2/Lingo2/Arhgap44/Itsn1/Tlr2/Camk2b/Cbln1/Lrrn3/Stau2/Rapgef4/Dnm3/Kif1a/Ncan/Sybu/Epha4/Cdkl5/Ptpro/Trem2/Grin1/Stx1b/Slc17a6/Snap25/Slitrk1	33
BP	GO:1904064	positive regulation of cation transmembrane transport	26/1186	201/18048	0.00072153	0.00782827	0.00570535	Amigo1/Ano6/P2rx4/Bak1/Wnk2/Flna/Ccl2/Hcn1/Cacng2/Ryr2/Gjc2/Dpp6/P2ry6/Kcnc1/Rgs7/Fxyd2/Slc6a9/Cemip/Akap6/Adcyap1r1/Trem2/Grin1/Kcnc2/Agt/Lcn2/Thy1	26
BP	GO:0043367	CD4-positive, alpha-beta T cell differentiation	15/1186	90/18048	0.000730326	0.00789473	0.00575379	Ctsl/Runx1/Cbfb/Anxa1/Satb1/Tox/Il18/Rsad2/Hlx/Il6r/Sash3/Prkcz/Nckap1l/Il4r/Tnfsf4	15
BP	GO:1990089	response to nerve growth factor	15/1186	90/18048	0.000730326	0.00789473	0.00575379	Myoc/Cib1/L1cam/Mapk9/Coro1a/Elavl4/Gria1/Dnmt1/Rapgef4/Kcnc1/Gria2/Stmn2/Kcnc2/Kif5a/Lcn2	15
BP	GO:0043523	regulation of neuron apoptotic process	35/1186	301/18048	0.000736219	0.00794391	0.00578963	Ppargc1a/Lgmn/Tnfrsf1a/Casp3/Ctsz/Hmox1/Nes/Axl/Traf7/Il18/Ccl2/Ppp2r2b/Nefl/Tyrobp/Coro1a/Chl1/Egln3/Grn/Itsn1/Itgam/Casp1/Pla2g3/C5ar1/Cebpb/Fgfr3/Nqo2/Trem2/Grin1/Sncb/Ccl3/Nrp1/Agt/Gabra5/Stxbp1/Lcn2	35
BP	GO:0030214	hyaluronan catabolic process	6/1186	18/18048	0.000742853	0.0080009	0.00583116	Cd44/Tgfb1/Hexa/Gusb/Lyve1/Cemip	6
BP	GO:0009620	response to fungus	14/1186	81/18048	0.000748158	0.00804337	0.00586212	Clec4a3/Bak1/Myd88/Clec4a1/Clec7a/Il17ra/Tgfb1/Tlr2/Cotl1/Clec4a/Cd86/Btk/Syk/Ncf1	14
BP	GO:0010001	glial cell differentiation	34/1186	290/18048	0.000752229	0.00807247	0.00588332	Myoc/Sox4/Vim/Lyn/Hdac11/Tlr4/Zfp365/Cxcr4/Mt2A/Tgfb1/Nab2/Grn/C1qa/Itgam/Cntn2/Tlr2/Nrros/C5ar1/Egr2/Ptprj/Daam2/Fgfr3/Rnf112/Epha4/Nrg1/Cntnap2/Adam22/Trem2/Klf15/Tnfrsf1b/Lingo1/Sox11/Agt/Dab1	34
BP	GO:1901214	regulation of neuron death	45/1186	418/18048	0.000759482	0.00813275	0.00592726	Fcgr2b/Ppargc1a/Lgmn/Tnfrsf1a/Casp3/Ctsz/Hmox1/Nes/Axl/Traf7/Il18/Tlr4/Rras2/Gpnmb/Ccl2/Ppp2r2b/Nefl/Tyrobp/Coro1a/Chl1/Egln3/Grn/C1qa/Itsn1/Itgam/Casp1/Pla2g3/C5ar1/Chga/Cebpb/Fgfr3/Mapt/Sorl1/Nqo2/Trem2/Grin1/Tnfrsf1b/Sncg/Sncb/Ccl3/Nrp1/Agt/Gabra5/Stxbp1/Lcn2	45
BP	GO:0097553	calcium ion transmembrane import into cytosol	25/1186	191/18048	0.000760598	0.00813275	0.00592726	Slc24a2/P2rx4/Prkce/Fkbp1b/Lyn/Bak1/Cyba/Ptpn6/Tgfb1/Coro1a/Ptprc/Ryr2/Pml/Trpv2/P2ry6/Ccr5/Jph3/Htr2b/Cemip/Akap6/Adcyap1r1/Grin1/Grin2c/Ccl3/Thy1	25
BP	GO:0002438	acute inflammatory response to antigenic stimulus	9/1186	39/18048	0.000779435	0.00831913	0.00606309	Fcgr2b/Fcgr2a/Fcgr1a/Fcgr3a/A2m/Fcer1g/Icam1/Cnr1/Btk	9
BP	GO:0030100	regulation of endocytosis	30/1186	246/18048	0.000793781	0.00843945	0.00615078	Itgb1/Cd63/Ano6/Synj2bp/Lgals3/Anxa2/Cd14/Dab2/Fcgr1a/Axl/Necab2/Rin3/Cd300a/Tnk2/Itsn1/Lrsam1/Dnm1/Apoc1/Nckap1l/Cd36/Alox15/Lbp/Nrg1/Trem2/Syk/Nr1h3/Stx1b/Nsf/Aak1/Rit2	30
BP	GO:0008361	regulation of cell size	29/1186	235/18048	0.000796416	0.00843945	0.00615078	Prkg2/Ano6/Sema3c/Vav1/Kcnn4/Msn/L1cam/Ryk/Tmem123/Fn1/Rnd2/Spp1/Cdk4/RGD1307443/Tnfrsf12a/Plek/Trpv2/Ccr5/Mapt/Fgf13/Atp2b2/Alox15/Cdkl5/Nrg1/Slc12a7/Ret/Nrp1/Crabp2/Slc12a5	29
BP	GO:0051651	maintenance of location in cell	29/1186	235/18048	0.000796416	0.00843945	0.00615078	Tspo/Slc30a7/Prkce/Fkbp1b/Lyn/Cyba/Ptpn6/Chchd10/Tgfb1/Coro1a/Ptprc/Dzip1/Hk2/Ryr2/Pml/Hexa/P2ry6/Ccr5/Gm2a/Jph3/Sorl1/Htr2b/Cemip/Akap6/Kdelr3/Ccl3/Rit2/Lcn2/Thy1	29
BP	GO:1901888	regulation of cell junction assembly	29/1186	235/18048	0.000796416	0.00843945	0.00615078	Amigo1/Lrrc24/Rap1b/Syndig1/Myoc/Limch1/Mmp14/Iqgap1/Prkaca/Clstn3/Dmtn/Nptx1/S100a10/Thbs2/Lingo2/Coro1c/Tlr2/Cbln1/Lrrn3/Stau2/Ptprj/Cntnap2/Grin1/Wnt4/Nrp1/Agt/Snap25/Thy1/Slitrk1	29
BP	GO:0061572	actin filament bundle organization	24/1186	181/18048	0.000798267	0.00844392	0.00615404	Rhoc/Pdlim4/Myoc/Limch1/Gas7/Pfn1/Dmtn/Flna/Sh3pxd2b/Ezr/Fhod3/Coro1b/Baiap2/S100a10/Pfn2/Actn1/Lcp1/Swap70/Cgnl1/Plek/Aif1/Rhpn2/Wnt4/Nrp1	24
BP	GO:0032735	positive regulation of interleukin-12 production	10/1186	47/18048	0.000800286	0.00845016	0.00615859	Tlr4/Clec7a/Tlr2/Laptm5/Unc93b1/Plcb1/Irf1/Cd36/Syk/Tnfsf4	10
BP	GO:0045862	positive regulation of proteolysis	42/1186	384/18048	0.000818663	0.00862879	0.00628878	Lgmn/Anxa2/Dab2/Mmp14/Rps27l/Lyn/Bak1/Agtpbp1/Casp4/Ccdc22/Ctsc/Clec7a/S100a10/Mapk9/Egln3/Grn/Fn1/Casp1/Pycard/Cntn2/Xdh/Gpld1/Pml/Cyfip2/Cldn4/Laptm5/Adam9/Zfand2a/Epha4/Trem2/Grin1/Syk/Dap/Tnfrsf1b/Ret/Myc/Trib1/Hpse/Rcn3/Pcolce/Sox7/Plk1	42
BP	GO:0045620	negative regulation of lymphocyte differentiation	12/1186	64/18048	0.000832711	0.00874568	0.00637397	Runx1/Cd44/Cbfb/Anxa1/Lilrb4/Fgl2/Hspb1/Ptpn2/Hlx/Irf1/Il4r/Tnfsf4	12
BP	GO:2000649	regulation of sodium ion transmembrane transporter activity	12/1186	64/18048	0.000832711	0.00874568	0.00637397	Ptpn3/Fxyd5/Scn1b/Hecw2/Wnk2/Fxyd7/Scn4b/Stom/Neto1/Atp1a2/Fxyd2/Fgf13	12
BP	GO:2000106	regulation of leukocyte apoptotic process	18/1186	120/18048	0.000834247	0.00874628	0.00637441	Irs2/Fcgr2b/Cd44/Anxa1/Lgals3/Axl/Lyn/Il18/Hcls1/Fcer1g/Aurkb/Icam1/Ada/Ripk3/Ccr5/Blm/Dock8/Myc	18
BP	GO:0043547	positive regulation of GTPase activity	31/1186	258/18048	0.000840287	0.00879401	0.00640919	Itgb1/Tax1bp3/Rgs6/Vav1/Ccl6/Ccl2/S100a10/Apc2/Arhgap22/Rasgrp2/Coro1c/Icam1/Tgm2/Gnao1/Chn1/Iqsec3/Rapgef4/Rgs7/Ccl4/Sgsm1/Cdkl5/Dock8/Arhgap11a/Adap2/Wnt4/Ccl3/Arhgap25/Ccl9/Ect2/Ccl7/Thy1	31
BP	GO:0001780	neutrophil homeostasis	8/1186	32/18048	0.000863154	0.00901737	0.00657198	Fcgr2b/Cd44/Anxa1/Axl/Il18/Sh2b3/Itgam/Btk	8
BP	GO:0048167	regulation of synaptic plasticity	39/1186	350/18048	0.000869695	0.00906968	0.0066101	Slc24a2/Fcgr2b/Lgmn/Prrt1/Bhlhe40/Rims1/Baiap2/Adcy8/Tyrobp/Unc13c/Nrgn/Shisa9/Gria1/Cntn2/Camk2b/Cbln1/Rab3a/Cabp1/Neto1/Egr2/Nsg1/Stau2/Mapt/Prkcz/Brsk1/Prkar1b/Jph3/Camk2g/Atp2b2/Epha4/Syp/Calb2/Grin1/Grin2c/Agt/Ncdn/Stxbp1/Prrt2/Snap25	39
BP	GO:0032479	regulation of type I interferon production	16/1186	101/18048	0.00087424	0.00908503	0.00662129	Cd14/Hmgb2/Tlr4/Myd88/Mmp12/Ifnar1/Pycard/Ticam1/Tlr2/Tlr7/Irf1/Irf7/Tlr8/Isg15/Syk/Irf5	16
BP	GO:0032606	type I interferon production	16/1186	101/18048	0.00087424	0.00908503	0.00662129	Cd14/Hmgb2/Tlr4/Myd88/Mmp12/Ifnar1/Pycard/Ticam1/Tlr2/Tlr7/Irf1/Irf7/Tlr8/Isg15/Syk/Irf5	16
BP	GO:0062197	cellular response to chemical stress	45/1186	421/18048	0.000881233	0.00914164	0.00666255	Prkg2/Slc25a24/Rbm11/Ppargc1a/Casp3/Anxa1/Tspo/Hmox1/Cdk1/Cblb/Axl/Il18/Hspb1/Tlr4/Ripk1/Klf6/Mapk9/Itgam/Ripk3/Pml/Nefm/Stau2/Gpx1/Mapt/Il18bp/Fxyd2/Rnf112/Aif1/Cd36/Melk/Rcsd1/Btk/Trem2/Ybx3/Cyp1b1/Sncg/Ncf1/Myc/Wnt4/Mapk10/Nefh/Ect2/Wnt16/Vnn1/Lcn2	45
BP	GO:0010212	response to ionizing radiation	25/1186	193/18048	0.000885995	0.00917494	0.00668682	Gadd45a/Itgb1/Casp3/Anxa1/Cdkn1a/Nes/Nabp1/Bak1/Cyba/Ccl2/Tgfb1/Ptprc/Apobec1/Icam1/Dnmt1/Pml/Il6r/Gpx1/Ccr5/Blm/Myc/Socs3/Ect2/Ccl7/Lcn2	25
BP	GO:0031669	cellular response to nutrient levels	34/1186	293/18048	0.000901693	0.00932118	0.0067934	Cadps2/Slc38a3/Itgb1/Ctsl/Atf3/Hmox1/Cdkn1a/Cd68/Folr2/Ucp2/Ralb/Tnc/Comt/Klf10/Acp5/Icam1/Adamts1/Plin2/Ctsk/Postn/Brsk1/Plin3/Ppp1r15a/Lpl/Ltbp1/Inhbb/Gdap1/Dap/Wnt4/Col1a1/Upp1/Dsc2/Fes/Lcn2	34
BP	GO:1904407	positive regulation of nitric oxide metabolic process	11/1186	56/18048	0.00090633	0.00935275	0.00681641	Ass1/Itgb2/Tlr4/Clec7a/Mapk9/Icam1/Ticam1/Tlr2/Aif1/Cd36/Agt	11
BP	GO:0061041	regulation of wound healing	20/1186	141/18048	0.000911334	0.00938801	0.00684211	Itgb1/Ano6/Anxa1/Anxa2/Prkce/Dmtn/Ccl2/Cxcr4/Plau/Clec7a/Pros1/Sh2b3/Cldn4/Tnfrsf12a/Abat/Hbegf/Cd36/Wfdc1/Wnt4/Hpse	20
BP	GO:0070723	response to cholesterol	9/1186	40/18048	0.000947861	0.0097473	0.00710397	Tgfbr2/Tgfb1/Acsl5/Acp5/Gpld1/Ccr5/Inhbb/Nr1h3/Ccl3	9
BP	GO:0008038	neuron recognition	10/1186	48/18048	0.000952238	0.00975837	0.00711203	Amigo1/Casp3/Cxcr4/L1cam/Cntn2/Cnr1/Cntn4/Crtac1/Epha4/Nrp1	10
BP	GO:0030890	positive regulation of B cell proliferation	10/1186	48/18048	0.000952238	0.00975837	0.00711203	Irs2/Cdkn1a/Il13ra1/Tlr4/Ptprc/Ada/Ticam1/Sash3/Nckap1l/Btk	10
BP	GO:0090303	positive regulation of wound healing	12/1186	65/18048	0.000961234	0.00983352	0.0071668	Itgb1/Ano6/Anxa1/Prkce/Dmtn/Ccl2/Cxcr4/Clec7a/Cldn4/Hbegf/Cd36/Hpse	12
BP	GO:0070997	neuron death	49/1186	471/18048	0.000966844	0.00987383	0.00719618	Fcgr2b/Ppargc1a/Lgmn/Tnfrsf1a/Casp3/Ctsz/Hmox1/Nes/Axl/Traf7/Il18/Tlr4/Rras2/Gpnmb/Ccl2/Plau/Ppp2r2b/Nefl/Tyrobp/Coro1a/Chl1/Egln3/Grn/C1qa/Itsn1/Itgam/Casp1/Pla2g3/Camk2b/C5ar1/Chga/Cebpb/Gpx1/Ccr5/Fgfr3/Mapt/Sorl1/Nqo2/Trem2/Grin1/Tnfrsf1b/Sncg/Sncb/Ccl3/Nrp1/Agt/Gabra5/Stxbp1/Lcn2	49
BP	GO:0002866	positive regulation of acute inflammatory response to antigenic stimulus	5/1186	13/18048	0.00100163	0.0101763	0.00741664	Fcgr2a/Fcgr1a/Fcer1g/Cnr1/Btk	5
BP	GO:0009169	purine ribonucleoside monophosphate catabolic process	5/1186	13/18048	0.00100163	0.0101763	0.00741664	Gda/Nt5c/Nt5e/Ada/Xdh	5
BP	GO:0060368	regulation of Fc receptor mediated stimulatory signaling pathway	5/1186	13/18048	0.00100163	0.0101763	0.00741664	Fcgr2a/Lyn/Ptprc/Ptprj/Plscr1	5
BP	GO:0035725	sodium ion transmembrane transport	24/1186	184/18048	0.00100836	0.0102272	0.0074537	Slc24a2/Ptpn3/Ano6/Hcn2/Fxyd5/Scn1b/Hecw2/Wnk2/Fxyd7/Hcn1/Nalcn/Slc24a3/Scn4b/Stom/Neto1/Slc4a7/Atp1a2/Fxyd2/Fgf13/Scn1a/Slc6a9/Kcnk1/Atp1a3/Slc17a6	24
BP	GO:0150063	visual system development	49/1186	472/18048	0.00101212	0.0102477	0.00746866	Slc25a25/Fgf9/Tgif1/Ninj1/Nes/Vim/Bak1/Agtpbp1/Col4a1/Sh3pxd2b/Rab11fip4/Tgfbr2/Tgfb1/Cited2/Mab21l2/Grn/Naglu/Col5a2/C1qa/Itgam/Hcn1/Olfm3/Tcirg1/Cdk4/Fbn1/Tmod1/Stau2/Slc4a7/Hps1/Smarcd3/Col5a1/Fgfr3/Tenm3/Spry1/Col8a1/Pxdn/Atp2b2/Tsku/Aldh1a1/Cyp1b1/Ret/Maf/Sox11/Nrp1/Celf4/Cfd/Rbp4/Slc17a6/Thy1	49
BP	GO:0006814	sodium ion transport	31/1186	261/18048	0.00101738	0.0102803	0.00749242	Slc24a2/Slc38a3/Ptpn3/Ano6/P2rx4/Hcn2/Fxyd5/Scn1b/Hecw2/Wnk2/Fxyd7/Tgfb1/Hcn1/Nalcn/Slc24a3/Scn4b/Stom/Neto1/Slc4a7/Sptbn4/Atp1a2/Fxyd2/Fgf13/Scn1a/Slc6a9/Kcnk1/Slc5a7/Atp1a3/Slc17a6/Slc38a6/Nkain1	31
BP	GO:0002524	hypersensitivity	6/1186	19/18048	0.00102577	0.0102803	0.00749242	Fcgr2b/Fcgr2a/Fcgr1a/Fcgr3a/Fcer1g/Btk	6
BP	GO:0009158	ribonucleoside monophosphate catabolic process	6/1186	19/18048	0.00102577	0.0102803	0.00749242	Gda/Nt5c/Nt5e/Ada/Xdh/Upp1	6
BP	GO:0045624	positive regulation of T-helper cell differentiation	6/1186	19/18048	0.00102577	0.0102803	0.00749242	Anxa1/Il18/Hlx/Prkcz/Il4r/Tnfsf4	6
BP	GO:0060100	positive regulation of phagocytosis, engulfment	6/1186	19/18048	0.00102577	0.0102803	0.00749242	Ano6/Fcgr1a/Nckap1l/Cd36/Lbp/Trem2	6
BP	GO:1905155	positive regulation of membrane invagination	6/1186	19/18048	0.00102577	0.0102803	0.00749242	Ano6/Fcgr1a/Nckap1l/Cd36/Lbp/Trem2	6
BP	GO:0032868	response to insulin	40/1186	365/18048	0.00103678	0.010373	0.00755999	Inppl1/Irs2/Zfp106/Lyn/Tlr4/Aprt/Got1/Ptpn2/Ccl2/Ucp2/Nucb2/Shc1/Acsl5/Acp5/Gcnt1/Apobec1/Icam1/Tlr2/Cdk4/Gpld1/Rab13/Egr2/Ptprj/Ctsk/Slc25a33/Prkcz/Sorl1/Lpl/Cd36/Acsl6/Inhbb/Klf15/Nr1h3/Sh2b2/Myc/Col1a1/Socs3/Agt/Rbp4/Eif4ebp1	40
BP	GO:0061351	neural precursor cell proliferation	26/1186	206/18048	0.00104176	0.0104053	0.00758354	Itgb1/Dixdc1/Ctsz/Plxnb2/Tox/Nes/Lyn/Flna/Cxcr4/Ryk/Tgfb1/Grn/Gjc2/C5ar1/Smarcd3/Ccr5/Tacc3/Fgf13/Kif1a/Cend1/Acsl6/Melk/Hhip/Cntnap2/Hhex/Racgap1	26
BP	GO:0002762	negative regulation of myeloid leukocyte differentiation	11/1186	57/18048	0.00105747	0.0105203	0.00766737	Runx1/Lilrb4/Mafb/C1qc/Lyn/Ptpn2/Fbn1/Inpp5d/Myc/Ccl3/Trib1	11
BP	GO:0032892	positive regulation of organic acid transport	11/1186	57/18048	0.00105747	0.0105203	0.00766737	Slc38a3/Itgb1/Mapk9/Acsl5/Pla2g3/Trh/Abat/Acsl6/P2ry2/Agt/Stxbp1	11
BP	GO:0003158	endothelium development	21/1186	153/18048	0.00105862	0.0105203	0.00766737	Rap1b/Tnfrsf1a/Rbpj/Pdpn/Msn/Ezr/Myd88/Cxcr4/Itgax/Myadm/Icam1/S1pr3/Xdh/Gpx1/Plcb1/Nrg1/Col15a1/Hapln2/Agt/Hpse/Lcn2	21
BP	GO:0071353	cellular response to interleukin-4	8/1186	33/18048	0.00107453	0.0106605	0.00776954	Mrc1/Ptpn2/Coro1a/Cdk4/Pml/Parp14/Mcm2/Nfil3	8
BP	GO:0032757	positive regulation of interleukin-8 production	12/1186	66/18048	0.00110584	0.0109345	0.00796919	Cd14/Il18/Tlr4/Myd88/Ripk1/Clec7a/Pycard/Tlr2/Tlr7/Lbp/Tlr8/Syk	12
BP	GO:0051306	mitotic sister chromatid separation	12/1186	66/18048	0.00110584	0.0109345	0.00796919	Nek6/Hecw2/Aurkb/Cdt1/Tacc3/Ube2c/Bub1b/Mad2l1/Pttg1/Zwilch/Ttk/Plk1	12
BP	GO:0045446	endothelial cell differentiation	19/1186	133/18048	0.00110972	0.0109546	0.00798385	Rap1b/Tnfrsf1a/Rbpj/Pdpn/Msn/Ezr/Myd88/Cxcr4/Myadm/Icam1/S1pr3/Xdh/Gpx1/Plcb1/Nrg1/Col15a1/Hapln2/Agt/Hpse	19
BP	GO:0030225	macrophage differentiation	10/1186	49/18048	0.00112704	0.0110787	0.00807428	C1qc/Ptpn2/Hcls1/Ripk1/Tgfb1/Pf4/Itgam/Tlr2/Nrros/Trib1	10
BP	GO:0045923	positive regulation of fatty acid metabolic process	10/1186	49/18048	0.00112704	0.0110787	0.00807428	Irs2/Ppargc1a/Abcd2/Anxa1/Mapk9/Nucb2/Acsl5/Pla2g3/Nr1h3/Agt	10
BP	GO:0045649	regulation of macrophage differentiation	7/1186	26/18048	0.00112979	0.0110787	0.00807428	C1qc/Ptpn2/Hcls1/Ripk1/Tgfb1/Pf4/Trib1	7
BP	GO:0090382	phagosome maturation	7/1186	26/18048	0.00112979	0.0110787	0.00807428	Rab32/Rab34/Rab7b/Coro1a/Myo7a/Tcirg1/Mreg	7
BP	GO:0050869	negative regulation of B cell activation	9/1186	41/18048	0.00114463	0.0112056	0.00816683	Fcgr2b/Casp3/Lyn/Tyrobp/Cd300a/Laptm5/Inpp5d/Mnda/Btk	9
BP	GO:0002437	inflammatory response to antigenic stimulus	15/1186	94/18048	0.00115955	0.0113329	0.0082596	Fcgr2b/Rbpj/Fcgr2a/Fcgr1a/Cd68/Fcgr3a/A2m/Hmgb2/Fcer1g/Icam1/Gpx1/Ccr5/Cnr1/Btk/Trem2	15
BP	GO:0033674	positive regulation of kinase activity	51/1186	500/18048	0.00119149	0.0116259	0.00847312	Cd44/Cdkn1a/Fcgr1a/Iqgap1/Axl/Lyn/Il18/Cib1/Tlr4/Tgfbr2/Ralb/Ryk/Adcy8/Tgfb1/Nab2/Tpd52l1/Cd300a/Ptprc/Lcp2/Itsn1/Ripk3/Il6r/Fbn1/Fgd2/Camkk1/Adam9/Fgfr3/Prkcz/Nckap1l/Fgf13/Hbegf/Epha5/Htr2b/Fgr/Epha4/Eef1a2/Cemip/Cd86/Nrg1/Akap6/Irgm/Gprc5b/Trem2/Syk/Ret/Ncf1/Mapre3/Ect2/Agt/Cks1b/Dab1	51
BP	GO:0021700	developmental maturation	39/1186	356/18048	0.00119773	0.0116494	0.00849027	Cd63/Runx1/Cd44/Ano6/Rbpj/Abhd2/Myoc/Cbfb/Cdkn1a/Cdk1/Pfn1/Rab32/Axl/Prkaca/Clec7a/Nefl/Tgfb1/Unc13c/C1qa/Lyl1/Pla2g3/Cntn2/Camk2b/Rab3a/Fam20c/Igsf21/Sptbn4/Fgfr3/Tdrkh/Kif20a/Cend1/Ccnb2/Sybu/Cntnap2/Btk/Grin1/Ret/Sez6/Stxbp1	39
BP	GO:0048659	smooth muscle cell proliferation	28/1186	230/18048	0.00119785	0.0116494	0.00849027	Fgf9/Ppargc1a/Efemp2/Rbpj/C3ar1/Hmox1/Cdkn1a/Il18/Cyba/Tlr4/Rgs5/Myd88/Tgfbr2/Tgfb1/Shc1/Comt/Dnmt1/Tgm2/Adamts1/Il6r/P2ry6/Aif1/Hbegf/Nqo2/Myc/Trib1/Ptafr/Agt	28
BP	GO:0002028	regulation of sodium ion transport	16/1186	104/18048	0.00120607	0.011691	0.00852055	Ptpn3/P2rx4/Fxyd5/Scn1b/Hecw2/Wnk2/Fxyd7/Tgfb1/Scn4b/Stom/Neto1/Sptbn4/Atp1a2/Fxyd2/Fgf13/Nkain1	16
BP	GO:0002690	positive regulation of leukocyte chemotaxis	16/1186	104/18048	0.00120607	0.011691	0.00852055	Ano6/Lgmn/C3ar1/Ccl2/Swap70/Rac2/Gpsm3/C5ar1/Ptprj/Nckap1l/Aif1/Thbs4/Ccl4/Lbp/Ccl3/Ccl7	16
BP	GO:0062012	regulation of small molecule metabolic process	41/1186	380/18048	0.00122139	0.0118201	0.00861465	Irs2/Ak4/Ppargc1a/Abcd2/Pptc7/Sirt5/Anxa1/Fabp5/Tspo/Dab2/Abcg4/Ugt1a1/Prkce/Ptpn2/Nln/Mapk9/Nucb2/Dyrk2/Comt/Acsl5/Sec14l2/Pla2g3/Gpld1/Slc7a7/Ncs1/Plek/P2ry6/Apoc1/Cnr1/Dgat2/Ier3/Cd36/Adcyap1r1/Trem2/Nr1h3/Myc/Wnt4/Plcd1/Atcay/Ptafr/Agt	41
BP	GO:0010883	regulation of lipid storage	11/1186	58/18048	0.00122881	0.0118338	0.0086246	Mest/Ptpn2/Osbpl11/Vstm2a/Plin2/Scarb1/Plin3/Lpl/Cd36/Trem2/Nr1h3	11
BP	GO:0032965	regulation of collagen biosynthetic process	11/1186	58/18048	0.00122881	0.0118338	0.0086246	Vim/Il18/Got1/Ccl2/Tgfb1/Fn1/Il6r/Eng/Ltbp1/Wnt4/Emilin1	11
BP	GO:0043268	positive regulation of potassium ion transport	11/1186	58/18048	0.00122881	0.0118338	0.0086246	Amigo1/Ano6/Wnk2/Flna/Dpp6/Kcnc1/Rgs7/Fxyd2/Akap6/Trem2/Kcnc2	11
BP	GO:0110148	biomineralization	24/1186	187/18048	0.00126465	0.0120739	0.00879961	Ano6/Sbno2/Cd276/Gpnmb/Tgfb1/Klf10/Nt5e/Ada/Spp1/Lox/Tcirg1/Slc24a3/Fam20c/Cebpb/Fgfr3/Mgp/Nell1/Atp2b2/Fgr/Alox15/Isg15/Wnt4/Col1a1/Ccl3	24
BP	GO:0001678	cellular glucose homeostasis	29/1186	242/18048	0.00126666	0.0120739	0.00879961	Irs2/Ppargc1a/Sox4/Prkce/Fkbp1b/Rab34/Prkaca/Cyba/Nptx1/Ccl2/Ucp2/Plau/Adcy8/Icam1/Pfkm/Fn1/Lgals1/Hk2/Gpld1/Gpx1/Camk2n1/Vsnl1/Epha5/Sybu/Ptprn2/Trem2/Klf15/Slc12a7/Ncf1	29
BP	GO:0071322	cellular response to carbohydrate stimulus	29/1186	242/18048	0.00126666	0.0120739	0.00879961	Irs2/Ppargc1a/Sox4/Prkce/Fkbp1b/Rab34/Prkaca/Cyba/Nptx1/Ccl2/Ucp2/Plau/Adcy8/Icam1/Fn1/Lgals1/Gpld1/Gpx1/Camk2n1/Vsnl1/Plcb1/Ppp1r15a/Epha5/Sybu/Ptprn2/Trem2/Slc12a7/Ncf1/Myc	29
BP	GO:0048880	sensory system development	49/1186	477/18048	0.00126779	0.0120739	0.00879961	Slc25a25/Fgf9/Tgif1/Ninj1/Nes/Vim/Bak1/Agtpbp1/Col4a1/Sh3pxd2b/Rab11fip4/Tgfbr2/Tgfb1/Cited2/Mab21l2/Grn/Naglu/Col5a2/C1qa/Itgam/Hcn1/Olfm3/Tcirg1/Cdk4/Fbn1/Tmod1/Stau2/Slc4a7/Hps1/Smarcd3/Col5a1/Fgfr3/Tenm3/Spry1/Col8a1/Pxdn/Atp2b2/Tsku/Aldh1a1/Cyp1b1/Ret/Maf/Sox11/Nrp1/Celf4/Cfd/Rbp4/Slc17a6/Thy1	49
BP	GO:0000768	syncytium formation by plasma membrane fusion	12/1186	67/18048	0.00126803	0.0120739	0.00879961	Itgb1/Cd44/Sbno2/Tyrobp/Cd53/Casp1/Myof/Adamts5/Adam9/Plekho1/Trem2/Il4r	12
BP	GO:0019098	reproductive behavior	12/1186	67/18048	0.00126803	0.0120739	0.00879961	Fuom/Scamp4/Grn/Hcn1/Ada/Dnm3/Cnr1/Abat/Brinp1/Grin1/P2ry2/Ppp1r1b	12
BP	GO:0140253	cell-cell fusion	12/1186	67/18048	0.00126803	0.0120739	0.00879961	Itgb1/Cd44/Sbno2/Tyrobp/Cd53/Casp1/Myof/Adamts5/Adam9/Plekho1/Trem2/Il4r	12
BP	GO:0043409	negative regulation of MAPK cascade	25/1186	198/18048	0.00128072	0.0121751	0.00887336	Inppl1/Atf3/Synj2bp/Lilrb4/Dab2/Sirt3/Lyn/Wnk2/Tlr4/Ezr/Ptpn2/Ptpn6/Cd300a/Ptprc/Ptprr/Sh2b3/Ptprj/Spry1/Sorl1/Epha4/Trem2/Myc/Agt/Dusp2/Emilin1	25
BP	GO:0006869	lipid transport	46/1186	441/18048	0.00129055	0.0122488	0.0089271	Irs2/Runx1/Ano6/Abcd2/Osbpl6/Rbp1/Anxa1/Pitpnm2/Fabp5/Tspo/Anxa2/Dab2/Abcg4/Atp10d/Kcnn4/Surf4/Soat1/Mapk9/Nucb2/Acsl5/Fabp4/Osbpl11/Spp1/Pla2g3/Plin2/Scarb1/Apoc1/Slco1c1/Ano3/Gm2a/Plscr1/Abca5/Cd36/Acsl6/Lbp/Esyt1/Nrg1/Tsku/Trem2/Syk/Nr1h3/P2ry2/Pmp2/Crabp2/Agt/Rbp4	46
BP	GO:0050830	defense response to Gram-positive bacterium	20/1186	145/18048	0.00129523	0.0122735	0.00894512	Hck/Lyz2/Il18/Hmgb2/Myo1f/Myd88/Casp4/Acp5/Gbp2/Pycard/Tlr2/C5ar1/Chga/Pld1/Gbp4/Cd36/Fgr/Lbp/Ncf1/Mmp7	20
BP	GO:0097028	dendritic cell differentiation	10/1186	50/18048	0.00132717	0.0125561	0.00915108	Rbpj/Ltbr/Axl/Lyn/Tgfbr2/Slamf9/Tgfb1/Cebpb/Cd86/Trem2	10
BP	GO:0002474	antigen processing and presentation of peptide antigen via MHC class I	9/1186	42/18048	0.00137313	0.0129494	0.00943773	Clec4a3/Fcgr2a/Fcgr1a/Mfsd6/Fcer1g/Tapbp/Ifi30/Clec4a/RT1-CE10	9
BP	GO:2000516	positive regulation of CD4-positive, alpha-beta T cell activation	9/1186	42/18048	0.00137313	0.0129494	0.00943773	Anxa1/Il18/Tgfbr2/Hlx/Sash3/Prkcz/Nckap1l/Il4r/Tnfsf4	9
BP	GO:0051495	positive regulation of cytoskeleton organization	26/1186	210/18048	0.00138039	0.0129972	0.00947257	Rhoc/Pdlim4/Myoc/Hck/Gda/Limch1/Pfn1/Prkce/Nes/Flna/Sh3pxd2b/Baiap2/S100a10/Pfn2/Vasp/Swap70/Icam1/Pycard/Plek/Mapt/Nckap1l/Alox15/Stmn2/Wnt4/Nrp1/Fes	26
BP	GO:0098969	neurotransmitter receptor transport to postsynaptic membrane	6/1186	20/18048	0.0013846	0.0130161	0.00948631	Arhgap44/Nsg1/Cplx1/Stx1b/Mapk10/Snap25	6
BP	GO:0072659	protein localization to plasma membrane	35/1186	312/18048	0.00138821	0.0130293	0.00949593	Prkg2/Itgb1/Tnfrsf1a/Lgals3/Anxa2/Dab2/Mmp14/Efr3b/Rab34/Cib1/Flna/Ezr/Myl12a/S100a10/Abi3/Fcer1g/Tgfb1/Arhgap44/Kcnip4/Myadm/Camk2b/Mrap2/Rab3a/Rab13/Dpp6/Nsg1/Ttc7a/Sptbn4/Epb41l3/Prkcz/Fgf13/Camk2g/Trem2/Nsf/Stxbp1	35
BP	GO:0001706	endoderm formation	11/1186	59/18048	0.00142231	0.0133071	0.00969842	Mmp14/Itgb2/Col5a2/Fn1/Col6a1/Col4a2/Col5a1/Col12a1/Col8a1/Dusp2/Sox7	11
BP	GO:0031646	positive regulation of nervous system process	11/1186	59/18048	0.00142231	0.0133071	0.00969842	Fcgr1a/Rims1/Itgax/Egr2/Rapgef4/Abat/Prkar1b/Nrg1/Cntnap2/Tnfrsf1b/Ptafr	11
BP	GO:0017156	calcium-ion regulated exocytosis	13/1186	77/18048	0.00142736	0.0133123	0.00970218	Cadps2/Rap1b/Arhgap17/Rims1/Unc13c/Cadps/Rab3a/Rapgef4/Syn2/Stx1b/Sptbn2/Stxbp1/Snap25	13
BP	GO:2000514	regulation of CD4-positive, alpha-beta T cell activation	13/1186	77/18048	0.00142736	0.0133123	0.00970218	Runx1/Cd44/Cbfb/Anxa1/Cblb/Il18/Tgfbr2/Hlx/Sash3/Prkcz/Nckap1l/Il4r/Tnfsf4	13
BP	GO:0038093	Fc receptor signaling pathway	7/1186	27/18048	0.00143967	0.013406	0.00977046	Fcgr2b/Fcgr2a/Fcgr1a/Fcgr3a/Fcer1g/Ptprc/Ptprj	7
BP	GO:0045185	maintenance of protein location	15/1186	96/18048	0.00144363	0.0134217	0.00978191	Tspo/Flna/Ccdc22/Chchd10/Dzip1/Pex5l/Nrros/Hk2/Pml/Fbn1/Tacc3/Sorl1/Ltbp1/Kdelr3/Rit2	15
BP	GO:0002534	cytokine production involved in inflammatory response	12/1186	68/18048	0.00144942	0.0134332	0.00979033	Abcd2/Lilrb4/Tlr4/Myd88/Clec7a/Il17ra/Pycard/Pla2g3/Ticam1/Gpsm3/Pld3/Trem2	12
BP	GO:1900015	regulation of cytokine production involved in inflammatory response	12/1186	68/18048	0.00144942	0.0134332	0.00979033	Abcd2/Lilrb4/Tlr4/Myd88/Clec7a/Il17ra/Pycard/Pla2g3/Ticam1/Gpsm3/Pld3/Trem2	12
BP	GO:0006690	icosanoid metabolic process	19/1186	136/18048	0.00145214	0.0134374	0.00979337	Tnfrsf1a/Anxa1/Fabp5/Tbxas1/Pdpn/Tlr4/Alox5ap/Mapk9/Pla2g3/Tlr2/Gpx1/Gsta1/Alox15/Syk/Cyp1b1/Mgst2/Ncf1/Cyp2d1/Ptgs1	19
BP	GO:0015849	organic acid transport	38/1186	348/18048	0.00145792	0.0134698	0.00981695	Slc38a3/Irs2/Itgb1/Slc7a10/Abcd2/Rbp1/Anxa1/Fabp5/Slc7a6/Folr2/Mapk9/Acsl5/Fabp4/Slc1a2/Pla2g3/Trh/Slc7a7/Plin2/Slco1c1/Slc25a14/Abat/Slc6a9/Cd36/Acsl6/Slc3a1/Slc32a1/Syk/Slc16a3/P2ry2/Pmp2/Myc/Slc7a14/Crabp2/Agt/Stxbp1/Slc25a18/Slc17a6/Slc38a6	38
BP	GO:0001781	neutrophil apoptotic process	5/1186	14/18048	0.00147423	0.0135359	0.00986517	Fcgr2b/Cd44/Anxa1/Il18/Itgam	5
BP	GO:0002664	regulation of T cell tolerance induction	5/1186	14/18048	0.00147423	0.0135359	0.00986517	Runx1/Lilrb4/Cblb/Tgfbr2/Cd86	5
BP	GO:0009128	purine nucleoside monophosphate catabolic process	5/1186	14/18048	0.00147423	0.0135359	0.00986517	Gda/Nt5c/Nt5e/Ada/Xdh	5
BP	GO:0033004	negative regulation of mast cell activation	5/1186	14/18048	0.00147423	0.0135359	0.00986517	Hmox1/Ptpn6/Enpp3/Cd300a/Cnr1	5
BP	GO:0001101	response to acid chemical	33/1186	290/18048	0.00147916	0.0135427	0.00987012	Amigo1/Ppargc1a/Tnfrsf1a/Casp3/Gss/Lyn/Ass1/Col4a1/Cyba/Myd88/Ccl2/Baiap2/Cybb/L1cam/Mapk9/Gria1/Col5a2/Icam1/Hcn1/Col6a1/Slc1a2/Ada/Dnmt1/Camk2b/Cebpb/Gmps/Gria2/Grin1/Sncg/Myc/Wnt4/Col1a1/Mapk10	33
BP	GO:0010770	positive regulation of cell morphogenesis involved in differentiation	16/1186	106/18048	0.00148184	0.0135427	0.00987012	Myoc/Dab2/Cib1/Dmtn/Flna/Cux1/Baiap2/S100a10/Mapk9/Myadm/Camk2b/Stau2/Epha4/Cdkl5/Nrp1/Hpse	16
BP	GO:0015908	fatty acid transport	16/1186	106/18048	0.00148184	0.0135427	0.00987012	Irs2/Abcd2/Rbp1/Anxa1/Fabp5/Mapk9/Acsl5/Fabp4/Pla2g3/Plin2/Cd36/Acsl6/Syk/P2ry2/Pmp2/Crabp2	16
BP	GO:0098657	import into cell	30/1186	256/18048	0.00150405	0.0137245	0.0100026	Slc24a2/Irs2/Itgb1/Hcn2/Wnk2/Folr2/Slc31a1/Slc15a3/Acsl5/Slc1a2/Nat8l/Lrsam1/Steap4/Trpv2/Sv2b/Atp1a2/Fxyd2/Slc6a9/Slc39a8/Cd36/Acsl6/Syngr3/Trem2/Slc12a7/Atp1a3/Agt/Slc12a5/Rbp4/Slc17a6/Lcn2	30
BP	GO:0070373	negative regulation of ERK1 and ERK2 cascade	14/1186	87/18048	0.00153813	0.0140138	0.0102135	Atf3/Synj2bp/Dab2/Sirt3/Lyn/Wnk2/Tlr4/Ezr/Ptpn2/Ptprc/Ptprr/Spry1/Epha4/Emilin1	14
BP	GO:0016358	dendrite development	36/1186	326/18048	0.0015769	0.0143449	0.0104548	Itgb1/Fcgr2b/Dynlt1/Btbd3/Iqgap1/Hecw2/Zfp365/Mcf2/Lst1/Cux1/Baiap2/Arhgap44/Elavl4/Grn/Itsn1/Camk2b/Grin3a/Celsr2/RGD1307443/Stau2/Rapgef4/Dnm3/Matn2/Kif1a/Epha5/Epha4/Cdkl5/Nrg1/Cntnap2/Grin1/Sult4a1/Nrp1/Sez6/Slc12a5/Dab1/Chat	36
BP	GO:0002262	myeloid cell homeostasis	26/1186	212/18048	0.00158269	0.0143755	0.010477	Fcgr2b/Cd44/Casp3/Anxa1/Hmox1/Mafb/Axl/Lyn/Il18/Bak1/Hmgb2/Dmtn/Ptpn2/Hcls1/Fcer1g/Cited2/Sh2b3/Itgam/Dnase2/Nckap1l/Inpp5d/Lipa/Ahsp/Lmo2/Btk/Isg15	26
BP	GO:0006809	nitric oxide biosynthetic process	15/1186	97/18048	0.00160622	0.0145445	0.0106003	Tspo/P2rx4/Ass1/Itgb2/Tlr4/Clec7a/Mapk9/Acp5/Icam1/Ticam1/Tlr2/Aif1/Cd36/Cyp1b1/Agt	15
BP	GO:0032677	regulation of interleukin-8 production	15/1186	97/18048	0.00160622	0.0145445	0.0106003	Anxa1/Cd14/Il18/Tlr4/Myd88/Ripk1/Clec7a/Cd33/Ptprc/Pycard/Tlr2/Tlr7/Lbp/Tlr8/Syk	15
BP	GO:0002507	tolerance induction	8/1186	35/18048	0.00162036	0.0146501	0.0106772	Runx1/Lilrb4/C3ar1/Cblb/Lyn/Tgfbr2/Tgfb1/Cd86	8
BP	GO:0030073	insulin secretion	29/1186	246/18048	0.00163122	0.0147258	0.0107324	Irs2/Nnat/Anxa1/Sox4/Prkce/Fkbp1b/Sirt3/Ptbp1/Ica1/Ucp2/Adcy8/Pfkm/Tcirg1/Trh/Gpld1/Fbn1/Chga/Rapgef4/Camk2n1/Vsnl1/Cnr1/Abat/Epha5/Sybu/Inhbb/Cplx1/Ptprn2/Rbp4/Snap25	29
BP	GO:0009161	ribonucleoside monophosphate metabolic process	11/1186	60/18048	0.00164008	0.0147608	0.0107578	Ak4/Gda/Nt5c/Aprt/Umps/Nt5e/Ada/Xdh/Gmps/Uck2/Upp1	11
BP	GO:1903793	positive regulation of anion transport	11/1186	60/18048	0.00164008	0.0147608	0.0107578	Slc38a3/Itgb1/Mapk9/Pla2g3/Trh/Cebpb/Abat/P2ry2/Ptafr/Agt/Stxbp1	11
BP	GO:0006949	syncytium formation	12/1186	69/18048	0.00165168	0.0147975	0.0107846	Itgb1/Cd44/Sbno2/Tyrobp/Cd53/Casp1/Myof/Adamts5/Adam9/Plekho1/Trem2/Il4r	12
BP	GO:0032615	interleukin-12 production	12/1186	69/18048	0.00165168	0.0147975	0.0107846	Tlr4/Clec7a/Acp5/Tlr2/Laptm5/Unc93b1/Plcb1/Irf1/Cd36/Tlr8/Syk/Tnfsf4	12
BP	GO:0032655	regulation of interleukin-12 production	12/1186	69/18048	0.00165168	0.0147975	0.0107846	Tlr4/Clec7a/Acp5/Tlr2/Laptm5/Unc93b1/Plcb1/Irf1/Cd36/Tlr8/Syk/Tnfsf4	12
BP	GO:0022406	membrane docking	14/1186	88/18048	0.00172087	0.0153941	0.0112195	Msn/Rims1/Ezr/Ralb/Unc13c/Icam1/Stxbp2/Rab3a/Rab13/Plek/Esyt1/Stx1b/Sptbn2/Stxbp1	14
BP	GO:0018105	peptidyl-serine phosphorylation	35/1186	316/18048	0.00172732	0.0154285	0.0112445	Gadd45a/Prkg2/Cd44/Rps6ka3/Mapkapk3/Nek6/Cdk1/Prkce/Bak1/Prkaca/Dmtn/Tgfbr2/Hcls1/Ripk1/Pfn2/Mapk9/Tgfb1/Dyrk2/Fnip2/Camk2b/Crebl2/Mapk12/MAST1/Sptbn4/Prkcz/Brsk1/Ppp1r15a/Camk1g/Mknk2/Irgm/Syk/Ret/Ttk/Agt/Plk1	35
BP	GO:0015850	organic hydroxy compound transport	36/1186	328/18048	0.00175348	0.0156385	0.0113975	Osbpl6/Lgals3/Tspo/Anxa2/Fcgr2a/Dab2/Abcg4/Soat1/Nucb2/Fcer1g/Cd300a/Osbpl11/Cadps/Nat8l/Spp1/Rab3a/Chga/Scarb1/Apoc1/Slco1c1/Cnr1/Abat/Abca5/Cd36/Nrg1/Tsku/Trem2/Syk/Slc16a3/Nr1h3/Sncg/Myc/Plcd1/Agt/Rbp4/Ptgs1	36
BP	GO:0032368	regulation of lipid transport	22/1186	170/18048	0.00177388	0.0157966	0.0115128	Irs2/Runx1/Osbpl6/Tspo/Anxa2/Dab2/Abcg4/Surf4/Mapk9/Nucb2/Acsl5/Spp1/Pla2g3/Apoc1/Abca5/Acsl6/Nrg1/Trem2/Syk/Nr1h3/P2ry2/Agt	22
BP	GO:0032637	interleukin-8 production	15/1186	98/18048	0.00178384	0.0158376	0.0115426	Anxa1/Cd14/Il18/Tlr4/Myd88/Ripk1/Clec7a/Cd33/Ptprc/Pycard/Tlr2/Tlr7/Lbp/Tlr8/Syk	15
BP	GO:0051983	regulation of chromosome segregation	15/1186	98/18048	0.00178384	0.0158376	0.0115426	Nek6/Mki67/Hecw2/Aurkb/Cdt1/Smc4/Tacc3/Ube2c/Plscr1/Bub1b/Mad2l1/Pttg1/Zwilch/Ttk/Plk1	15
BP	GO:0032412	regulation of ion transmembrane transporter activity	34/1186	305/18048	0.00179113	0.0158785	0.0115725	Amigo1/Itgb1/Ptpn3/Ppargc1a/Fkbp1b/Fxyd5/Scn1b/Hecw2/Prrt1/Wnk2/Nr3c2/Fxyd7/Ccl2/Ripk1/Shisa9/Hcn1/Cacng2/Ryr2/Scn4b/Cabp1/Stom/Neto1/P2ry6/Kcnc1/Atp1a2/Fxyd2/Fgf13/Jph3/Slc6a9/Kcnab1/Akap6/Trem2/Kcnc2/Ptafr	34
BP	GO:0007346	regulation of mitotic cell cycle	49/1186	485/18048	0.00179584	0.0158964	0.0115855	Ptpn3/Lgmn/Anxa1/Nek6/Cdkn1a/Cdk1/Rps27l/Nabp1/Mki67/Iqgap1/Tom1l2/Pdpn/Hecw2/Rbl1/Gpnmb/Ptpn6/Ccl2/Cks2/Tgfb1/Aurkb/Cdt1/Cdk4/Adamts1/Pml/Gjc2/Smarcd3/Fgfr3/Slfn13/Brsk1/Plcb1/Ube2c/Brinp1/Aif1/Ier3/Cenpf/Bub1b/Kif20b/Dtl/Mad2l1/Blm/Zwilch/Nusap1/Rpa2/Myc/Ttk/Aatf/Cks1b/Eif4ebp1/Plk1	49
BP	GO:0006027	glycosaminoglycan catabolic process	7/1186	28/18048	0.00181203	0.0160004	0.0116613	Cd44/Tgfb1/Hexa/Gusb/Lyve1/Gns/Cemip	7
BP	GO:0043370	regulation of CD4-positive, alpha-beta T cell differentiation	10/1186	52/18048	0.0018142	0.0160004	0.0116613	Runx1/Cbfb/Anxa1/Il18/Hlx/Sash3/Prkcz/Nckap1l/Il4r/Tnfsf4	10
BP	GO:0045123	cellular extravasation	13/1186	79/18048	0.00181571	0.0160004	0.0116613	Itgb1/Itgb2/Ccl2/Gcnt1/Icam1/Itgam/Ripk3/Itgal/Lyve1/Plcb1/Podxl2/Ptafr/Thy1	13
BP	GO:0048143	astrocyte activation	6/1186	21/18048	0.00183172	0.0160697	0.0117118	Mt2A/Grn/C1qa/C5ar1/Trem2/Agt	6
BP	GO:0090594	inflammatory response to wounding	6/1186	21/18048	0.00183172	0.0160697	0.0117118	Cd44/Timp1/Hmox1/Tlr4/Grn/Clec10a	6
BP	GO:1903540	establishment of protein localization to postsynaptic membrane	6/1186	21/18048	0.00183172	0.0160697	0.0117118	Arhgap44/Nsg1/Cplx1/Stx1b/Mapk10/Snap25	6
BP	GO:0032608	interferon-beta production	11/1186	61/18048	0.00188434	0.0164824	0.0120126	Hmgb2/Tlr4/Ifnar1/Pycard/Ticam1/Tlr2/Tlr7/Irf1/Irf7/Tlr8/Isg15	11
BP	GO:0032648	regulation of interferon-beta production	11/1186	61/18048	0.00188434	0.0164824	0.0120126	Hmgb2/Tlr4/Ifnar1/Pycard/Ticam1/Tlr2/Tlr7/Irf1/Irf7/Tlr8/Isg15	11
BP	GO:0010803	regulation of tumor necrosis factor-mediated signaling pathway	9/1186	44/18048	0.00193985	0.0169429	0.0123482	Tnfrsf1a/Casp4/Ptpn2/Ripk1/Casp1/Pycard/Laptm5/Nkiras1/Syk	9
BP	GO:0033005	positive regulation of mast cell activation	8/1186	36/18048	0.00196511	0.0171192	0.0124767	Fcer1g/Crlf2/Stxbp2/Pla2g3/Fgr/Syk/Il4r/Stxbp1	8
BP	GO:0051402	neuron apoptotic process	37/1186	342/18048	0.00196582	0.0171192	0.0124767	Ppargc1a/Lgmn/Tnfrsf1a/Casp3/Ctsz/Hmox1/Nes/Axl/Traf7/Il18/Ccl2/Ppp2r2b/Nefl/Tyrobp/Coro1a/Chl1/Egln3/Grn/Itsn1/Itgam/Casp1/Pla2g3/Camk2b/C5ar1/Cebpb/Gpx1/Fgfr3/Nqo2/Trem2/Grin1/Sncb/Ccl3/Nrp1/Agt/Gabra5/Stxbp1/Lcn2	37
BP	GO:0001508	action potential	21/1186	161/18048	0.00202132	0.0175766	0.0128101	Ptpn3/P2rx4/Fkbp1b/Scn1b/Flna/Kcnab2/Gria1/Hcn1/Ryr2/Scn4b/Dpp6/Rapgef4/Gna15/Cnr1/Fgf13/Scn1a/Cd36/Cntnap2/Kcnc2/Kcnd2/Dsc2	21
BP	GO:0071326	cellular response to monosaccharide stimulus	27/1186	227/18048	0.00203748	0.0176901	0.0128928	Irs2/Ppargc1a/Sox4/Prkce/Fkbp1b/Rab34/Prkaca/Cyba/Nptx1/Ccl2/Ucp2/Plau/Adcy8/Icam1/Fn1/Lgals1/Gpld1/Gpx1/Camk2n1/Vsnl1/Plcb1/Epha5/Sybu/Ptprn2/Trem2/Slc12a7/Ncf1	27
BP	GO:0045669	positive regulation of osteoblast differentiation	13/1186	80/18048	0.00204036	0.0176901	0.0128928	Clic1/Ifitm1/Cd276/Lmna/Cebpd/Fam20c/Cebpb/Pdlim7/Cthrc1/Nell1/Mnda/Wnt4/Sox11	13
BP	GO:0014013	regulation of gliogenesis	19/1186	140/18048	0.00204496	0.017704	0.0129029	Tspo/Vim/Lyn/Zfp365/Cxcr4/Tgfb1/Tlr2/Gjc2/Egr2/Daam2/Fgfr3/Rnf112/Nrg1/Trem2/Tnfrsf1b/Myc/Lingo1/Sox11/Dab1	19
BP	GO:0050796	regulation of insulin secretion	25/1186	205/18048	0.00208245	0.0179323	0.0130693	Irs2/Nnat/Sox4/Prkce/Fkbp1b/Sirt3/Ptbp1/Ica1/Ucp2/Adcy8/Pfkm/Tcirg1/Trh/Gpld1/Fbn1/Chga/Camk2n1/Vsnl1/Cnr1/Abat/Epha5/Sybu/Inhbb/Rbp4/Snap25	25
BP	GO:0097306	cellular response to alcohol	24/1186	194/18048	0.00208905	0.0179323	0.0130693	Ugt1a1/Prkce/Hcn2/Nr3c2/Cybb/L1cam/Klf6/Adcy8/Tnc/Fn1/Adcy3/Cdk4/Adamts1/Gpld1/P2ry6/Epha5/Inhbb/Blm/Cyp1b1/Myc/Sptbn2/Ccl7/Kif5a/Tnfsf4	24
BP	GO:0002756	MyD88-independent toll-like receptor signaling pathway	5/1186	15/18048	0.00209255	0.0179323	0.0130693	Prkce/Tlr4/Ticam1/Plin3/Irf7	5
BP	GO:0002883	regulation of hypersensitivity	5/1186	15/18048	0.00209255	0.0179323	0.0130693	Fcgr2b/Fcgr2a/Fcgr1a/Fcer1g/Btk	5
BP	GO:0010889	regulation of sequestering of triglyceride	5/1186	15/18048	0.00209255	0.0179323	0.0130693	Osbpl11/Plin2/Plin3/Lpl/Trem2	5
BP	GO:0032494	response to peptidoglycan	5/1186	15/18048	0.00209255	0.0179323	0.0130693	Myd88/Tlr2/C5ar1/Trem2/Irf5	5
BP	GO:0042532	negative regulation of tyrosine phosphorylation of STAT protein	5/1186	15/18048	0.00209255	0.0179323	0.0130693	Ptpn2/Sh2b3/Parp14/Irf1/Socs3	5
BP	GO:0052547	regulation of peptidase activity	49/1186	489/18048	0.00212569	0.0181898	0.013257	Cd44/Timp1/Rps6ka3/Lgmn/Anxa2/Cstb/Rps27l/Birc2/Ctsb/Lyn/Serpinb1a/A2m/Bak1/Tfpi2/Casp4/Clec7a/Mapk9/Timp4/Egln3/Grn/Fn1/Casp1/Pycard/Bst2/Psmb8/Xdh/Pml/Cyfip2/Psmb9/Cldn4/Laptm5/Gpx1/Renbp/Serpini1/Spock3/Sorl1/Epha4/Pttg1/Slpi/Grin1/Syk/Dap/Ret/Wfdc1/Myc/Agt/Rcn3/Pcolce/Sox7	49
BP	GO:1901990	regulation of mitotic cell cycle phase transition	35/1186	320/18048	0.00213609	0.0182525	0.0133027	Anxa1/Nek6/Cdkn1a/Cdk1/Rps27l/Nabp1/Pdpn/Hecw2/Rbl1/Gpnmb/Ptpn6/Ccl2/Tgfb1/Aurkb/Cdt1/Cdk4/Adamts1/Pml/Gjc2/Smarcd3/Slfn13/Brsk1/Plcb1/Ube2c/Aif1/Ier3/Cenpf/Bub1b/Dtl/Mad2l1/Blm/Zwilch/Rpa2/Ttk/Plk1	35
BP	GO:0007492	endoderm development	14/1186	90/18048	0.00214069	0.0182653	0.013312	Dab2/Mmp14/Itgb2/Tgfb1/Col5a2/Fn1/Col6a1/Col4a2/Col5a1/Col12a1/Col8a1/Hhex/Dusp2/Sox7	14
BP	GO:0007091	metaphase/anaphase transition of mitotic cell cycle	11/1186	62/18048	0.00215741	0.0183551	0.0133774	Nek6/Hecw2/Aurkb/Cdt1/Tacc3/Ube2c/Bub1b/Mad2l1/Zwilch/Ttk/Plk1	11
BP	GO:0034113	heterotypic cell-cell adhesion	11/1186	62/18048	0.00215741	0.0183551	0.0133774	Itgb1/Cd44/Ninj1/Itgb2/Itgax/Ptprc/Myadm/Gcnt2/Alox15/Dsc2/Thy1	11
BP	GO:0030336	negative regulation of cell migration	39/1186	368/18048	0.0021912	0.0185601	0.0135269	Gadd45a/Cd63/Dach1/Timp1/Ppargc1a/Synj2bp/Rbpj/Abhd2/Limch1/Ifitm1/Padi2/Coro1b/Ccl2/Rin3/Rap2b/Pfn2/Tgfb1/Cited2/Rras/Cd300a/Coro1c/Cnn2/Ptprr/Ada/Bst2/Ptprj/Adamts9/Ccr5/Arhgdib/Plcb1/Aif1/Eng/Epha4/Nrg1/Cyp1b1/Wnt4/Trib1/Emilin1/Thy1	39
BP	GO:0002286	T cell activation involved in immune response	16/1186	110/18048	0.00219407	0.0185601	0.0135269	Anxa1/Lgals3/Fgl2/Il18/Hlx/Fcer1g/Lcp1/Apbb1ip/Icam1/Il6r/Itgal/Prkcz/Nckap1l/Cd86/Il4r/Tnfsf4	16
BP	GO:0008630	intrinsic apoptotic signaling pathway in response to DNA damage	16/1186	110/18048	0.00219407	0.0185601	0.0135269	Cd44/Tnfrsf1a/Hmox1/Cdkn1a/Bcl2a1/Rps27l/Bak1/Dyrk2/Fnip2/Pycard/Crip1/Pml/Plscr1/Ier3/Tnfrsf1b/Myc	16
BP	GO:0046916	cellular transition metal ion homeostasis	16/1186	110/18048	0.00219407	0.0185601	0.0135269	Slc31a2/Hmox1/Slc30a7/Slc31a1/Ccdc22/Mt2A/Ttc7a/Steap4/Hps1/Slc6a9/Slc39a8/Cyb561/Frrs1/Myc/Cp/Lcn2	16
BP	GO:0002285	lymphocyte activation involved in immune response	25/1186	206/18048	0.00222619	0.0188049	0.0137053	Anxa1/Lgals3/Fgl2/Fcgr3a/Ung/Il18/Tlr4/Hlx/Fcer1g/Tgfb1/Coro1a/Lcp1/Swap70/Ptprc/Apbb1ip/Icam1/Ada/Lgals1/Il6r/Itgal/Prkcz/Nckap1l/Cd86/Il4r/Tnfsf4	25
BP	GO:0002790	peptide secretion	35/1186	321/18048	0.00225047	0.0188592	0.0137448	Irs2/Nnat/Anxa1/Sox4/Prkce/Fkbp1b/Sirt3/Ptbp1/Ica1/Ucp2/Nucb2/Adcy8/Sstr1/Itsn1/Pfkm/Pex5l/Tcirg1/Trh/Gpld1/Fbn1/Chga/Rapgef4/Camk2n1/Vsnl1/Cnr1/Abat/Epha5/Sybu/Inhbb/Cplx1/Ptprn2/Mmp7/Agt/Rbp4/Snap25	35
BP	GO:0010884	positive regulation of lipid storage	7/1186	29/18048	0.00225494	0.0188592	0.0137448	Osbpl11/Vstm2a/Plin2/Scarb1/Plin3/Lpl/Cd36	7
BP	GO:0035235	ionotropic glutamate receptor signaling pathway	7/1186	29/18048	0.00225494	0.0188592	0.0137448	Gria3/Gria1/Grin3a/Gria2/Grin1/Grin2c/Atp1a3	7
BP	GO:0046128	purine ribonucleoside metabolic process	7/1186	29/18048	0.00225494	0.0188592	0.0137448	Mtap/Aprt/Comt/Nt5e/Pgm2/Ada/Xdh	7
BP	GO:0099637	neurotransmitter receptor transport	7/1186	29/18048	0.00225494	0.0188592	0.0137448	Arhgap44/Cacng2/Nsg1/Cplx1/Stx1b/Mapk10/Snap25	7
BP	GO:1905523	positive regulation of macrophage migration	7/1186	29/18048	0.00225494	0.0188592	0.0137448	C3ar1/P2rx4/Mmp14/Ccl2/C5ar1/Ptprj/Trem2	7
BP	GO:1990806	ligand-gated ion channel signaling pathway	7/1186	29/18048	0.00225494	0.0188592	0.0137448	Gria3/Gria1/Grin3a/Gria2/Grin1/Grin2c/Atp1a3	7
BP	GO:1900026	positive regulation of substrate adhesion-dependent cell spreading	9/1186	45/18048	0.00228588	0.019091	0.0139138	Myoc/Dab2/Cib1/Dmtn/Flna/S100a10/Myadm/Nrp1/Hpse	9
BP	GO:0008037	cell recognition	21/1186	163/18048	0.00235399	0.0194929	0.0142067	Amigo1/Casp3/Lgals3/Fcgr2a/Fcgr1a/Msn/Folr2/Cxcr4/L1cam/Clec7a/Cntn2/B4galt1/Scarb1/Cnr1/Cntn4/Cd36/Crtac1/Epha4/Dock8/Trem2/Nrp1	21
BP	GO:0030866	cortical actin cytoskeleton organization	8/1186	37/18048	0.00236508	0.0194929	0.0142067	Ezr/Fhod3/Rab13/Plek/Epb41l3/Nckap1l/Racgap1/Ect2	8
BP	GO:0048169	regulation of long-term neuronal synaptic plasticity	8/1186	37/18048	0.00236508	0.0194929	0.0142067	Fcgr2b/Rims1/Camk2b/Neto1/Camk2g/Syp/Grin1/Agt	8
BP	GO:2000515	negative regulation of CD4-positive, alpha-beta T cell activation	8/1186	37/18048	0.00236508	0.0194929	0.0142067	Runx1/Cd44/Cbfb/Anxa1/Cblb/Hlx/Il4r/Tnfsf4	8
BP	GO:0002822	regulation of adaptive immune response based on somatic recombination of immune receptors built from immunoglobulin superfamily domains	25/1186	207/18048	0.0023783	0.0194929	0.0142067	Fcgr2b/Susd4/Anxa1/Lilrb4/Fcgr2a/Fcgr1a/Il18/Ptpn6/Rsad2/Hlx/Fcer1g/Tgfb1/Ptprc/Ada/Ripk3/Sash3/Clec4a/Prkcz/Nckap1l/RT1-CE10/Btk/Trem2/Tnfrsf1b/Il4r/Tnfsf4	25
BP	GO:0002864	regulation of acute inflammatory response to antigenic stimulus	6/1186	22/18048	0.00238016	0.0194929	0.0142067	Fcgr2b/Fcgr2a/Fcgr1a/Fcer1g/Cnr1/Btk	6
BP	GO:0009125	nucleoside monophosphate catabolic process	6/1186	22/18048	0.00238016	0.0194929	0.0142067	Gda/Nt5c/Nt5e/Ada/Xdh/Upp1	6
BP	GO:0010878	cholesterol storage	6/1186	22/18048	0.00238016	0.0194929	0.0142067	Soat1/Scarb1/Lpl/Cd36/Trem2/Nr1h3	6
BP	GO:0031629	synaptic vesicle fusion to presynaptic active zone membrane	6/1186	22/18048	0.00238016	0.0194929	0.0142067	Rims1/Rab3a/Cplx1/Stx1b/Prrt2/Snap25	6
BP	GO:0048791	calcium ion-regulated exocytosis of neurotransmitter	6/1186	22/18048	0.00238016	0.0194929	0.0142067	Rims1/Unc13c/Cadps/Stx1b/Stxbp1/Snap25	6
BP	GO:0050855	regulation of B cell receptor signaling pathway	6/1186	22/18048	0.00238016	0.0194929	0.0142067	Fcgr2b/Lyn/Lpxn/Cmtm3/Cd300a/Nfam1	6
BP	GO:0072677	eosinophil migration	6/1186	22/18048	0.00238016	0.0194929	0.0142067	Lgals3/Ccl2/Cd300a/Ccl4/Ccl3/Ccl7	6
BP	GO:0098877	neurotransmitter receptor transport to plasma membrane	6/1186	22/18048	0.00238016	0.0194929	0.0142067	Arhgap44/Nsg1/Cplx1/Stx1b/Mapk10/Snap25	6
BP	GO:0150146	cell junction disassembly	6/1186	22/18048	0.00238016	0.0194929	0.0142067	C1qc/C1qb/C1qa/Itgam/Epha4/Trem2	6
BP	GO:0033045	regulation of sister chromatid segregation	12/1186	72/18048	0.00240187	0.0196164	0.0142967	Nek6/Hecw2/Aurkb/Cdt1/Tacc3/Ube2c/Bub1b/Mad2l1/Pttg1/Zwilch/Ttk/Plk1	12
BP	GO:2000401	regulation of lymphocyte migration	12/1186	72/18048	0.00240187	0.0196164	0.0142967	Stk10/Msn/Padi2/Ccl2/Coro1a/Pycard/Ripk3/Aif1/Ccl4/Dock8/Ccl3/Ccl7	12
BP	GO:0021675	nerve development	16/1186	111/18048	0.00241097	0.0196636	0.0143311	Ctsl/Myoc/Mafb/Fcgr2a/Nptx1/Cited2/Kcnc3/Tcirg1/Egr2/Plxna1/Kcnc1/Fgfr3/Kcnc2/Ret/Nrp1/Gabra5	16
BP	GO:0061028	establishment of endothelial barrier	10/1186	54/18048	0.0024363	0.0198427	0.0144616	Rap1b/Tnfrsf1a/Msn/Ezr/Myd88/Myadm/Icam1/S1pr3/Plcb1/Hpse	10
BP	GO:0033280	response to vitamin D	11/1186	63/18048	0.00246173	0.0200223	0.0145925	Itgb1/Vim/Tgfb1/Tnc/Trim25/Spp1/Adamts1/Crym/Ltbp1/Gdap1/Fes	11
BP	GO:0051924	regulation of calcium ion transport	34/1186	311/18048	0.0024695	0.0200579	0.0146185	Lgals3/Tspo/P2rx4/Prkce/Fkbp1b/Lyn/Bak1/Cyba/Ptpn6/Ccl2/Cxcr4/Cd33/Tgfb1/Coro1a/Icam1/Ryr2/Cabp1/Pml/Gjc2/Gnao1/Trpv2/Homer3/P2ry6/Atp1a2/Jph3/Atp2b2/Ccl4/Cemip/Akap6/Adcyap1r1/Grin1/Ccl3/Agt/Thy1	34
BP	GO:0051588	regulation of neurotransmitter transport	20/1186	153/18048	0.00248687	0.0201713	0.0147011	Itgb1/Rap1b/Prkce/Nr3c2/Pfn2/Unc13c/Nat8l/Kcnc3/Grin3a/Rab3a/Nrn1/Ncs1/Cnr1/Cplx1/Syp/Syn2/P2ry2/Sncg/Stx1b/Stxbp1	20
BP	GO:0051260	protein homooligomerization	24/1186	197/18048	0.00256257	0.0207284	0.0151071	Ninj1/Prmt8/Alox5ap/Adcy8/Vasp/Tifa/Hcn1/Slc1a2/Pycard/Kcnc3/Tgm2/Steap4/Kcns3/Kcnc1/Mapt/Rnf112/Atl1/Pxdn/Blm/Kctd9/Kcnc2/Tmem120a/Ect2/Kcnd2	24
BP	GO:0097696	receptor signaling pathway via STAT	24/1186	197/18048	0.00256257	0.0207284	0.0151071	Gadd45a/Tnfrsf1a/Lyn/Il10rb/Il18/Ptpn2/Hcls1/Stat2/Tgfb1/Cd300a/Ptprc/Crlf2/Sh2b3/Parp9/Il6r/Parp14/Fgfr3/Irf1/Csf2ra/Cyp1b1/Ret/Socs3/Agt/Dab1	24
BP	GO:0001654	eye development	47/1186	469/18048	0.00258471	0.0208789	0.0152169	Slc25a25/Fgf9/Tgif1/Ninj1/Nes/Vim/Bak1/Agtpbp1/Col4a1/Sh3pxd2b/Rab11fip4/Tgfbr2/Tgfb1/Cited2/Mab21l2/Grn/Naglu/Col5a2/Hcn1/Olfm3/Tcirg1/Cdk4/Fbn1/Tmod1/Stau2/Slc4a7/Hps1/Smarcd3/Col5a1/Fgfr3/Tenm3/Spry1/Col8a1/Pxdn/Atp2b2/Tsku/Aldh1a1/Cyp1b1/Ret/Maf/Sox11/Nrp1/Celf4/Cfd/Rbp4/Slc17a6/Thy1	47
BP	GO:0040013	negative regulation of locomotion	43/1186	420/18048	0.00259408	0.0209261	0.0152512	Gadd45a/Cd63/Dach1/Timp1/Ppargc1a/Synj2bp/Rbpj/Abhd2/Limch1/Ifitm1/Sema3c/Ptpn2/Padi2/Coro1b/Ccl2/Rin3/Rap2b/Ryk/Pfn2/Tgfb1/Cited2/Rras/Cd300a/Coro1c/Cnn2/Ptprr/Ada/Bst2/Ptprj/Adamts9/Ccr5/Arhgdib/Plcb1/Aif1/Eng/Epha4/Nrg1/Cyp1b1/Wnt4/Trib1/Nrp1/Emilin1/Thy1	43
BP	GO:0070542	response to fatty acid	15/1186	102/18048	0.00266639	0.02148	0.0156549	Ppargc1a/Tbxas1/Hspb1/Ass1/Tlr4/Ccl2/Ucp2/Tlr2/Cdk4/Plcb1/Dgat2/Lpl/Cd36/Ptafr/Ptgs1	15
BP	GO:0036314	response to sterol	9/1186	46/18048	0.00267922	0.0214955	0.0156662	Tgfbr2/Tgfb1/Acsl5/Acp5/Gpld1/Ccr5/Inhbb/Nr1h3/Ccl3	9
BP	GO:0046636	negative regulation of alpha-beta T cell activation	9/1186	46/18048	0.00267922	0.0214955	0.0156662	Runx1/Cd44/Cbfb/Anxa1/Cblb/Hlx/Cd300a/Il4r/Tnfsf4	9
BP	GO:0085029	extracellular matrix assembly	9/1186	46/18048	0.00267922	0.0214955	0.0156662	Efemp2/Qsox1/Tgfb1/Lox/Fkbp10/Pxdn/Hapln2/Agt/Emilin1	9
BP	GO:0051591	response to cAMP	20/1186	154/18048	0.00268615	0.021522	0.0156855	Rap1b/Mmp19/Birc2/Hcn2/Il18/Ass1/Dmtn/Ezr/Hcn1/Sdc1/Il6r/Junb/Ldha/Inhbb/Akap6/Pygm/Cyp1b1/Fosl1/Col1a1/Ptafr	20
BP	GO:1902305	regulation of sodium ion transmembrane transport	12/1186	73/18048	0.00270622	0.0216534	0.0157813	Ptpn3/Fxyd5/Scn1b/Hecw2/Wnk2/Fxyd7/Scn4b/Stom/Neto1/Atp1a2/Fxyd2/Fgf13	12
BP	GO:0030282	bone mineralization	18/1186	133/18048	0.00272833	0.0218008	0.0158887	Ano6/Sbno2/Cd276/Gpnmb/Tgfb1/Klf10/Spp1/Lox/Slc24a3/Fam20c/Fgfr3/Mgp/Nell1/Fgr/Alox15/Isg15/Wnt4/Ccl3	18
BP	GO:0030072	peptide hormone secretion	34/1186	313/18048	0.00274002	0.0218647	0.0159353	Irs2/Nnat/Anxa1/Sox4/Prkce/Fkbp1b/Sirt3/Ptbp1/Ica1/Ucp2/Nucb2/Adcy8/Sstr1/Itsn1/Pfkm/Pex5l/Tcirg1/Trh/Gpld1/Fbn1/Chga/Rapgef4/Camk2n1/Vsnl1/Cnr1/Abat/Epha5/Sybu/Inhbb/Cplx1/Ptprn2/Agt/Rbp4/Snap25	34
BP	GO:0048017	inositol lipid-mediated signaling	23/1186	187/18048	0.00275511	0.0219383	0.0159889	Myoc/Pitpnm2/Fcgr3a/Il18/Ezr/Ptpn6/Hcls1/Fn1/Ncs1/Hcst/Pld1/Plcb1/Htr2b/Fgr/Nrg1/Adap2/Trem2/Ncf1/Plcd1/Ptafr/Agt/Wnt16/Plcd4	23
BP	GO:1900017	positive regulation of cytokine production involved in inflammatory response	7/1186	30/18048	0.00277684	0.0219383	0.0159889	Tlr4/Myd88/Clec7a/Il17ra/Pla2g3/Ticam1/Gpsm3	7
BP	GO:1901658	glycosyl compound catabolic process	7/1186	30/18048	0.00277684	0.0219383	0.0159889	Gba2/Gda/Apobec1/Ada/Xdh/Gusb/Upp1	7
BP	GO:0046456	icosanoid biosynthetic process	10/1186	55/18048	0.00280581	0.0219383	0.0159889	Anxa1/Fabp5/Tbxas1/Alox5ap/Mapk9/Pla2g3/Alox15/Syk/Mgst2/Ptgs1	10
BP	GO:0030574	collagen catabolic process	8/1186	38/18048	0.00282611	0.0219383	0.0159889	Itgb1/Ctsl/Mmp19/Mmp14/Ctsb/Mmp12/Ctsk/Mmp7	8
BP	GO:0035640	exploration behavior	8/1186	38/18048	0.00282611	0.0219383	0.0159889	Prkce/Chl1/Grn/Atp1a2/Abat/Brinp1/Jph3/Lsamp	8
BP	GO:0002433	immune response-regulating cell surface receptor signaling pathway involved in phagocytosis	4/1186	10/18048	0.00282715	0.0219383	0.0159889	Fcgr2b/Fcgr2a/Ptprc/Ptprj	4
BP	GO:0009172	purine deoxyribonucleoside monophosphate catabolic process	4/1186	10/18048	0.00282715	0.0219383	0.0159889	Gda/Nt5c/Ada/Xdh	4
BP	GO:0010807	regulation of synaptic vesicle priming	4/1186	10/18048	0.00282715	0.0219383	0.0159889	Rims1/Rab3a/Stx1b/Stxbp1	4
BP	GO:0030167	proteoglycan catabolic process	4/1186	10/18048	0.00282715	0.0219383	0.0159889	Naglu/Gusb/Btk/Hpse	4
BP	GO:0030853	negative regulation of granulocyte differentiation	4/1186	10/18048	0.00282715	0.0219383	0.0159889	Runx1/C1qc/Inpp5d/Trib1	4
BP	GO:0033007	negative regulation of mast cell activation involved in immune response	4/1186	10/18048	0.00282715	0.0219383	0.0159889	Hmox1/Ptpn6/Enpp3/Cd300a	4
BP	GO:0035581	sequestering of extracellular ligand from receptor	4/1186	10/18048	0.00282715	0.0219383	0.0159889	Nrros/Grem2/Fbn1/Ltbp1	4
BP	GO:0038096	Fc-gamma receptor signaling pathway involved in phagocytosis	4/1186	10/18048	0.00282715	0.0219383	0.0159889	Fcgr2b/Fcgr2a/Ptprc/Ptprj	4
BP	GO:0043313	regulation of neutrophil degranulation	4/1186	10/18048	0.00282715	0.0219383	0.0159889	Itgb2/Itgam/Syk/Ptafr	4
BP	GO:0044691	tooth eruption	4/1186	10/18048	0.00282715	0.0219383	0.0159889	Adamts5/Tcirg1/Adamts1/Col1a1	4
BP	GO:0045588	positive regulation of gamma-delta T cell differentiation	4/1186	10/18048	0.00282715	0.0219383	0.0159889	Sox4/Ptprc/Nckap1l/Syk	4
BP	GO:0045590	negative regulation of regulatory T cell differentiation	4/1186	10/18048	0.00282715	0.0219383	0.0159889	Cd44/Hspb1/Irf1/Tnfsf4	4
BP	GO:0046645	positive regulation of gamma-delta T cell activation	4/1186	10/18048	0.00282715	0.0219383	0.0159889	Sox4/Ptprc/Nckap1l/Syk	4
BP	GO:0098700	neurotransmitter loading into synaptic vesicle	4/1186	10/18048	0.00282715	0.0219383	0.0159889	Ddc/Slc18a3/Slc32a1/Slc17a6	4
BP	GO:2000425	regulation of apoptotic cell clearance	4/1186	10/18048	0.00282715	0.0219383	0.0159889	Ccl2/Tgm2/Trem2/C2	4
BP	GO:0002468	dendritic cell antigen processing and presentation	5/1186	16/18048	0.0028805	0.0221488	0.0161423	Clec4a3/Fgl2/Cd68/Fcgr3a/Clec4a	5
BP	GO:0002517	T cell tolerance induction	5/1186	16/18048	0.0028805	0.0221488	0.0161423	Runx1/Lilrb4/Cblb/Tgfbr2/Cd86	5
BP	GO:0002730	regulation of dendritic cell cytokine production	5/1186	16/18048	0.0028805	0.0221488	0.0161423	Ddx21/Tlr4/Bst2/Ticam1/Tlr2	5
BP	GO:0043101	purine-containing compound salvage	5/1186	16/18048	0.0028805	0.0221488	0.0161423	Mtap/Aprt/Pgm2/Ada/Gmps	5
BP	GO:0060263	regulation of respiratory burst	5/1186	16/18048	0.0028805	0.0221488	0.0161423	Clec7a/Rac2/Grn/Lbp/Ncf1	5
BP	GO:1903818	positive regulation of voltage-gated potassium channel activity	5/1186	16/18048	0.0028805	0.0221488	0.0161423	Amigo1/Kcnc1/Akap6/Trem2/Kcnc2	5
BP	GO:2001279	regulation of unsaturated fatty acid biosynthetic process	5/1186	16/18048	0.0028805	0.0221488	0.0161423	Abcd2/Anxa1/Fabp5/Mapk9/Pla2g3	5
BP	GO:0043525	positive regulation of neuron apoptotic process	14/1186	93/18048	0.00292631	0.0224718	0.0163777	Tnfrsf1a/Casp3/Ctsz/Traf7/Il18/Ppp2r2b/Tyrobp/Grn/Itgam/Casp1/Fgfr3/Nqo2/Ccl3/Lcn2	14
BP	GO:0000070	mitotic sister chromatid segregation	21/1186	166/18048	0.00293894	0.0225103	0.0164058	Nek6/Hecw2/Prc1/Aurkb/Cdt1/Kif22/Smc4/Tacc3/Ube2c/Kif11/Bub1b/Mad2l1/Pttg1/Zwilch/Nusap1/Kif18b/Racgap1/Ttk/Nuf2/Kif23/Plk1	21
BP	GO:0050792	regulation of viral process	21/1186	166/18048	0.00293894	0.0225103	0.0164058	Dynlt1/Anxa2/Ifitm1/Hmox1/Pfn1/Axl/Ifitm3/Kpna2/Cxcr4/Rsad2/Trim25/Bst2/Lgals1/Ppie/Ifitm2/Mdfic/Stom/Plscr1/Slpi/Isg15/Oasl	21
BP	GO:0033273	response to vitamin	23/1186	188/18048	0.00294934	0.0225607	0.0164426	Itgb1/Cd44/Rbp1/Tspo/Fkbp1b/Vim/Folr2/Ccl2/Tgfb1/Tnc/Trim25/Acp5/Ada/Spp1/Dnmt1/Adamts1/Crym/Gpx1/Postn/Ltbp1/Gdap1/Col1a1/Fes	23
BP	GO:0043266	regulation of potassium ion transport	18/1186	134/18048	0.00296311	0.0226368	0.016498	Amigo1/Itgb1/Cd63/Ano6/Wnk2/Flna/Nr3c2/Kcnab2/Kcnip4/Dpp6/Neto1/Kcnc1/Rgs7/Fxyd2/Kcnab1/Akap6/Trem2/Kcnc2	18
BP	GO:0071333	cellular response to glucose stimulus	26/1186	222/18048	0.00302025	0.0230436	0.0167945	Irs2/Ppargc1a/Sox4/Prkce/Fkbp1b/Rab34/Prkaca/Cyba/Nptx1/Ccl2/Ucp2/Plau/Adcy8/Icam1/Fn1/Lgals1/Gpld1/Gpx1/Camk2n1/Vsnl1/Epha5/Sybu/Ptprn2/Trem2/Slc12a7/Ncf1	26
BP	GO:2000107	negative regulation of leukocyte apoptotic process	12/1186	74/18048	0.00304116	0.0230716	0.0168149	Irs2/Fcgr2b/Cd44/Axl/Il18/Hcls1/Fcer1g/Aurkb/Ada/Ccr5/Blm/Dock8	12
BP	GO:0002758	innate immune response-activating signal transduction	6/1186	23/18048	0.00304343	0.0230716	0.0168149	Tlr4/Clec7a/Tyrobp/Tlr2/Clec4a/Syk	6
BP	GO:0043371	negative regulation of CD4-positive, alpha-beta T cell differentiation	6/1186	23/18048	0.00304343	0.0230716	0.0168149	Runx1/Cbfb/Anxa1/Hlx/Il4r/Tnfsf4	6
BP	GO:0051043	regulation of membrane protein ectodomain proteolysis	6/1186	23/18048	0.00304343	0.0230716	0.0168149	Ptpn3/Timp1/Timp4/Gpld1/Adam9/Tnfrsf1b	6
BP	GO:0099500	vesicle fusion to plasma membrane	6/1186	23/18048	0.00304343	0.0230716	0.0168149	Rims1/Rab3a/Cplx1/Stx1b/Prrt2/Snap25	6
BP	GO:0018209	peptidyl-serine modification	36/1186	339/18048	0.00306383	0.0231965	0.0169059	Gadd45a/Prkg2/Cd44/Rps6ka3/Mapkapk3/Nek6/Cdk1/Prkce/Bak1/Prkaca/Dmtn/Tgfbr2/Hcls1/Ripk1/Pfn2/Mapk9/Tgfb1/Dyrk2/Fnip2/Camk2b/Crebl2/Mapk12/MAST1/Sptbn4/Prkcz/Brsk1/Ppp1r15a/Camk1g/Spock3/Mknk2/Irgm/Syk/Ret/Ttk/Agt/Plk1	36
BP	GO:0007416	synapse assembly	24/1186	200/18048	0.00312409	0.0236225	0.0172164	Amigo1/Lrrc24/Syndig1/Plxnb2/Arhgef9/Clstn3/Nptx1/Thbs2/Lingo2/Tlr2/Cbln1/Kirrel3/Lrrn3/Stau2/Mapt/Dnm3/Fgf13/Nrg1/Cntnap2/Gabra1/Grin1/Sptbn2/Snap25/Slitrk1	24
BP	GO:0106027	neuron projection organization	16/1186	114/18048	0.00317117	0.0239107	0.0174265	Fcgr2b/Abcd2/Lgmn/Zfp365/Baiap2/Arhgap44/Camk2b/Stau2/Dnm3/Kif1a/Epha5/Epha4/Cntnap2/Trem2/Grin1/Atp1a3	16
BP	GO:0030837	negative regulation of actin filament polymerization	11/1186	65/18048	0.00317435	0.0239107	0.0174265	Sptb/Capg/Pfn1/Fhod3/Pfn2/Myadm/Tlr2/Svil/Tmod1/Sptbn4/Sptbn2	11
BP	GO:0044784	metaphase/anaphase transition of cell cycle	11/1186	65/18048	0.00317435	0.0239107	0.0174265	Nek6/Hecw2/Aurkb/Cdt1/Tacc3/Ube2c/Bub1b/Mad2l1/Zwilch/Ttk/Plk1	11
BP	GO:0032729	positive regulation of interferon-gamma production	13/1186	84/18048	0.00317958	0.0239197	0.017433	Runx1/Cd276/Cd14/Il18/Tlr4/Clec7a/Ifnar1/Pycard/Tlr7/Sash3/Tlr8/Isg15/Tnfsf4	13
BP	GO:0022898	regulation of transmembrane transporter activity	34/1186	316/18048	0.00319331	0.0239925	0.017486	Amigo1/Itgb1/Ptpn3/Ppargc1a/Fkbp1b/Fxyd5/Scn1b/Hecw2/Prrt1/Wnk2/Nr3c2/Fxyd7/Ccl2/Ripk1/Shisa9/Hcn1/Cacng2/Ryr2/Scn4b/Cabp1/Stom/Neto1/P2ry6/Kcnc1/Atp1a2/Fxyd2/Fgf13/Jph3/Slc6a9/Kcnab1/Akap6/Trem2/Kcnc2/Ptafr	34
BP	GO:0099173	postsynapse organization	26/1186	223/18048	0.00321127	0.0240968	0.0175621	Fcgr2b/Lgmn/Dgkb/Arhgef9/Zfp365/Nptx1/Baiap2/Actn1/Nefl/Arhgap22/Arhgap44/Camk2b/Cbln1/Stau2/Rapgef4/Dnm3/Kif1a/Epha5/Epha4/Cdkl5/Cntnap2/Trem2/Grin1/Sptbn2/Nrp1/Nefh	26
BP	GO:0046209	nitric oxide metabolic process	15/1186	104/18048	0.00322743	0.0241864	0.0176274	Tspo/P2rx4/Ass1/Itgb2/Tlr4/Clec7a/Mapk9/Acp5/Icam1/Ticam1/Tlr2/Aif1/Cd36/Cyp1b1/Agt	15
BP	GO:0045685	regulation of glial cell differentiation	14/1186	94/18048	0.00323549	0.0241864	0.0176274	Zfp365/Cxcr4/Tgfb1/Cntn2/Tlr2/Egr2/Daam2/Fgfr3/Rnf112/Epha4/Trem2/Tnfrsf1b/Lingo1/Dab1	14
BP	GO:0099072	regulation of postsynaptic membrane neurotransmitter receptor levels	14/1186	94/18048	0.00323549	0.0241864	0.0176274	Lgi1/Nptx1/Arhgap44/Cacng2/Nsg1/Rapgef4/Prkcz/Dnm3/Cplx1/Nrg1/Adam22/Stx1b/Mapk10/Snap25	14
BP	GO:0033002	muscle cell proliferation	33/1186	305/18048	0.00333541	0.0249019	0.0181488	Fgf9/Ppargc1a/Efemp2/Rbpj/C3ar1/Hmox1/Cdkn1a/Cdk1/Il18/Cyba/Tlr4/Rgs5/Myd88/Tgfbr2/Tgfb1/Shc1/Cited2/Comt/Dnmt1/Tgm2/Adamts1/Il6r/P2ry6/Aif1/Hbegf/Nrg1/Nqo2/Myc/Trib1/Ptafr/Agt/Rbp4/Fes	33
BP	GO:0032609	interferon-gamma production	17/1186	125/18048	0.00335181	0.024917	0.0181598	Runx1/Lilrb4/Cd276/Cd14/Axl/Il18/Tlr4/Clec7a/Ifnar1/Pycard/Ripk3/Laptm5/Tlr7/Sash3/Tlr8/Isg15/Tnfsf4	17
BP	GO:0032649	regulation of interferon-gamma production	17/1186	125/18048	0.00335181	0.024917	0.0181598	Runx1/Lilrb4/Cd276/Cd14/Axl/Il18/Tlr4/Clec7a/Ifnar1/Pycard/Ripk3/Laptm5/Tlr7/Sash3/Tlr8/Isg15/Tnfsf4	17
BP	GO:0034694	response to prostaglandin	8/1186	39/18048	0.00335429	0.024917	0.0181598	Prkce/A2m/Tnc/Fn1/Adamts1/P2ry6/Plcd1/Tnfsf4	8
BP	GO:0060292	long-term synaptic depression	8/1186	39/18048	0.00335429	0.024917	0.0181598	Slc24a2/Prrt1/Adcy8/Gria1/Cbln1/Stau2/Mapt/Stxbp1	8
BP	GO:0050807	regulation of synapse organization	30/1186	270/18048	0.00338298	0.0249414	0.0181776	Amigo1/Lrrc24/Fcgr2b/Syndig1/Dgkb/Clstn3/Nptx1/Baiap2/Tubb5/Arhgap22/Thbs2/Lingo2/Arhgap44/Itsn1/Tlr2/Camk2b/Cbln1/Lrrn3/Stau2/Rapgef4/Dnm3/Kif1a/Ncan/Epha4/Cdkl5/Ptpro/Trem2/Grin1/Snap25/Slitrk1	30
BP	GO:0001919	regulation of receptor recycling	7/1186	31/18048	0.00338653	0.0249414	0.0181776	Anxa2/Dab2/Gria3/Gria1/Nsg1/Gria2/Nsf	7
BP	GO:0043094	cellular metabolic compound salvage	7/1186	31/18048	0.00338653	0.0249414	0.0181776	Mtap/Aprt/Pgm2/Ada/Gmps/Uck2/Upp1	7
BP	GO:0051894	positive regulation of focal adhesion assembly	7/1186	31/18048	0.00338653	0.0249414	0.0181776	Myoc/Iqgap1/S100a10/Ptprj/Wnt4/Nrp1/Thy1	7
BP	GO:0090330	regulation of platelet aggregation	7/1186	31/18048	0.00338653	0.0249414	0.0181776	Pdpn/Lyn/Dmtn/Sh2b3/Il6r/Abat/Syk	7
BP	GO:0031214	biomineral tissue development	22/1186	179/18048	0.00339388	0.0249414	0.0181776	Ano6/Sbno2/Cd276/Gpnmb/Tgfb1/Klf10/Spp1/Lox/Tcirg1/Slc24a3/Fam20c/Cebpb/Fgfr3/Mgp/Nell1/Atp2b2/Fgr/Alox15/Isg15/Wnt4/Col1a1/Ccl3	22
BP	GO:1901991	negative regulation of mitotic cell cycle phase transition	22/1186	179/18048	0.00339388	0.0249414	0.0181776	Cdkn1a/Cdk1/Rps27l/Nabp1/Rbl1/Gpnmb/Ccl2/Aurkb/Cdt1/Pml/Gjc2/Slfn13/Brsk1/Ier3/Bub1b/Dtl/Mad2l1/Blm/Zwilch/Rpa2/Ttk/Plk1	22
BP	GO:0010332	response to gamma radiation	12/1186	75/18048	0.00340888	0.0249414	0.0181776	Cdkn1a/Bak1/Cyba/Ccl2/Ptprc/Apobec1/Pml/Il6r/Gpx1/Myc/Socs3/Ccl7	12
BP	GO:1901292	nucleoside phosphate catabolic process	12/1186	75/18048	0.00340888	0.0249414	0.0181776	Gda/Acot7/Nt5c/Entpd3/Nudt12/Enpp3/Nudt10/Nt5e/Ada/Xdh/Upp1/Smpdl3a	12
BP	GO:0010721	negative regulation of cell development	26/1186	224/18048	0.00341241	0.0249414	0.0181776	Dynlt1/Tspo/Sema3c/Prkaca/Dmtn/Ryk/Tgfb1/Coro1c/Spp1/S1pr3/Fbn1/RGD1307443/Daam2/Ccr5/Fgfr3/Postn/Fgf13/Brinp1/Ccnb2/Sorl1/Trem2/Lingo1/Sox11/Nrp1/Dab1/Thy1	26
BP	GO:0030902	hindbrain development	26/1186	224/18048	0.00341241	0.0249414	0.0181776	Itgb1/Fcgr2b/Ppargc1a/Dixdc1/Mafb/Agtpbp1/Flna/Zfp365/Sstr1/Naglu/Cbln1/C5ar1/Egr2/Slc4a7/Kcnc1/Abat/Rfx4/Aif1/Cend1/Atp2b2/Cntnap2/Grin1/Ntm/Sptbn2/Sez6/Dab1	26
BP	GO:0048639	positive regulation of developmental growth	26/1186	224/18048	0.00341241	0.0249414	0.0181776	Fgf9/Rbpj/Cdk1/Sh3pxd2b/Rims1/Ezr/Cxcr4/Tgfbr2/L1cam/Hlx/Fn1/Rnd2/Tnfrsf12a/Trpv2/Sptbn4/Sash3/Mapt/Plcb1/Cdkl5/Nrg1/Akap6/Ybx3/Rnf157/Nrp1/Crabp2/Agt	26
BP	GO:0071331	cellular response to hexose stimulus	26/1186	224/18048	0.00341241	0.0249414	0.0181776	Irs2/Ppargc1a/Sox4/Prkce/Fkbp1b/Rab34/Prkaca/Cyba/Nptx1/Ccl2/Ucp2/Plau/Adcy8/Icam1/Fn1/Lgals1/Gpld1/Gpx1/Camk2n1/Vsnl1/Epha5/Sybu/Ptprn2/Trem2/Slc12a7/Ncf1	26
BP	GO:0046928	regulation of neurotransmitter secretion	18/1186	136/18048	0.00348332	0.0254282	0.0185324	Rap1b/Prkce/Nr3c2/Pfn2/Unc13c/Kcnc3/Grin3a/Rab3a/Nrn1/Ncs1/Cnr1/Cplx1/Syp/Syn2/P2ry2/Sncg/Stx1b/Stxbp1	18
BP	GO:0090276	regulation of peptide hormone secretion	29/1186	259/18048	0.00350556	0.025559	0.0186277	Irs2/Nnat/Sox4/Prkce/Fkbp1b/Sirt3/Ptbp1/Ica1/Ucp2/Nucb2/Adcy8/Sstr1/Itsn1/Pfkm/Pex5l/Tcirg1/Trh/Gpld1/Fbn1/Chga/Camk2n1/Vsnl1/Cnr1/Abat/Epha5/Sybu/Inhbb/Rbp4/Snap25	29
BP	GO:0045428	regulation of nitric oxide biosynthetic process	13/1186	85/18048	0.00353324	0.0257291	0.0187517	Tspo/Ass1/Itgb2/Tlr4/Clec7a/Mapk9/Acp5/Icam1/Ticam1/Tlr2/Aif1/Cd36/Agt	13
BP	GO:1901879	regulation of protein depolymerization	14/1186	95/18048	0.00357087	0.0259445	0.0189087	Sptb/Capg/Nes/Cib1/Apc2/Swap70/Svil/Plek/Tmod1/Sptbn4/Fgf13/Stmn2/Sptbn2/Ckap2	14
BP	GO:1904375	regulation of protein localization to cell periphery	19/1186	147/18048	0.00357159	0.0259445	0.0189087	Itgb1/Lgals3/Dab2/Mmp14/Cib1/Ezr/Abi3/Tgfb1/Arhgap44/Cacng2/Camk2b/Mrap2/Dpp6/Rapgef4/Prkcz/Camk2g/Sapcd2/Trem2/Plk1	19
BP	GO:0051092	positive regulation of NF-kappaB transcription factor activity	20/1186	158/18048	0.00362244	0.0262712	0.0191468	Irak2/Il18/Cib1/Itgb2/Tlr4/Myd88/Rab7b/Ripk1/Tgfb1/Trim25/Icam1/Tradd/Pycard/Ticam1/Tlr2/Ripk3/Prkcz/Cd36/Trim37/Card14	20
BP	GO:0046685	response to arsenic-containing substance	9/1186	48/18048	0.00362546	0.0262712	0.0191468	Hmox1/Cdkn1a/Nefl/Gria1/Zfand2a/Mknk2/Cyp1b1/Myc/Nefh	9
BP	GO:0046633	alpha-beta T cell proliferation	10/1186	57/18048	0.00367858	0.0266235	0.0194036	Cd44/Cblb/Il18/Tgfbr2/Ptprc/Irf1/Blm/Syk/Myc/Tnfsf4	10
BP	GO:0021537	telencephalon development	38/1186	367/18048	0.003687	0.0266519	0.0194243	Wdr37/Dixdc1/Casp3/Bcl2a1/Btbd3/Agtpbp1/Flna/Cxcr4/Ryk/Nefl/Nrgn/Coro1c/Gria1/Slc1a2/Kcnc3/Cntn2/Kirrel3/Nefm/Kcnc1/Tacc3/Plcb1/Atp1a2/Fgf13/Rfx4/Epha5/Gria2/Crtac1/Ccdc85c/Nrg1/Slc32a1/Tsku/Cntnap2/Grin1/Atp1a3/Nefh/Dab1/Slc17a6/Kif5a	38
BP	GO:0015833	peptide transport	36/1186	343/18048	0.00371438	0.026817	0.0195446	Irs2/Nnat/Anxa1/Sox4/Prkce/Fkbp1b/Sirt3/Ptbp1/Ica1/Ucp2/Nucb2/Adcy8/Slc15a3/Sstr1/Itsn1/Pfkm/Pex5l/Tcirg1/Trh/Gpld1/Fbn1/Chga/Rapgef4/Camk2n1/Vsnl1/Cnr1/Abat/Epha5/Sybu/Inhbb/Cplx1/Ptprn2/Mmp7/Agt/Rbp4/Snap25	36
BP	GO:0090277	positive regulation of peptide hormone secretion	18/1186	137/18048	0.00377052	0.0271891	0.0198158	Irs2/Nnat/Sox4/Prkce/Sirt3/Ptbp1/Adcy8/Itsn1/Pfkm/Pex5l/Trh/Gpld1/Camk2n1/Vsnl1/Abat/Sybu/Rbp4/Snap25	18
BP	GO:0071677	positive regulation of mononuclear cell migration	12/1186	76/18048	0.00381166	0.0274523	0.0200076	Ano6/Lgmn/Lgals3/Ccl2/Tgfb1/Coro1a/Pycard/Aif1/Ccl4/Dock8/Ccl3/Ccl7	12
BP	GO:0006907	pinocytosis	6/1186	24/18048	0.00383547	0.027495	0.0200387	Mapkapk3/Dab2/Axl/Pycard/Nr1h3/Stx1b	6
BP	GO:0071379	cellular response to prostaglandin stimulus	6/1186	24/18048	0.00383547	0.027495	0.0200387	Prkce/Tnc/Fn1/Adamts1/P2ry6/Tnfsf4	6
BP	GO:0071559	response to transforming growth factor beta	32/1186	296/18048	0.00385758	0.027495	0.0200387	Itgb1/Runx1/Ppargc1a/Dab2/Got1/Ccl2/Tgfbr2/L1cam/Lpxn/Tgfb1/Cited2/Fn1/Col4a2/Dnmt1/Lox/Nrros/Pml/Fbn1/Adam9/Ccr5/Ctsk/Postn/Pbld1/Spry1/Eng/Ltbp1/Gcnt2/Tsku/Wnt4/Sox11/Col1a1/Emilin1	32
BP	GO:0002830	positive regulation of type 2 immune response	5/1186	17/18048	0.00386228	0.027495	0.0200387	Il18/Rsad2/Prkcz/Il4r/Tnfsf4	5
BP	GO:0009159	deoxyribonucleoside monophosphate catabolic process	5/1186	17/18048	0.00386228	0.027495	0.0200387	Gda/Nt5c/Ada/Xdh/Upp1	5
BP	GO:0034134	toll-like receptor 2 signaling pathway	5/1186	17/18048	0.00386228	0.027495	0.0200387	Tnip2/Lyn/Cyba/Tlr2/Trem2	5
BP	GO:0035457	cellular response to interferon-alpha	5/1186	17/18048	0.00386228	0.027495	0.0200387	Axl/Ifnar1/Mnda/Myc/Ifit3	5
BP	GO:0098885	modification of postsynaptic actin cytoskeleton	5/1186	17/18048	0.00386228	0.027495	0.0200387	Pfn1/Baiap2/Pfn2/Itsn1/Cabp1	5
BP	GO:2001044	regulation of integrin-mediated signaling pathway	5/1186	17/18048	0.00386228	0.027495	0.0200387	Cd63/Timp1/Dab2/Dmtn/Flna	5
BP	GO:0022411	cellular component disassembly	45/1186	454/18048	0.00386409	0.027495	0.0200387	Ppargc1a/Casp3/Sptb/Tspo/Capg/Cdk1/Etf1/Nes/Lix1/Pdpn/C1qc/Cib1/Sh3pxd2b/Lamc1/C1qb/Apc2/Snx7/Lcp1/Swap70/C1qa/Itgam/Adamts5/Dnase2/Hk2/Svil/Plin2/Plek/Tmod1/Smarcd3/Ctsk/Sptbn4/Plin3/Fgf13/Eng/Epha4/Stmn2/Nrg1/Irgm/Trem2/Kif18b/Myc/Nsf/Sptbn2/Ckap2/Plk1	45
BP	GO:2001057	reactive nitrogen species metabolic process	15/1186	106/18048	0.00388198	0.0275594	0.0200856	Tspo/P2rx4/Ass1/Itgb2/Tlr4/Clec7a/Mapk9/Acp5/Icam1/Ticam1/Tlr2/Aif1/Cd36/Cyp1b1/Agt	15
BP	GO:0051384	response to glucocorticoid	33/1186	308/18048	0.00388245	0.0275594	0.0200856	Ctsl/Casp3/Anxa1/Cdkn1a/Ugt1a1/Ctsb/A2m/Ass1/Tlr4/Got1/Ccl2/L1cam/C1qb/Nefl/Tgfb1/Shc1/Fabp4/Icam1/Fn1/Trh/Sdc1/Il6r/Junb/Adam9/Mgp/Aif1/Cyp1b1/Fosl1/Socs3/Ptafr/Acsbg1/Eif4ebp1/Ptgs1	33
BP	GO:0008585	female gonad development	20/1186	159/18048	0.00389483	0.027614	0.0201255	Runx1/Gas2/Mmp19/Casp3/Mmp14/A2m/Sgpl1/Icam1/Col6a1/Adamts1/Cebpb/Cenpi/Kif20a/Inhbb/Myc/Wnt4/Nefh/Agt/Acsbg1/Chat	20
BP	GO:0060249	anatomical structure homeostasis	38/1186	369/18048	0.00403831	0.0285673	0.0208202	Slc24a2/Itgb1/Lyz2/Fcgr3a/Hspb1/Tlr4/Cib2/Tgfb1/Coro1a/Dram2/Acp5/Rac2/Pfkm/Ldb2/Spp1/Lox/Tcirg1/Slc28a2/Ncs1/Nkiras1/Ctsk/Sash3/Pbld1/Inpp5d/Lipa/Slc39a8/Gcnt2/Atp2b2/Calb2/Nell2/Aldh1a1/Grin1/Syk/P2ry2/Ncdn/Rbp4/Rcn3/Ptgs1	38
BP	GO:0051893	regulation of focal adhesion assembly	11/1186	67/18048	0.00404377	0.0285673	0.0208202	Myoc/Limch1/Mmp14/Iqgap1/Dmtn/S100a10/Coro1c/Ptprj/Wnt4/Nrp1/Thy1	11
BP	GO:0090109	regulation of cell-substrate junction assembly	11/1186	67/18048	0.00404377	0.0285673	0.0208202	Myoc/Limch1/Mmp14/Iqgap1/Dmtn/S100a10/Coro1c/Ptprj/Wnt4/Nrp1/Thy1	11
BP	GO:0002828	regulation of type 2 immune response	7/1186	32/18048	0.00409308	0.0288001	0.0209899	Anxa1/Il18/Rsad2/Hlx/Prkcz/Il4r/Tnfsf4	7
BP	GO:0006270	DNA replication initiation	7/1186	32/18048	0.00409308	0.0288001	0.0209899	Mcm6/Cdt1/Mcm4/Mcm2/Mcm7/Mcm3/Mcm5	7
BP	GO:0001659	temperature homeostasis	23/1186	193/18048	0.00410234	0.0288001	0.0209899	Ppargc1a/Rbpj/Fabp5/Il18/Esrrg/Tlr4/Cxcr4/Ucp2/Fabp4/Adamts5/Cebpb/Gpx1/Trpv2/Ccr5/Cnr1/Abat/Cd36/Aldh1a1/Syk/Nr1h3/Il4r/Gadd45g/Lcn2	23
BP	GO:0031532	actin cytoskeleton reorganization	16/1186	117/18048	0.00411908	0.0288001	0.0209899	Ctsl/Pdlim4/Hck/Anxa1/Dmtn/Flna/Ezr/Baiap2/Tgfb1/Shc1/Gmfg/Plek/Arhgdib/Ptk7/Nrp1/Fes	16
BP	GO:0019216	regulation of lipid metabolic process	40/1186	394/18048	0.00414509	0.0288001	0.0209899	Irs2/Ppargc1a/Abcd2/Anxa1/Fabp5/Tspo/Dab2/Abcg4/Prkce/Sirt3/Lactb/Lyn/Mapk9/Nucb2/Tgfb1/Acsl5/Apobec1/Nr1d2/Nt5e/Sec14l2/Pla2g3/Cdk4/Crebl2/Gpld1/Scarb1/Fgfr3/Apoc1/Cnr1/Dgat2/Sorl1/Cd36/Thrsp/Htr2b/Fgr/Eef1a2/Angptl4/Trem2/Nr1h3/Wnt4/Agt	40
BP	GO:0022037	metencephalon development	21/1186	171/18048	0.00418339	0.0288001	0.0209899	Fcgr2b/Ppargc1a/Dixdc1/Agtpbp1/Zfp365/Sstr1/Naglu/Cbln1/Slc4a7/Kcnc1/Abat/Rfx4/Aif1/Cend1/Atp2b2/Cntnap2/Grin1/Ntm/Sptbn2/Sez6/Dab1	21
BP	GO:0035987	endodermal cell differentiation	9/1186	49/18048	0.0041876	0.0288001	0.0209899	Mmp14/Itgb2/Col5a2/Fn1/Col6a1/Col4a2/Col5a1/Col12a1/Col8a1	9
BP	GO:0010517	regulation of phospholipase activity	10/1186	58/18048	0.00418895	0.0288001	0.0209899	Anxa1/Camk2b/Fgfr3/Prkcz/Htr2b/Cd86/Adcyap1r1/Plcd1/Ptafr/Agt	10
BP	GO:0030071	regulation of mitotic metaphase/anaphase transition	10/1186	58/18048	0.00418895	0.0288001	0.0209899	Nek6/Hecw2/Aurkb/Cdt1/Ube2c/Bub1b/Mad2l1/Zwilch/Ttk/Plk1	10
BP	GO:0033619	membrane protein proteolysis	10/1186	58/18048	0.00418895	0.0288001	0.0209899	Ptpn3/Timp1/Tgfb1/Timp4/Gpld1/Adam9/Sppl2b/Tnfrsf1b/Ret/Mmp7	10
BP	GO:0051496	positive regulation of stress fiber assembly	10/1186	58/18048	0.00418895	0.0288001	0.0209899	Rhoc/Pdlim4/Myoc/Limch1/Pfn1/Sh3pxd2b/S100a10/Pfn2/Wnt4/Nrp1	10
BP	GO:0000082	G1/S transition of mitotic cell cycle	25/1186	216/18048	0.00419108	0.0288001	0.0209899	Itgb1/Anxa1/Cdkn1a/Rps27l/Pdpn/Rbl1/Gpnmb/Ptpn6/Ccl2/Nasp/Cdk4/Camk2b/Adamts1/Pml/Gjc2/Slfn13/Plcb1/Aif1/Camk2g/Rbbp8/Usp29/Rpa2/Tcf19/Myc/Eif4ebp1	25
BP	GO:0002885	positive regulation of hypersensitivity	4/1186	11/18048	0.0042131	0.0288001	0.0209899	Fcgr2a/Fcgr1a/Fcer1g/Btk	4
BP	GO:0010572	positive regulation of platelet activation	4/1186	11/18048	0.0042131	0.0288001	0.0209899	Pdpn/Tlr4/Plek/Ptprj	4
BP	GO:0019372	lipoxygenase pathway	4/1186	11/18048	0.0042131	0.0288001	0.0209899	Alox5ap/Pla2g3/Gpx1/Alox15	4
BP	GO:0031293	membrane protein intracellular domain proteolysis	4/1186	11/18048	0.0042131	0.0288001	0.0209899	Tgfb1/Adam9/Sppl2b/Mmp7	4
BP	GO:0031630	regulation of synaptic vesicle fusion to presynaptic active zone membrane	4/1186	11/18048	0.0042131	0.0288001	0.0209899	Rims1/Rab3a/Cplx1/Prrt2	4
BP	GO:0033029	regulation of neutrophil apoptotic process	4/1186	11/18048	0.0042131	0.0288001	0.0209899	Fcgr2b/Cd44/Anxa1/Il18	4
BP	GO:0042117	monocyte activation	4/1186	11/18048	0.0042131	0.0288001	0.0209899	Lilrb4/Cd33/Fn1/Adam9	4
BP	GO:0051255	spindle midzone assembly	4/1186	11/18048	0.0042131	0.0288001	0.0209899	Prc1/Aurkb/Racgap1/Kif23	4
BP	GO:0061299	retina vasculature morphogenesis in camera-type eye	4/1186	11/18048	0.0042131	0.0288001	0.0209899	Col4a1/Slc4a7/Cyp1b1/Nrp1	4
BP	GO:0072718	response to cisplatin	4/1186	11/18048	0.0042131	0.0288001	0.0209899	Hmox1/Hcn2/Slc31a1/Hcn1	4
BP	GO:1900115	extracellular regulation of signal transduction	4/1186	11/18048	0.0042131	0.0288001	0.0209899	Nrros/Grem2/Fbn1/Ltbp1	4
BP	GO:1900116	extracellular negative regulation of signal transduction	4/1186	11/18048	0.0042131	0.0288001	0.0209899	Nrros/Grem2/Fbn1/Ltbp1	4
BP	GO:1900454	positive regulation of long-term synaptic depression	4/1186	11/18048	0.0042131	0.0288001	0.0209899	Adcy8/Cbln1/Stau2/Mapt	4
BP	GO:1901632	regulation of synaptic vesicle membrane organization	4/1186	11/18048	0.0042131	0.0288001	0.0209899	Rims1/Rab3a/Cplx1/Prrt2	4
BP	GO:1990504	dense core granule exocytosis	4/1186	11/18048	0.0042131	0.0288001	0.0209899	Cadps2/Unc13c/Cadps/Stxbp1	4
BP	GO:2001187	positive regulation of CD8-positive, alpha-beta T cell activation	4/1186	11/18048	0.0042131	0.0288001	0.0209899	Runx1/Cbfb/Lilrb4/Nckap1l	4
BP	GO:0051899	membrane depolarization	14/1186	97/18048	0.00432671	0.0295425	0.021531	Ptpn3/Myoc/Tspo/P2rx4/Hcn2/Scn1b/Got1/Hcn1/Casp1/Cacng2/Scn4b/Prkcz/Scn1a/Mllt11	14
BP	GO:0002260	lymphocyte homeostasis	13/1186	87/18048	0.00433626	0.0295736	0.0215536	Cd44/Casp3/Lyn/Bak1/Tgfb1/Coro1a/Ada/Tcirg1/Ripk3/Sash3/Nckap1l/Ccnb2/Sh2b2	13
BP	GO:0031333	negative regulation of protein-containing complex assembly	19/1186	150/18048	0.00446812	0.0303678	0.0221325	Sptb/Capg/Pfn1/Birc2/Fhod3/Pfn2/Myadm/Tlr2/Svil/Tmod1/Sptbn4/Prkcz/Sorl1/Stmn2/Trem2/Sptbn2/Stxbp1/Prrt2/Eif4ebp1	19
BP	GO:0046434	organophosphate catabolic process	19/1186	150/18048	0.00446812	0.0303678	0.0221325	Gda/Acot7/Nt5c/Entpd3/Nudt12/Enpp3/Nudt10/Nt5e/Ada/Xdh/Scarb1/Mtmr7/Pld1/Apoc1/Plcb1/Plbd1/Upp1/Pla2g15/Smpdl3a	19
BP	GO:0120161	regulation of cold-induced thermogenesis	19/1186	150/18048	0.00446812	0.0303678	0.0221325	Ppargc1a/Rbpj/Fabp5/Il18/Esrrg/Tlr4/Cxcr4/Ucp2/Fabp4/Adamts5/Cebpb/Trpv2/Cd36/Aldh1a1/Syk/Nr1h3/Il4r/Gadd45g/Lcn2	19
BP	GO:0002705	positive regulation of leukocyte mediated immunity	21/1186	172/18048	0.0044786	0.0303946	0.022152	Ddx21/Fcgr2a/Fcgr1a/Vav1/Il18/Itgb2/Ccl2/Rsad2/Fcer1g/Tgfb1/Tyrobp/Ptprc/Itgam/Ticam1/Sash3/Prkcz/RT1-CE10/Btk/Trem2/Ptafr/Tnfsf4	21
BP	GO:0032231	regulation of actin filament bundle assembly	16/1186	118/18048	0.00448234	0.0303946	0.022152	Rhoc/Pdlim4/Myoc/Limch1/Pfn1/Flna/Sh3pxd2b/Fhod3/S100a10/Pfn2/Swap70/Cgnl1/Plek/Rhpn2/Wnt4/Nrp1	16
BP	GO:0019233	sensory perception of pain	20/1186	161/18048	0.00449078	0.0304169	0.0221683	Fabp5/P2rx4/Fcgr1a/Fcgr3a/Il18/Tlr4/Ccl2/Cxcr4/Comt/Grm3/Cnr1/Prkar1b/Scn1a/Grin1/P2ry2/Ccl3/Ptafr/Tmem120a/Kcnd2/Ptgs1	20
BP	GO:0045137	development of primary sexual characteristics	35/1186	335/18048	0.00449744	0.0304272	0.0221758	Itgb1/Ctsl/Fgf9/Dach1/Runx1/Gas2/Mmp19/Casp3/Mmp14/A2m/Hmgb2/Flna/Sgpl1/Lhfpl2/Cited2/Icam1/Nasp/Col6a1/Adamts1/Sdc1/Rab13/Cebpb/Cenpi/Kif20a/Inhbb/Adcyap1r1/Ybx3/Cyp1b1/Myc/Wnt4/Nefh/Agt/Acsbg1/Rbp4/Chat	35
BP	GO:0010676	positive regulation of cellular carbohydrate metabolic process	11/1186	68/18048	0.00454444	0.03071	0.0223819	Irs2/Prkce/Ptpn2/Dyrk2/Gpld1/P2ry6/Dgat2/Cd36/Adcyap1r1/Plcd1/Ptafr	11
BP	GO:2000146	negative regulation of cell motility	39/1186	384/18048	0.00457206	0.0308614	0.0224922	Gadd45a/Cd63/Dach1/Timp1/Ppargc1a/Synj2bp/Rbpj/Abhd2/Limch1/Ifitm1/Padi2/Coro1b/Ccl2/Rin3/Rap2b/Pfn2/Tgfb1/Cited2/Rras/Cd300a/Coro1c/Cnn2/Ptprr/Ada/Bst2/Ptprj/Adamts9/Ccr5/Arhgdib/Plcb1/Aif1/Eng/Epha4/Nrg1/Cyp1b1/Wnt4/Trib1/Emilin1/Thy1	39
BP	GO:0002791	regulation of peptide secretion	29/1186	264/18048	0.00460342	0.0310023	0.0225949	Irs2/Nnat/Sox4/Prkce/Fkbp1b/Sirt3/Ptbp1/Ica1/Ucp2/Nucb2/Adcy8/Sstr1/Itsn1/Pfkm/Pex5l/Tcirg1/Trh/Gpld1/Fbn1/Chga/Camk2n1/Vsnl1/Cnr1/Abat/Epha5/Sybu/Inhbb/Rbp4/Snap25	29
BP	GO:0032869	cellular response to insulin stimulus	29/1186	264/18048	0.00460342	0.0310023	0.0225949	Inppl1/Irs2/Zfp106/Aprt/Got1/Ptpn2/Ccl2/Ucp2/Nucb2/Shc1/Acsl5/Apobec1/Cdk4/Gpld1/Rab13/Ptprj/Slc25a33/Prkcz/Sorl1/Lpl/Cd36/Acsl6/Inhbb/Nr1h3/Sh2b2/Myc/Socs3/Agt/Eif4ebp1	29
BP	GO:0014002	astrocyte development	8/1186	41/18048	0.00463742	0.03115	0.0227025	Vim/Tlr4/Mt2A/Grn/C1qa/C5ar1/Trem2/Agt	8
BP	GO:2000463	positive regulation of excitatory postsynaptic potential	8/1186	41/18048	0.00463742	0.03115	0.0227025	Rims1/Baiap2/Neto1/Prkcz/Prkar1b/Grin1/Stx1b/Grin2c	8
BP	GO:0015844	monoamine transport	15/1186	108/18048	0.00464115	0.03115	0.0227025	Lgals3/Fcgr2a/Fcer1g/Cd300a/Cadps/Nat8l/Rab3a/Chga/Cnr1/Abat/Syk/Sncg/Plcd1/Agt/Ptgs1	15
BP	GO:0050852	T cell receptor signaling pathway	17/1186	129/18048	0.00464717	0.031155	0.0227062	Lilrb4/Lgals3/Cd276/Cblb/Kcnn4/Ezr/Ptpn2/Ptpn6/Tec/Cd300a/Ptprc/Lcp2/Ada/Laptm5/Ptprj/Cd8a/Thy1	17
BP	GO:0071560	cellular response to transforming growth factor beta stimulus	31/1186	288/18048	0.00469586	0.0314458	0.0229181	Runx1/Ppargc1a/Dab2/Got1/Ccl2/Tgfbr2/L1cam/Lpxn/Tgfb1/Cited2/Fn1/Col4a2/Dnmt1/Lox/Nrros/Pml/Fbn1/Adam9/Ccr5/Ctsk/Postn/Pbld1/Spry1/Eng/Ltbp1/Gcnt2/Tsku/Wnt4/Sox11/Col1a1/Emilin1	31
BP	GO:0061097	regulation of protein tyrosine kinase activity	14/1186	98/18048	0.00475052	0.0316887	0.0230951	Mvp/Lilrb4/Fcgr1a/Cblb/Ptpn2/Rap2b/Ptprc/Hbegf/Epha4/Nrg1/Gprc5b/Ncf1/Agt/Thy1	14
BP	GO:0043278	response to morphine	10/1186	59/18048	0.00475357	0.0316887	0.0230951	Prkce/Tlr4/Cxcr4/Adcy8/Ada/Gnao1/Cnr1/Aif1/Grin1/Ppp1r1b	10
BP	GO:0043647	inositol phosphate metabolic process	10/1186	59/18048	0.00475357	0.0316887	0.0230951	Inppl1/Nudt10/Plek/Mtmr7/P2ry6/Plcb1/Htr2b/Adcyap1r1/Plcd1/Ptafr	10
BP	GO:0048278	vesicle docking	10/1186	59/18048	0.00475357	0.0316887	0.0230951	Rims1/Ralb/Unc13c/Stxbp2/Rab3a/Rab13/Plek/Stx1b/Sptbn2/Stxbp1	10
BP	GO:0002495	antigen processing and presentation of peptide antigen via MHC class II	6/1186	25/18048	0.00477045	0.0317612	0.023148	Fcgr2b/Fcer1g/Ifi30/Pycard/Unc93b1/Trem2	6
BP	GO:0010631	epithelial cell migration	39/1186	385/18048	0.00477519	0.0317612	0.023148	Gadd45a/Irs2/Itgb1/Cd63/Synj2bp/Lgmn/Anxa1/Hmox1/P2rx4/Pfn1/Prkce/Hspb1/Cib1/Itgb2/Loxl2/Coro1b/Cxcr4/Tgfbr2/Pfn2/Lpxn/Tgfb1/Prcp/Coro1a/Rras/Coro1c/Grn/Ptprr/Gpld1/Rab13/Scarb1/Gpx1/Daam2/Adam9/Adamts9/Hbegf/Cyp1b1/Nrp1/Agt/Lcn2	39
BP	GO:0061515	myeloid cell development	13/1186	88/18048	0.00478959	0.0317941	0.0231719	Anxa2/Ninj1/Dmtn/Ptpn6/Tyrobp/Cited2/Sh2b3/Itgam/Tlr2/Nrros/Fbn1/Fam20c/Nckap1l	13
BP	GO:0050728	negative regulation of inflammatory response	21/1186	173/18048	0.00479088	0.0317941	0.0231719	Fcgr2b/Cd44/Tnfrsf1a/Metrnl/Cd276/Tnfaip8l2/Ptpn2/Enpp3/Acp5/Nr1d2/Nt5e/Grn/Ada/Gpx1/Ier3/Slpi/Trem2/Tnfrsf1b/Nr1h3/Wfdc1/Socs3	21
BP	GO:0046460	neutral lipid biosynthetic process	9/1186	50/18048	0.0048155	0.0318173	0.0231889	Acsl5/Gpld1/Scarb1/Dgat2/Lpl/Thrsp/Acsl6/Nr1h3/Pla2g15	9
BP	GO:0046463	acylglycerol biosynthetic process	9/1186	50/18048	0.0048155	0.0318173	0.0231889	Acsl5/Gpld1/Scarb1/Dgat2/Lpl/Thrsp/Acsl6/Nr1h3/Pla2g15	9
BP	GO:1905521	regulation of macrophage migration	9/1186	50/18048	0.0048155	0.0318173	0.0231889	C3ar1/P2rx4/Mmp14/Ccl2/Cnn2/C5ar1/Ptprj/Trem2/Emilin1	9
BP	GO:2001235	positive regulation of apoptotic signaling pathway	20/1186	162/18048	0.00481592	0.0318173	0.0231889	Atf3/Ltbr/Traf7/Ptpn2/Ctsc/Ripk1/Mapk9/Tpd52l1/Ptprc/Pycard/Camk2b/Ripk3/Pml/Tnfrsf12a/Plscr1/Inhbb/Ret/Myc/Agt/Vnn1	20
BP	GO:0046890	regulation of lipid biosynthetic process	24/1186	207/18048	0.00484811	0.0319943	0.0233179	Ppargc1a/Abcd2/Anxa1/Fabp5/Tspo/Dab2/Abcg4/Sirt3/Mapk9/Acsl5/Nt5e/Sec14l2/Pla2g3/Cdk4/Crebl2/Gpld1/Scarb1/Apoc1/Dgat2/Thrsp/Htr2b/Nr1h3/Wnt4/Agt	24
BP	GO:1901655	cellular response to ketone	26/1186	230/18048	0.00485576	0.032009	0.0233286	Prkce/Hcn2/Msn/Ass1/Nr3c2/Ccl2/L1cam/Klf6/Adcy8/Tgfb1/Tnc/Icam1/Fn1/Spp1/Adcy3/Cdk4/Adamts1/P2ry6/Postn/Epha5/Blm/Cyp1b1/Ncf1/Myc/Eif4ebp1/Tnfsf4	26
BP	GO:0051209	release of sequestered calcium ion into cytosol	17/1186	130/18048	0.00502811	0.0328562	0.023946	Prkce/Fkbp1b/Lyn/Cyba/Ptpn6/Tgfb1/Coro1a/Ptprc/Ryr2/P2ry6/Ccr5/Jph3/Htr2b/Cemip/Akap6/Ccl3/Thy1	17
BP	GO:0051592	response to calcium ion	22/1186	185/18048	0.00505215	0.0328562	0.023946	Slc25a24/Lgmn/Iqgap1/Dmtn/Alox5ap/Adcy8/Rasgrp2/Apobec1/Hcn1/Cacng2/Sdc1/Gpld1/Ryr2/Junb/Adam9/Mgp/Alox15/Inhbb/Grin1/Plcd1/Cpne4/Ect2	22
BP	GO:0010919	regulation of inositol phosphate biosynthetic process	5/1186	18/18048	0.00506206	0.0328562	0.023946	Plek/P2ry6/Adcyap1r1/Plcd1/Ptafr	5
BP	GO:0030730	sequestering of triglyceride	5/1186	18/18048	0.00506206	0.0328562	0.023946	Osbpl11/Plin2/Plin3/Lpl/Trem2	5
BP	GO:0032957	inositol trisphosphate metabolic process	5/1186	18/18048	0.00506206	0.0328562	0.023946	Inppl1/P2ry6/Plcb1/Plcd1/Ptafr	5
BP	GO:0034501	protein localization to kinetochore	5/1186	18/18048	0.00506206	0.0328562	0.023946	Cdk1/Aurkb/Cdt1/Zwilch/Ttk	5
BP	GO:0048245	eosinophil chemotaxis	5/1186	18/18048	0.00506206	0.0328562	0.023946	Lgals3/Ccl2/Ccl4/Ccl3/Ccl7	5
BP	GO:0050884	neuromuscular process controlling posture	5/1186	18/18048	0.00506206	0.0328562	0.023946	Tmem150c/Hexa/Scn1a/Cntnap2/Prrt2	5
BP	GO:0055119	relaxation of cardiac muscle	5/1186	18/18048	0.00506206	0.0328562	0.023946	P2rx4/Chga/Atp1a2/Camk2g/Akap6	5
BP	GO:0070886	positive regulation of calcineurin-NFAT signaling cascade	5/1186	18/18048	0.00506206	0.0328562	0.023946	Ptbp1/Cib1/Lmcd1/Nrg1/Akap6	5
BP	GO:0071380	cellular response to prostaglandin E stimulus	5/1186	18/18048	0.00506206	0.0328562	0.023946	Prkce/Fn1/Adamts1/P2ry6/Tnfsf4	5
BP	GO:0106058	positive regulation of calcineurin-mediated signaling	5/1186	18/18048	0.00506206	0.0328562	0.023946	Ptbp1/Cib1/Lmcd1/Nrg1/Akap6	5
BP	GO:1902001	fatty acid transmembrane transport	5/1186	18/18048	0.00506206	0.0328562	0.023946	Irs2/Abcd2/Acsl5/Cd36/Acsl6	5
BP	GO:1903083	protein localization to condensed chromosome	5/1186	18/18048	0.00506206	0.0328562	0.023946	Cdk1/Aurkb/Cdt1/Zwilch/Ttk	5
BP	GO:0032623	interleukin-2 production	11/1186	69/18048	0.00509306	0.0329489	0.0240136	Runx1/Anxa1/Lilrb4/Cd276/Ezr/Clec7a/Ptprc/Laptm5/Homer3/Sash3/Tnfsf4	11
BP	GO:0032663	regulation of interleukin-2 production	11/1186	69/18048	0.00509306	0.0329489	0.0240136	Runx1/Anxa1/Lilrb4/Cd276/Ezr/Clec7a/Ptprc/Laptm5/Homer3/Sash3/Tnfsf4	11
BP	GO:1901224	positive regulation of NIK/NF-kappaB signaling	11/1186	69/18048	0.00509306	0.0329489	0.0240136	Cd14/Il18/Nr3c2/Tlr4/Tradd/Tlr2/Laptm5/Tlr7/Ifi35/Cd86/Trem2	11
BP	GO:0030324	lung development	29/1186	266/18048	0.00511706	0.0329566	0.0240192	Fgf9/Rbpj/Ctsz/Mmp14/Pdpn/Il18/Mmp12/Cux1/Tgfbr2/Tgfb1/Tnc/Casp1/Ada/Lox/Rab3a/Hps1/Nkiras1/Fgfr3/Mgp/Spry1/Lipa/Ptk7/Hhip/Hhex/Sox11/Cp/Rbp4/Rcn3/Eif4ebp1	29
BP	GO:0090087	regulation of peptide transport	29/1186	266/18048	0.00511706	0.0329566	0.0240192	Irs2/Nnat/Sox4/Prkce/Fkbp1b/Sirt3/Ptbp1/Ica1/Ucp2/Nucb2/Adcy8/Sstr1/Itsn1/Pfkm/Pex5l/Tcirg1/Trh/Gpld1/Fbn1/Chga/Camk2n1/Vsnl1/Cnr1/Abat/Epha5/Sybu/Inhbb/Rbp4/Snap25	29
BP	GO:0000086	G2/M transition of mitotic cell cycle	18/1186	141/18048	0.00512212	0.0329566	0.0240192	Gadd45a/Cdkn1a/Cdk1/Nes/Nabp1/Tpd52l1/Fbxl6/Aurkb/Cdk4/Ccna2/Smarcd3/Brsk1/Plcb1/Ier3/Cenpf/Dtl/Blm/Plk1	18
BP	GO:0002793	positive regulation of peptide secretion	18/1186	141/18048	0.00512212	0.0329566	0.0240192	Irs2/Nnat/Sox4/Prkce/Sirt3/Ptbp1/Adcy8/Itsn1/Pfkm/Pex5l/Trh/Gpld1/Camk2n1/Vsnl1/Abat/Sybu/Rbp4/Snap25	18
BP	GO:1901216	positive regulation of neuron death	18/1186	141/18048	0.00512212	0.0329566	0.0240192	Fcgr2b/Tnfrsf1a/Casp3/Ctsz/Traf7/Il18/Tlr4/Ppp2r2b/Tyrobp/Grn/C1qa/Itgam/Casp1/Fgfr3/Mapt/Nqo2/Ccl3/Lcn2	18
BP	GO:0106106	cold-induced thermogenesis	19/1186	152/18048	0.00516321	0.0331849	0.0241856	Ppargc1a/Rbpj/Fabp5/Il18/Esrrg/Tlr4/Cxcr4/Ucp2/Fabp4/Adamts5/Cebpb/Trpv2/Cd36/Aldh1a1/Syk/Nr1h3/Il4r/Gadd45g/Lcn2	19
BP	GO:0090132	epithelium migration	39/1186	387/18048	0.0052045	0.033323	0.0242862	Gadd45a/Irs2/Itgb1/Cd63/Synj2bp/Lgmn/Anxa1/Hmox1/P2rx4/Pfn1/Prkce/Hspb1/Cib1/Itgb2/Loxl2/Coro1b/Cxcr4/Tgfbr2/Pfn2/Lpxn/Tgfb1/Prcp/Coro1a/Rras/Coro1c/Grn/Ptprr/Gpld1/Rab13/Scarb1/Gpx1/Daam2/Adam9/Adamts9/Hbegf/Cyp1b1/Nrp1/Agt/Lcn2	39
BP	GO:0007044	cell-substrate junction assembly	14/1186	99/18048	0.00520725	0.033323	0.0242862	Myoc/Limch1/Mmp14/Iqgap1/Dmtn/Lamc1/S100a10/Actn1/Coro1c/Fn1/Ptprj/Wnt4/Nrp1/Thy1	14
BP	GO:0032370	positive regulation of lipid transport	14/1186	99/18048	0.00520725	0.033323	0.0242862	Runx1/Anxa2/Dab2/Abcg4/Mapk9/Nucb2/Acsl5/Spp1/Pla2g3/Abca5/Acsl6/Trem2/Nr1h3/P2ry2	14
BP	GO:0046330	positive regulation of JNK cascade	14/1186	99/18048	0.00520725	0.033323	0.0242862	Gadd45a/Fcgr2b/Dixdc1/Ltbr/Dab2/Tlr4/Myd88/Ripk1/Tpd52l1/Pycard/Plcb1/Ncf1/Gadd45g/Wnt16	14
BP	GO:0042509	regulation of tyrosine phosphorylation of STAT protein	12/1186	79/18048	0.00525412	0.0335866	0.0244784	Tnfrsf1a/Lyn/Il18/Ptpn2/Hcls1/Sh2b3/Parp9/Il6r/Parp14/Fgfr3/Irf1/Socs3	12
BP	GO:0051279	regulation of release of sequestered calcium ion into cytosol	13/1186	89/18048	0.00528022	0.033717	0.0245734	Prkce/Fkbp1b/Lyn/Cyba/Ptpn6/Tgfb1/Coro1a/Ryr2/P2ry6/Jph3/Cemip/Akap6/Thy1	13
BP	GO:0060193	positive regulation of lipase activity	10/1186	60/18048	0.00537626	0.0342579	0.0249676	Rhoc/Camk2b/Fgfr3/Prkcz/Htr2b/Cd86/Adcyap1r1/Nr1h3/Ptafr/Agt	10
BP	GO:0001504	neurotransmitter uptake	8/1186	42/18048	0.00540548	0.0342579	0.0249676	Itgb1/Slc1a2/Nat8l/Sv2b/Atp1a2/Slc6a9/Syngr3/Slc17a6	8
BP	GO:0009167	purine ribonucleoside monophosphate metabolic process	8/1186	42/18048	0.00540548	0.0342579	0.0249676	Ak4/Gda/Nt5c/Aprt/Nt5e/Ada/Xdh/Gmps	8
BP	GO:0019432	triglyceride biosynthetic process	8/1186	42/18048	0.00540548	0.0342579	0.0249676	Acsl5/Gpld1/Scarb1/Dgat2/Lpl/Thrsp/Acsl6/Nr1h3	8
BP	GO:0034110	regulation of homotypic cell-cell adhesion	8/1186	42/18048	0.00540548	0.0342579	0.0249676	Pdpn/Lyn/Dmtn/Sh2b3/Lgals1/Il6r/Abat/Syk	8
BP	GO:0070570	regulation of neuron projection regeneration	8/1186	42/18048	0.00540548	0.0342579	0.0249676	Fkbp1b/Flna/Grn/Spp1/RGD1307443/Epha4/Nrg1/Thy1	8
BP	GO:1902624	positive regulation of neutrophil migration	8/1186	42/18048	0.00540548	0.0342579	0.0249676	C3ar1/Myo1f/Rac2/Tlr2/C5ar1/Nckap1l/Thbs4/Lbp	8
BP	GO:0051283	negative regulation of sequestering of calcium ion	17/1186	131/18048	0.00543417	0.0343661	0.0250464	Prkce/Fkbp1b/Lyn/Cyba/Ptpn6/Tgfb1/Coro1a/Ptprc/Ryr2/P2ry6/Ccr5/Jph3/Htr2b/Cemip/Akap6/Ccl3/Thy1	17
BP	GO:0051897	positive regulation of protein kinase B signaling	17/1186	131/18048	0.00543417	0.0343661	0.0250464	Itgb1/Myoc/P2rx4/Axl/Il18/Hcls1/Tgfb1/Itsn1/Ptprj/Gpx1/Hbegf/Eng/Gcnt2/Nrg1/Ret/Ccl3/Hpse	17
BP	GO:0045839	negative regulation of mitotic nuclear division	9/1186	51/18048	0.00551412	0.0348344	0.0253878	Tom1l2/Aurkb/Cdt1/Fgfr3/Bub1b/Mad2l1/Zwilch/Ttk/Plk1	9
BP	GO:0031348	negative regulation of defense response	29/1186	268/18048	0.00567789	0.0358307	0.0261139	Fcgr2b/Cd44/Tnfrsf1a/Susd4/Metrnl/Fgl2/Cd276/A2m/Tnfaip8l2/Ptpn2/Mmp12/Stat2/Enpp3/Acp5/Nr1d2/Nt5e/Grn/Ada/Gpx1/Parp14/Ier3/Slpi/Trem2/Isg15/Tnfrsf1b/Nr1h3/Wfdc1/Socs3/Usp18	29
BP	GO:0021695	cerebellar cortex development	11/1186	70/18048	0.00569274	0.0358471	0.0261259	Dixdc1/Agtpbp1/Zfp365/Naglu/Cbln1/Rfx4/Cend1/Atp2b2/Cntnap2/Sptbn2/Sez6	11
BP	GO:0045638	negative regulation of myeloid cell differentiation	14/1186	100/18048	0.00569868	0.0358471	0.0261259	Runx1/Lilrb4/Mafb/C1qc/Lyn/Cib1/Ptpn2/Pf4/Fbn1/Inpp5d/Lmo2/Myc/Ccl3/Trib1	14
BP	GO:0051304	chromosome separation	14/1186	100/18048	0.00569868	0.0358471	0.0261259	Nek6/Hecw2/Aurkb/Cdt1/Smc4/Tacc3/Ube2c/Plscr1/Bub1b/Mad2l1/Pttg1/Zwilch/Ttk/Plk1	14
BP	GO:0045927	positive regulation of growth	33/1186	316/18048	0.00572598	0.0359641	0.0262111	Fgf9/Rbpj/Cdk1/Lgi1/Mmp14/Cib1/Cyba/Sh3pxd2b/Rims1/Ezr/Cxcl16/Cxcr4/Tgfbr2/L1cam/Hlx/Fn1/Rnd2/Tnfrsf12a/Trpv2/Slc25a33/Sptbn4/Sash3/Mapt/Plcb1/Hbegf/Cdkl5/Nrg1/Akap6/Ybx3/Rnf157/Nrp1/Crabp2/Agt	33
BP	GO:0060560	developmental growth involved in morphogenesis	31/1186	292/18048	0.00573441	0.0359641	0.0262111	Itgb1/Sema3c/Iqgap1/Rims1/Cxcr4/Tgfbr2/L1cam/Ryk/Tgfb1/Tnc/Fn1/Rnd2/Spp1/Nrn1/Cyfip2/RGD1307443/Tnfrsf12a/Trpv2/Plxna1/Ccr5/Postn/Mapt/Prkcz/Spry1/Fgf13/Cdkl5/Nrg1/Ptk7/Rnf157/Nrp1/Crabp2	31
BP	GO:0007259	receptor signaling pathway via JAK-STAT	22/1186	187/18048	0.00573552	0.0359641	0.0262111	Gadd45a/Tnfrsf1a/Lyn/Il10rb/Il18/Ptpn2/Hcls1/Stat2/Cd300a/Ptprc/Sh2b3/Parp9/Il6r/Parp14/Fgfr3/Irf1/Csf2ra/Cyp1b1/Ret/Socs3/Agt/Dab1	22
BP	GO:0050805	negative regulation of synaptic transmission	13/1186	90/18048	0.00581027	0.0363475	0.0264906	Slc24a2/Rap1b/Prrt1/Adcy8/Gria1/Hcn1/Cbln1/Stau2/Rapgef4/Mapt/Cntnap2/Celf4/Stxbp1	13
BP	GO:0080164	regulation of nitric oxide metabolic process	13/1186	90/18048	0.00581027	0.0363475	0.0264906	Tspo/Ass1/Itgb2/Tlr4/Clec7a/Mapk9/Acp5/Icam1/Ticam1/Tlr2/Aif1/Cd36/Agt	13
BP	GO:0045670	regulation of osteoclast differentiation	12/1186	80/18048	0.00582126	0.0363475	0.0264906	Lilrb4/Mafb/Ninj1/Tyrobp/Klf10/Fbn1/Cebpb/Fgfr3/Inpp5d/Trem2/Ccl3/Ccl9	12
BP	GO:1901880	negative regulation of protein depolymerization	12/1186	80/18048	0.00582126	0.0363475	0.0264906	Sptb/Capg/Cib1/Apc2/Swap70/Svil/Tmod1/Sptbn4/Fgf13/Stmn2/Sptbn2/Ckap2	12
BP	GO:0006026	aminoglycan catabolic process	7/1186	34/18048	0.00583405	0.0363728	0.026509	Cd44/Tgfb1/Hexa/Gusb/Lyve1/Gns/Cemip	7
BP	GO:0042552	myelination	21/1186	176/18048	0.0058376	0.0363728	0.026509	Amigo1/Abcd2/Myoc/Galc/Cxcr4/Ctsc/Tgfb1/Nab2/Itgax/Cntn2/Tlr2/Mall/Egr2/Mal2/Hexa/Epb41l3/Fgfr3/Nrg1/Cntnap2/Adam22/Tnfrsf1b	21
BP	GO:0048499	synaptic vesicle membrane organization	6/1186	26/18048	0.00586264	0.0364519	0.0265667	Rims1/Rab3a/Cplx1/Stx1b/Prrt2/Snap25	6
BP	GO:0071459	protein localization to chromosome, centromeric region	6/1186	26/18048	0.00586264	0.0364519	0.0265667	Cdk1/Aurkb/Cdt1/Bub1b/Zwilch/Ttk	6
BP	GO:0016311	dephosphorylation	36/1186	353/18048	0.00587458	0.0364878	0.0265928	Inppl1/Ptpn3/Pptc7/Dusp11/Ppp4r1/Fkbp1b/Iqgap1/Ptbp1/Ppp1r26/Nt5c/Ptpn2/Ptpn6/Ppp2r2b/Cd33/Tgfb1/Cd300a/Swap70/Ptprc/Acp5/Ptprr/Gpld1/Ripk3/Pnkp/Ptpn7/Plek/Ptprj/Mtmr7/Nckap1l/Ppp1r15a/Inpp5d/Ptpro/Ptprn2/Ptpn18/Cdkn3/Ppp1r1b/Dusp2	36
BP	GO:0071248	cellular response to metal ion	28/1186	257/18048	0.00592478	0.0367274	0.0267674	Slc25a24/Ppargc1a/Lgmn/Tspo/Hmox1/P2rx4/A3galt2/Iqgap1/Dmtn/Nptx1/Mt2A/Cybb/Alox5ap/Mapk9/Adcy8/Rasgrp2/Fabp4/Fn1/Dnmt1/Gpld1/Junb/Alox15/Inhbb/Cd86/Grin1/Ncf1/Cpne4/Ect2	28
BP	GO:0030183	B cell differentiation	19/1186	154/18048	0.00594473	0.0367274	0.0267674	Rbpj/Mmp14/Bak1/Cmtm7/Ptpn2/Ptpn6/Ptprc/Lyl1/Ada/Tcirg1/Lgals1/Laptm5/Ptprj/Nckap1l/Inpp5d/Nfam1/Btk/Syk/Hhex	19
BP	GO:2001056	positive regulation of cysteine-type endopeptidase activity	19/1186	154/18048	0.00594473	0.0367274	0.0267674	Lgmn/Rps27l/Bak1/Casp4/Clec7a/Mapk9/Egln3/Casp1/Pycard/Xdh/Pml/Cyfip2/Laptm5/Grin1/Syk/Dap/Ret/Myc/Sox7	19
BP	GO:0030323	respiratory tube development	29/1186	269/18048	0.00597701	0.0367274	0.0267674	Fgf9/Rbpj/Ctsz/Mmp14/Pdpn/Il18/Mmp12/Cux1/Tgfbr2/Tgfb1/Tnc/Casp1/Ada/Lox/Rab3a/Hps1/Nkiras1/Fgfr3/Mgp/Spry1/Lipa/Ptk7/Hhip/Hhex/Sox11/Cp/Rbp4/Rcn3/Eif4ebp1	29
BP	GO:0000255	allantoin metabolic process	4/1186	12/18048	0.0059939	0.0367274	0.0267674	Gda/Nt5c/Ada/Xdh	4
BP	GO:0002679	respiratory burst involved in defense response	4/1186	12/18048	0.0059939	0.0367274	0.0267674	Grn/Lbp/Trem2/Ncf1	4
BP	GO:0009143	nucleoside triphosphate catabolic process	4/1186	12/18048	0.0059939	0.0367274	0.0267674	Entpd3/Enpp3/Ada/Smpdl3a	4
BP	GO:0033632	regulation of cell-cell adhesion mediated by integrin	4/1186	12/18048	0.0059939	0.0367274	0.0267674	Fermt3/Piezo1/Swap70/Ada	4
BP	GO:0098693	regulation of synaptic vesicle cycle	4/1186	12/18048	0.0059939	0.0367274	0.0267674	Rapgef4/Pld1/Prkar1b/Syn1	4
BP	GO:1903265	positive regulation of tumor necrosis factor-mediated signaling pathway	4/1186	12/18048	0.0059939	0.0367274	0.0267674	Casp4/Ripk1/Casp1/Laptm5	4
BP	GO:1905245	regulation of aspartic-type peptidase activity	4/1186	12/18048	0.0059939	0.0367274	0.0267674	Lyn/Grn/Sorl1/Epha4	4
BP	GO:2000392	regulation of lamellipodium morphogenesis	4/1186	12/18048	0.0059939	0.0367274	0.0267674	Cd44/Pdpn/Coro1b/Coro1c	4
BP	GO:2001280	positive regulation of unsaturated fatty acid biosynthetic process	4/1186	12/18048	0.0059939	0.0367274	0.0267674	Abcd2/Anxa1/Mapk9/Pla2g3	4
BP	GO:0002639	positive regulation of immunoglobulin production	10/1186	61/18048	0.00606095	0.0370232	0.026983	Il13ra1/Tgfb1/Ptprc/Sash3/Cd86/Btk/Cd37/Il4r/Rbp4/Tnfsf4	10
BP	GO:0014072	response to isoquinoline alkaloid	10/1186	61/18048	0.00606095	0.0370232	0.026983	Prkce/Tlr4/Cxcr4/Adcy8/Ada/Gnao1/Cnr1/Aif1/Grin1/Ppp1r1b	10
BP	GO:1902099	regulation of metaphase/anaphase transition of cell cycle	10/1186	61/18048	0.00606095	0.0370232	0.026983	Nek6/Hecw2/Aurkb/Cdt1/Ube2c/Bub1b/Mad2l1/Zwilch/Ttk/Plk1	10
BP	GO:0043491	protein kinase B signaling	26/1186	234/18048	0.00607704	0.0370449	0.0269988	Itgb1/Myoc/P2rx4/Axl/Il18/Cib1/Ccl2/Hcls1/Tgfb1/Rras/Itsn1/Sh2b3/Lox/Xdh/Ptprj/Gpx1/Hbegf/Eng/Gcnt2/Nrg1/Cntnap2/Ret/Lingo1/Ccl3/Hpse/Rcn3	26
BP	GO:0051048	negative regulation of secretion	26/1186	234/18048	0.00607704	0.0370449	0.0269988	Rap1b/Tnfrsf1a/Anxa1/Tspo/Hmox1/Fkbp1b/Ucp2/Rsad2/Nucb2/Sstr1/Comt/Cd300a/Ada/Anpep/Trh/Fbn1/Chga/Vsnl1/Nckap1l/Cnr1/Abat/Inhbb/Nrg1/Tnfrsf1b/Nr1h3/Ptgs1	26
BP	GO:0019751	polyol metabolic process	16/1186	122/18048	0.0062061	0.0377502	0.0275129	Inppl1/Sptlc2/Got1/Nudt10/Myof/Plek/Mtmr7/P2ry6/Plcb1/Dgat2/Htr2b/Adcyap1r1/Naaa/Plcd1/Ptafr/Galk1	16
BP	GO:0051302	regulation of cell division	21/1186	177/18048	0.0062257	0.0377502	0.0275129	Fgf9/Prkce/Cib1/Rbl1/Rab11fip4/Nap1l2/Tgfb1/Prc1/Aurkb/Kif20a/Thbs4/Evi2b/Htr2b/Kif20b/Blm/Kif18b/Racgap1/Myc/Ect2/Kif23/Plk1	21
BP	GO:0120162	positive regulation of cold-induced thermogenesis	14/1186	101/18048	0.00622666	0.0377502	0.0275129	Ppargc1a/Fabp5/Il18/Esrrg/Cxcr4/Ucp2/Fabp4/Cebpb/Trpv2/Cd36/Syk/Il4r/Gadd45g/Lcn2	14
BP	GO:0043200	response to amino acid	28/1186	258/18048	0.00624249	0.0377502	0.0275129	Amigo1/Ppargc1a/Tnfrsf1a/Casp3/Gss/Lyn/Ass1/Col4a1/Cyba/Myd88/Ccl2/Baiap2/Cybb/L1cam/Gria1/Col5a2/Icam1/Hcn1/Col6a1/Slc1a2/Ada/Dnmt1/Camk2b/Cebpb/Gmps/Gria2/Grin1/Col1a1	28
BP	GO:0001782	B cell homeostasis	8/1186	43/18048	0.00626687	0.0377502	0.0275129	Cd44/Casp3/Lyn/Bak1/Ada/Sash3/Nckap1l/Sh2b2	8
BP	GO:0001881	receptor recycling	8/1186	43/18048	0.00626687	0.0377502	0.0275129	Anxa2/Dab2/Gria3/Gria1/Nsg1/Sorl1/Gria2/Nsf	8
BP	GO:0002446	neutrophil mediated immunity	8/1186	43/18048	0.00626687	0.0377502	0.0275129	Itgb2/Myo1f/Myd88/Stxbp2/Itgam/Syk/Ncf1/Ptafr	8
BP	GO:0033046	negative regulation of sister chromatid segregation	8/1186	43/18048	0.00626687	0.0377502	0.0275129	Aurkb/Cdt1/Bub1b/Mad2l1/Pttg1/Zwilch/Ttk/Plk1	8
BP	GO:0033048	negative regulation of mitotic sister chromatid segregation	8/1186	43/18048	0.00626687	0.0377502	0.0275129	Aurkb/Cdt1/Bub1b/Mad2l1/Pttg1/Zwilch/Ttk/Plk1	8
BP	GO:2000249	regulation of actin cytoskeleton reorganization	8/1186	43/18048	0.00626687	0.0377502	0.0275129	Ctsl/Hck/Baiap2/Tgfb1/Gmfg/Arhgdib/Nrp1/Fes	8
BP	GO:2000816	negative regulation of mitotic sister chromatid separation	8/1186	43/18048	0.00626687	0.0377502	0.0275129	Aurkb/Cdt1/Bub1b/Mad2l1/Pttg1/Zwilch/Ttk/Plk1	8
BP	GO:0002455	humoral immune response mediated by circulating immunoglobulin	9/1186	52/18048	0.00628852	0.0377502	0.0275129	Fcgr2b/Susd4/C1qc/Ptpn6/C1qb/Ptprc/C1qa/Trem2/C2	9
BP	GO:0007617	mating behavior	9/1186	52/18048	0.00628852	0.0377502	0.0275129	Fuom/Grn/Ada/Dnm3/Cnr1/Abat/Grin1/P2ry2/Ppp1r1b	9
BP	GO:0045071	negative regulation of viral genome replication	9/1186	52/18048	0.00628852	0.0377502	0.0275129	Ifitm1/Ifitm3/Rsad2/Bst2/Ifitm2/Plscr1/Slpi/Isg15/Oasl	9
BP	GO:0071398	cellular response to fatty acid	9/1186	52/18048	0.00628852	0.0377502	0.0275129	Ppargc1a/Hspb1/Ass1/Ccl2/Cdk4/Plcb1/Dgat2/Lpl/Ptafr	9
BP	GO:0007093	mitotic cell cycle checkpoint signaling	17/1186	133/18048	0.00632646	0.0379011	0.0276228	Cdkn1a/Cdk1/Rps27l/Nabp1/Aurkb/Cdt1/Pml/Brsk1/Ier3/Bub1b/Dtl/Mad2l1/Blm/Zwilch/Rpa2/Ttk/Plk1	17
BP	GO:0051282	regulation of sequestering of calcium ion	17/1186	133/18048	0.00632646	0.0379011	0.0276228	Prkce/Fkbp1b/Lyn/Cyba/Ptpn6/Tgfb1/Coro1a/Ptprc/Ryr2/P2ry6/Ccr5/Jph3/Htr2b/Cemip/Akap6/Ccl3/Thy1	17
BP	GO:0000281	mitotic cytokinesis	11/1186	71/18048	0.00634665	0.0379068	0.027627	Rhoc/Zfp365/Trim36/Kif20a/Kif20b/Nusap1/Racgap1/Ect2/Kif23/Ckap2/Plk1	11
BP	GO:0015909	long-chain fatty acid transport	11/1186	71/18048	0.00634665	0.0379068	0.027627	Irs2/Abcd2/Anxa1/Fabp5/Acsl5/Fabp4/Pla2g3/Plin2/Cd36/Acsl6/Syk	11
BP	GO:0031670	cellular response to nutrient	11/1186	71/18048	0.00634665	0.0379068	0.027627	Itgb1/Hmox1/Folr2/Tnc/Adamts1/Postn/Lpl/Ltbp1/Gdap1/Col1a1/Fes	11
BP	GO:0014015	positive regulation of gliogenesis	13/1186	91/18048	0.00638192	0.038079	0.0277525	Tspo/Vim/Lyn/Zfp365/Cxcr4/Tgfb1/Tlr2/Gjc2/Egr2/Rnf112/Nrg1/Tnfrsf1b/Myc	13
BP	GO:0032272	negative regulation of protein polymerization	12/1186	81/18048	0.00643584	0.0383234	0.0279306	Sptb/Capg/Pfn1/Fhod3/Pfn2/Myadm/Tlr2/Svil/Tmod1/Sptbn4/Stmn2/Sptbn2	12
BP	GO:0032720	negative regulation of tumor necrosis factor production	12/1186	81/18048	0.00643584	0.0383234	0.0279306	Clec4a3/Lilrb4/Tspo/Axl/Tlr4/Gpnmb/Ptpn6/Cd33/Acp5/Clec4a/Lbp/Trem2	12
BP	GO:0048638	regulation of developmental growth	41/1186	417/18048	0.00646267	0.0384445	0.0280188	Fgf9/Lgmn/Rbpj/Cdkn1a/Cdk1/Sema3c/Sh3pxd2b/Rims1/Ezr/Cxcr4/Sgpl1/Tgfbr2/L1cam/Ryk/Hlx/Cited2/Grn/Fn1/Rnd2/Spp1/Cdk4/RGD1307443/Tnfrsf12a/Trpv2/Ccr5/Sptbn4/Sash3/Fgfr3/Mapt/Plcb1/Fgf13/Cdkl5/Nrg1/Akap6/Ybx3/Rnf157/Pi16/Nrp1/Crabp2/Agt/Rbp4	41
BP	GO:0002863	positive regulation of inflammatory response to antigenic stimulus	5/1186	19/18048	0.0065036	0.0385328	0.0280833	Fcgr2a/Fcgr1a/Fcer1g/Cnr1/Btk	5
BP	GO:0010867	positive regulation of triglyceride biosynthetic process	5/1186	19/18048	0.0065036	0.0385328	0.0280833	Acsl5/Gpld1/Scarb1/Dgat2/Nr1h3	5
BP	GO:0045651	positive regulation of macrophage differentiation	5/1186	19/18048	0.0065036	0.0385328	0.0280833	Hcls1/Ripk1/Tgfb1/Pf4/Trib1	5
BP	GO:0072673	lamellipodium morphogenesis	5/1186	19/18048	0.0065036	0.0385328	0.0280833	Cd44/Pdpn/Coro1b/Coro1c/Plekho1	5
BP	GO:0007272	ensheathment of neurons	21/1186	178/18048	0.00663471	0.039231	0.0285921	Amigo1/Abcd2/Myoc/Galc/Cxcr4/Ctsc/Tgfb1/Nab2/Itgax/Cntn2/Tlr2/Mall/Egr2/Mal2/Hexa/Epb41l3/Fgfr3/Nrg1/Cntnap2/Adam22/Tnfrsf1b	21
BP	GO:0008366	axon ensheathment	21/1186	178/18048	0.00663471	0.039231	0.0285921	Amigo1/Abcd2/Myoc/Galc/Cxcr4/Ctsc/Tgfb1/Nab2/Itgax/Cntn2/Tlr2/Mall/Egr2/Mal2/Hexa/Epb41l3/Fgfr3/Nrg1/Cntnap2/Adam22/Tnfrsf1b	21
BP	GO:0045930	negative regulation of mitotic cell cycle	26/1186	236/18048	0.00677726	0.0400339	0.0291772	Ptpn3/Cdkn1a/Cdk1/Rps27l/Nabp1/Tom1l2/Rbl1/Gpnmb/Ccl2/Aurkb/Cdt1/Pml/Gjc2/Fgfr3/Slfn13/Brsk1/Brinp1/Ier3/Bub1b/Dtl/Mad2l1/Blm/Zwilch/Rpa2/Ttk/Plk1	26
BP	GO:0098815	modulation of excitatory postsynaptic potential	10/1186	62/18048	0.00681164	0.0401968	0.029296	Rims1/Baiap2/Cbln1/Neto1/Prkcz/Prkar1b/Grin1/Stx1b/Grin2c/Celf4	10
BP	GO:0001562	response to protozoan	7/1186	35/18048	0.00688747	0.0404827	0.0295043	Myd88/Gbp2/Pf4/Gbp4/Ier3/Cd37/Il4r	7
BP	GO:0032816	positive regulation of natural killer cell activation	7/1186	35/18048	0.00688747	0.0404827	0.0295043	Fcgr3a/Tox/Axl/Il18/Tyrobp/Ticam1/Hps1	7
BP	GO:0046466	membrane lipid catabolic process	7/1186	35/18048	0.00688747	0.0404827	0.0295043	Gba2/Galc/Sgpl1/Hexa/Gm2a/Cyp1b1/Mgst2	7
BP	GO:0099563	modification of synaptic structure	7/1186	35/18048	0.00688747	0.0404827	0.0295043	Pfn1/Baiap2/Pfn2/Arhgap44/Itsn1/Cabp1/Epha4	7
BP	GO:0002064	epithelial cell development	28/1186	260/18048	0.00692049	0.0406364	0.0296164	Itgb1/Rap1b/Tnfrsf1a/Exph5/Cdkn1a/Vim/Msn/Flna/Ezr/Myd88/Cxcr4/Tgfb1/St14/Myadm/Icam1/Klf5/S1pr3/Sdc1/Rab13/B4galt1/Tmod1/Gpx1/Fgfr3/Plcb1/Col15a1/Hapln2/Agt/Hpse	28
BP	GO:0090130	tissue migration	39/1186	394/18048	0.00697328	0.0409058	0.0298127	Gadd45a/Irs2/Itgb1/Cd63/Synj2bp/Lgmn/Anxa1/Hmox1/P2rx4/Pfn1/Prkce/Hspb1/Cib1/Itgb2/Loxl2/Coro1b/Cxcr4/Tgfbr2/Pfn2/Lpxn/Tgfb1/Prcp/Coro1a/Rras/Coro1c/Grn/Ptprr/Gpld1/Rab13/Scarb1/Gpx1/Daam2/Adam9/Adamts9/Hbegf/Cyp1b1/Nrp1/Agt/Lcn2	39
BP	GO:0072678	T cell migration	11/1186	72/18048	0.007058	0.0413207	0.0301151	Msn/Cxcl16/Ccl2/Coro1a/Icam1/Pycard/Ripk3/Itgal/Aif1/Dock8/Ccl3	11
BP	GO:0150116	regulation of cell-substrate junction organization	11/1186	72/18048	0.007058	0.0413207	0.0301151	Myoc/Limch1/Mmp14/Iqgap1/Dmtn/S100a10/Coro1c/Ptprj/Wnt4/Nrp1/Thy1	11
BP	GO:0014068	positive regulation of phosphatidylinositol 3-kinase signaling	12/1186	82/18048	0.00710054	0.0413524	0.0301382	Myoc/Il18/Ptpn6/Hcls1/Fn1/Hcst/Fgr/Nrg1/Trem2/Ncf1/Agt/Wnt16	12
BP	GO:1903556	negative regulation of tumor necrosis factor superfamily cytokine production	12/1186	82/18048	0.00710054	0.0413524	0.0301382	Clec4a3/Lilrb4/Tspo/Axl/Tlr4/Gpnmb/Ptpn6/Cd33/Acp5/Clec4a/Lbp/Trem2	12
BP	GO:1903531	negative regulation of secretion by cell	23/1186	202/18048	0.00712261	0.0413524	0.0301382	Rap1b/Tnfrsf1a/Anxa1/Tspo/Hmox1/Fkbp1b/Ucp2/Rsad2/Nucb2/Sstr1/Cd300a/Trh/Fbn1/Chga/Vsnl1/Nckap1l/Cnr1/Abat/Inhbb/Nrg1/Tnfrsf1b/Nr1h3/Ptgs1	23
BP	GO:0002504	antigen processing and presentation of peptide or polysaccharide antigen via MHC class II	6/1186	27/18048	0.00712635	0.0413524	0.0301382	Fcgr2b/Fcer1g/Ifi30/Pycard/Unc93b1/Trem2	6
BP	GO:0006837	serotonin transport	6/1186	27/18048	0.00712635	0.0413524	0.0301382	Lgals3/Fcgr2a/Fcer1g/Cd300a/Cnr1/Syk	6
BP	GO:0010866	regulation of triglyceride biosynthetic process	6/1186	27/18048	0.00712635	0.0413524	0.0301382	Acsl5/Gpld1/Scarb1/Dgat2/Thrsp/Nr1h3	6
BP	GO:0046426	negative regulation of receptor signaling pathway via JAK-STAT	6/1186	27/18048	0.00712635	0.0413524	0.0301382	Ptpn2/Sh2b3/Parp14/Irf1/Socs3/Dab1	6
BP	GO:0046639	negative regulation of alpha-beta T cell differentiation	6/1186	27/18048	0.00712635	0.0413524	0.0301382	Runx1/Cbfb/Anxa1/Hlx/Il4r/Tnfsf4	6
BP	GO:0099010	modification of postsynaptic structure	6/1186	27/18048	0.00712635	0.0413524	0.0301382	Pfn1/Baiap2/Pfn2/Arhgap44/Itsn1/Cabp1	6
BP	GO:0046640	regulation of alpha-beta T cell proliferation	9/1186	53/18048	0.00714386	0.0413728	0.0301531	Cd44/Cblb/Il18/Tgfbr2/Ptprc/Irf1/Blm/Syk/Tnfsf4	9
BP	GO:0071295	cellular response to vitamin	9/1186	53/18048	0.00714386	0.0413728	0.0301531	Itgb1/Folr2/Tnc/Adamts1/Postn/Ltbp1/Gdap1/Col1a1/Fes	9
BP	GO:1990845	adaptive thermogenesis	20/1186	168/18048	0.00719953	0.0416544	0.0303583	Ppargc1a/Rbpj/Fabp5/Il18/Esrrg/Tlr4/Cxcr4/Ucp2/Fabp4/Adamts5/Cebpb/Trpv2/Sorl1/Cd36/Aldh1a1/Syk/Nr1h3/Il4r/Gadd45g/Lcn2	20
BP	GO:0002861	regulation of inflammatory response to antigenic stimulus	8/1186	44/18048	0.00722843	0.0417399	0.0304206	Fcgr2b/Fcgr2a/Fcgr1a/Fcer1g/Gpx1/Cnr1/Btk/Trem2	8
BP	GO:0018208	peptidyl-proline modification	8/1186	44/18048	0.00722843	0.0417399	0.0304206	Fkbp1b/Egln3/Ppie/Ppil1/Fkbp10/P4ha3/Fkbp5/Fkbp11	8
BP	GO:0071901	negative regulation of protein serine/threonine kinase activity	16/1186	124/18048	0.0072496	0.0418214	0.03048	Gadd45a/Inppl1/Casp3/Cdkn1a/Lyn/Ptpn6/Cd300a/Sh2b3/Pycard/Ptprj/Spry1/Prkar1b/Sorl1/Hhex/Agt/Plk1	16
BP	GO:0021549	cerebellum development	19/1186	157/18048	0.00729592	0.0420476	0.0306448	Fcgr2b/Ppargc1a/Dixdc1/Agtpbp1/Zfp365/Sstr1/Naglu/Cbln1/Kcnc1/Abat/Rfx4/Aif1/Cend1/Atp2b2/Cntnap2/Ntm/Sptbn2/Sez6/Dab1	19
BP	GO:0051208	sequestering of calcium ion	17/1186	135/18048	0.00733389	0.0422252	0.0307743	Prkce/Fkbp1b/Lyn/Cyba/Ptpn6/Tgfb1/Coro1a/Ptprc/Ryr2/P2ry6/Ccr5/Jph3/Htr2b/Cemip/Akap6/Ccl3/Thy1	17
BP	GO:0001818	negative regulation of cytokine production	37/1186	371/18048	0.00750726	0.0431814	0.0314712	Fcgr2b/Abcd2/Tnfrsf1a/Clec4a3/Anxa1/Lilrb4/Tspo/Hmox1/Cd276/Axl/Serpinb1a/Tlr4/Ezr/Gpnmb/Ptpn6/Cd33/Tgfb1/Tyrobp/Ptprc/Acp5/Fn1/Pycard/Bst2/Tlr2/Pml/Laptm5/Homer3/Clec4a/Nckap1l/Inpp5d/Lbp/Inhbb/Tsku/Tlr8/Btk/Trem2/Tnfsf4	37
BP	GO:0032890	regulation of organic acid transport	13/1186	93/18048	0.00765894	0.0439682	0.0320446	Slc38a3/Irs2/Itgb1/Mapk9/Acsl5/Pla2g3/Trh/Abat/Acsl6/Syk/P2ry2/Agt/Stxbp1	13
BP	GO:0071277	cellular response to calcium ion	13/1186	93/18048	0.00765894	0.0439682	0.0320446	Slc25a24/Lgmn/Iqgap1/Dmtn/Alox5ap/Adcy8/Rasgrp2/Gpld1/Junb/Alox15/Inhbb/Cpne4/Ect2	13
BP	GO:0099175	regulation of postsynapse organization	15/1186	114/18048	0.00766708	0.0439723	0.0320476	Fcgr2b/Dgkb/Nptx1/Baiap2/Arhgap22/Arhgap44/Camk2b/Cbln1/Stau2/Rapgef4/Dnm3/Kif1a/Epha4/Cdkl5/Grin1	15
BP	GO:0071900	regulation of protein serine/threonine kinase activity	38/1186	384/18048	0.00769756	0.0441044	0.0321438	Gadd45a/Inppl1/Casp3/Cdkn1a/Dab2/Iqgap1/Lyn/Cib1/Tlr4/Ptpn6/Ralb/Tgfb1/Tpd52l1/Cd300a/Ptprc/Sh2b3/Pycard/Fgd2/Ccna2/Ptprj/Adam9/Spry1/Prkar1b/Sorl1/Htr2b/Epha4/Cemip/Akap6/Blm/Irgm/Syk/Hhex/Mapre3/Trib1/Agt/Cks1b/Thy1/Plk1	38
BP	GO:0032409	regulation of transporter activity	35/1186	347/18048	0.00772154	0.0441989	0.0322128	Amigo1/Itgb1/Ptpn3/Ppargc1a/Fkbp1b/Fxyd5/Scn1b/Hecw2/Prrt1/Wnk2/Nr3c2/Fxyd7/Ccl2/Ripk1/Shisa9/Hcn1/Cacng2/Ryr2/Scn4b/Cabp1/Stom/Neto1/P2ry6/Kcnc1/Atp1a2/Fxyd2/Fgf13/Jph3/Slc6a9/Kcnab1/Syngr3/Akap6/Trem2/Kcnc2/Ptafr	35
BP	GO:0044839	cell cycle G2/M phase transition	19/1186	158/18048	0.00779805	0.0445937	0.0325005	Gadd45a/Cdkn1a/Cdk1/Nes/Nabp1/Tpd52l1/Fbxl6/Aurkb/Cdk4/Ccna2/Smarcd3/Brsk1/Plcb1/Ccnb2/Ier3/Cenpf/Dtl/Blm/Plk1	19
BP	GO:0006919	activation of cysteine-type endopeptidase activity involved in apoptotic process	12/1186	83/18048	0.00781805	0.0446217	0.0325209	Rps27l/Bak1/Casp4/Mapk9/Egln3/Pycard/Xdh/Pml/Laptm5/Dap/Ret/Myc	12
BP	GO:0007260	tyrosine phosphorylation of STAT protein	12/1186	83/18048	0.00781805	0.0446217	0.0325209	Tnfrsf1a/Lyn/Il18/Ptpn2/Hcls1/Sh2b3/Parp9/Il6r/Parp14/Fgfr3/Irf1/Socs3	12
BP	GO:0035904	aorta development	11/1186	73/18048	0.00783009	0.0446474	0.0325396	Efemp2/Rbpj/Sox4/Cxcr4/Lox/Egr2/Adamts9/Fkbp10/Eng/Ltbp1/Loxl1	11
BP	GO:0001558	regulation of cell growth	44/1186	460/18048	0.00793383	0.0451953	0.0329389	Cd44/Cdkn1a/Lgi1/Dab2/Sema3c/Mmp14/Cib1/Clstn3/Cyba/Rims1/Cxcl16/Cxcr4/L1cam/Ryk/S100a10/Tgfb1/Tnc/Fn1/Rnd2/Spp1/Bst2/Pml/RGD1307443/Tnfrsf12a/Ptprj/Trpv2/Ccr5/Slc25a33/Epb41l3/Mapt/Fgf13/Hsd3b7/Hbegf/Cdkl5/Nrg1/Akap6/Pttg1/Rnf157/Wfdc1/Pi16/Socs3/Nrp1/Crabp2/Agt	44
BP	GO:0001649	osteoblast differentiation	26/1186	239/18048	0.00795154	0.0452091	0.032949	Fgf9/Clic1/Myoc/Cbfb/Ifitm1/Cd276/Il18/Prkaca/Sh3pxd2b/Gpnmb/Lmna/Spp1/Cebpd/Lox/Tcirg1/Fam20c/Cebpb/Junb/Pdlim7/Cthrc1/Nell1/Mnda/Wnt4/Sox11/Col1a1/Ccl3	26
BP	GO:0098742	cell-cell adhesion via plasma-membrane adhesion molecules	26/1186	239/18048	0.00795154	0.0452091	0.032949	Amigo1/Tenm2/Plxnb2/Cadm3/Clstn3/Cdh7/Tgfbr2/Pcdha1/L1cam/Cdh20/Myadm/Celsr2/Cbln1/Kirrel3/Itgal/Igsf21/Tenm3/Cntn4/Pcdh20/Cd36/Nrg1/Lrrc4c/Ret/Dsc2/Dab1/Slitrk1	26
BP	GO:0046486	glycerolipid metabolic process	38/1186	385/18048	0.00801759	0.0454697	0.0331389	Inppl1/Abhd2/Fabp5/Dgkb/Efr3b/Dgke/Inpp4a/Cds1/Chpt1/Acsl5/Apobec1/Pla2g3/Gpld1/Plek/Scarb1/Mtmr7/Gpx1/Ttc7a/Pld1/Apoc1/Mboat1/Plcb1/Plscr1/Inpp5d/Dgat2/Sorl1/Lpl/Cd36/Thrsp/Acsl6/Htr2b/Alox15/Naaa/Nr1h3/Plcd1/Socs3/Pla2g15/Plcd4	38
BP	GO:0097061	dendritic spine organization	14/1186	104/18048	0.00804886	0.0454697	0.0331389	Fcgr2b/Lgmn/Zfp365/Baiap2/Arhgap44/Camk2b/Stau2/Dnm3/Kif1a/Epha5/Epha4/Cntnap2/Trem2/Grin1	14
BP	GO:0002369	T cell cytokine production	7/1186	36/18048	0.00807563	0.0454697	0.0331389	Lilrb4/Il18/Rsad2/Sash3/Prkcz/Tnfrsf1b/Tnfsf4	7
BP	GO:0002724	regulation of T cell cytokine production	7/1186	36/18048	0.00807563	0.0454697	0.0331389	Lilrb4/Il18/Rsad2/Sash3/Prkcz/Tnfrsf1b/Tnfsf4	7
BP	GO:0150117	positive regulation of cell-substrate junction organization	7/1186	36/18048	0.00807563	0.0454697	0.0331389	Myoc/Iqgap1/S100a10/Ptprj/Wnt4/Nrp1/Thy1	7
BP	GO:0006636	unsaturated fatty acid biosynthetic process	9/1186	54/18048	0.00808537	0.0454697	0.0331389	Abcd2/Anxa1/Fabp5/Tbxas1/Mapk9/Pla2g3/Alox15/Elovl2/Ptgs1	9
BP	GO:0006953	acute-phase response	9/1186	54/18048	0.00808537	0.0454697	0.0331389	Ugt1a1/A2m/Ass1/Fn1/Ccr5/Cnr1/Plscr1/Lbp/Lcn2	9
BP	GO:0090207	regulation of triglyceride metabolic process	9/1186	54/18048	0.00808537	0.0454697	0.0331389	Acsl5/Apobec1/Gpld1/Scarb1/Dgat2/Sorl1/Cd36/Thrsp/Nr1h3	9
BP	GO:1902622	regulation of neutrophil migration	9/1186	54/18048	0.00808537	0.0454697	0.0331389	C3ar1/Myo1f/Myd88/Rac2/Tlr2/C5ar1/Nckap1l/Thbs4/Lbp	9
BP	GO:0044706	multi-multicellular organism process	34/1186	336/18048	0.00816318	0.0454697	0.0331389	Slc38a3/Itgb1/Ctsl/Timp1/Fgl2/Vim/Ctsb/Hspb1/Sh3pxd2b/Ccl2/Mmp12/Tgfbr2/Ucp2/Plau/Umps/Tgfb1/Cited2/Comt/Grn/Cldn4/B4galt1/Junb/Arhgdib/Mapt/Dnm3/Cnr1/Irf1/Cd36/Fosl1/Wnt4/Ptafr/Cp/Mmp7/Agt	34
BP	GO:2001236	regulation of extrinsic apoptotic signaling pathway	20/1186	170/18048	0.00818015	0.0454697	0.0331389	Atf3/Ltbr/Lgals3/Hmox1/Dab2/Hmgb2/Ripk1/Acsl5/Ptprc/Pf4/Icam1/Lmna/Pycard/Pml/Tnfrsf12a/Gpx1/Nrg1/Ret/Nrp1/Agt	20
BP	GO:0002923	regulation of humoral immune response mediated by circulating immunoglobulin	5/1186	20/18048	0.00820993	0.0454697	0.0331389	Fcgr2b/Susd4/Ptpn6/Ptprc/Trem2	5
BP	GO:0010885	regulation of cholesterol storage	5/1186	20/18048	0.00820993	0.0454697	0.0331389	Scarb1/Lpl/Cd36/Trem2/Nr1h3	5
BP	GO:0036035	osteoclast development	5/1186	20/18048	0.00820993	0.0454697	0.0331389	Anxa2/Ninj1/Tyrobp/Fbn1/Fam20c	5
BP	GO:0060339	negative regulation of type I interferon-mediated signaling pathway	5/1186	20/18048	0.00820993	0.0454697	0.0331389	Ptpn2/Mmp12/Stat2/Isg15/Usp18	5
BP	GO:1990314	cellular response to insulin-like growth factor stimulus	5/1186	20/18048	0.00820993	0.0454697	0.0331389	Tgfb1/Cacna2d3/Fbn1/Ccna2/Slc25a33	5
BP	GO:2001185	regulation of CD8-positive, alpha-beta T cell activation	5/1186	20/18048	0.00820993	0.0454697	0.0331389	Runx1/Cbfb/Lilrb4/Nckap1l/Irf1	5
BP	GO:0030854	positive regulation of granulocyte differentiation	4/1186	13/18048	0.00821269	0.0454697	0.0331389	Runx1/Hcls1/Evi2b/Trib1	4
BP	GO:0032536	regulation of cell projection size	4/1186	13/18048	0.00821269	0.0454697	0.0331389	Ezr/Nefl/Cntn2/Nefm	4
BP	GO:0033212	iron import into cell	4/1186	13/18048	0.00821269	0.0454697	0.0331389	Steap4/Slc6a9/Slc39a8/Lcn2	4
BP	GO:0038063	collagen-activated tyrosine kinase receptor signaling pathway	4/1186	13/18048	0.00821269	0.0454697	0.0331389	Col4a1/Col4a2/Syk/Col1a1	4
BP	GO:0045586	regulation of gamma-delta T cell differentiation	4/1186	13/18048	0.00821269	0.0454697	0.0331389	Sox4/Ptprc/Nckap1l/Syk	4
BP	GO:0046643	regulation of gamma-delta T cell activation	4/1186	13/18048	0.00821269	0.0454697	0.0331389	Sox4/Ptprc/Nckap1l/Syk	4
BP	GO:0051764	actin crosslink formation	4/1186	13/18048	0.00821269	0.0454697	0.0331389	Gas2/Flna/Baiap2/Aif1	4
BP	GO:0140059	dendrite arborization	4/1186	13/18048	0.00821269	0.0454697	0.0331389	Zfp365/Cntnap2/Sult4a1/Nrp1	4
BP	GO:1900147	regulation of Schwann cell migration	4/1186	13/18048	0.00821269	0.0454697	0.0331389	Vim/Rras2/Rras/Grin1	4
BP	GO:1903651	positive regulation of cytoplasmic transport	4/1186	13/18048	0.00821269	0.0454697	0.0331389	Dab2/Msn/Ezr/Sorl1	4
BP	GO:1905668	positive regulation of protein localization to endosome	4/1186	13/18048	0.00821269	0.0454697	0.0331389	Msn/Ezr/Dtx3l/Sorl1	4
BP	GO:0006509	membrane protein ectodomain proteolysis	8/1186	45/18048	0.00829708	0.0457655	0.0333545	Ptpn3/Timp1/Timp4/Gpld1/Adam9/Sppl2b/Tnfrsf1b/Mmp7	8
BP	GO:0009126	purine nucleoside monophosphate metabolic process	8/1186	45/18048	0.00829708	0.0457655	0.0333545	Ak4/Gda/Nt5c/Aprt/Nt5e/Ada/Xdh/Gmps	8
BP	GO:0098927	vesicle-mediated transport between endosomal compartments	8/1186	45/18048	0.00829708	0.0457655	0.0333545	Dab2/Msn/Flna/Ezr/Dnajc13/Coro1a/Wdr81/Sorl1	8
BP	GO:1905819	negative regulation of chromosome separation	8/1186	45/18048	0.00829708	0.0457655	0.0333545	Aurkb/Cdt1/Bub1b/Mad2l1/Pttg1/Zwilch/Ttk/Plk1	8
BP	GO:0060541	respiratory system development	31/1186	300/18048	0.00839292	0.046251	0.0337084	Fgf9/Rbpj/Ctsz/Mmp14/Pdpn/Il18/Ass1/Mmp12/Cux1/Tgfbr2/Tgfb1/Tnc/Casp1/Ada/Lox/Rab3a/Hps1/Nkiras1/Fgfr3/Mgp/Spry1/Lipa/Kcnab1/Ptk7/Hhip/Hhex/Sox11/Cp/Rbp4/Rcn3/Eif4ebp1	31
BP	GO:0034599	cellular response to oxidative stress	35/1186	349/18048	0.00841179	0.0463118	0.0337527	Slc25a24/Rbm11/Ppargc1a/Anxa1/Hmox1/Cdk1/Cblb/Axl/Il18/Hspb1/Tlr4/Ripk1/Klf6/Mapk9/Itgam/Ripk3/Pml/Nefm/Stau2/Gpx1/Mapt/Il18bp/Rnf112/Aif1/Cd36/Melk/Btk/Trem2/Cyp1b1/Ncf1/Nefh/Ect2/Wnt16/Vnn1/Lcn2	35
BP	GO:0010950	positive regulation of endopeptidase activity	21/1186	182/18048	0.00849648	0.0466582	0.0340051	Lgmn/Rps27l/Lyn/Bak1/Casp4/Clec7a/Mapk9/Egln3/Casp1/Pycard/Xdh/Pml/Cyfip2/Laptm5/Epha4/Grin1/Syk/Dap/Ret/Myc/Sox7	21
BP	GO:0051961	negative regulation of nervous system development	21/1186	182/18048	0.00849648	0.0466582	0.0340051	Dynlt1/Tspo/Sema3c/Ryk/Tgfb1/Spp1/Tlr2/Cbln1/RGD1307443/Daam2/Ccr5/Fgfr3/Fgf13/Brinp1/Sorl1/Trem2/Lingo1/Sox11/Nrp1/Dab1/Thy1	21
BP	GO:0048872	homeostasis of number of cells	37/1186	374/18048	0.00849837	0.0466582	0.0340051	Cadps2/Fcgr2b/Cd44/Casp3/Anxa1/Sox4/Hmox1/Mafb/Axl/Lyn/Il18/Bak1/Hmgb2/Dmtn/Ptpn2/Hcls1/Fcer1g/Tgfb1/Cited2/Coro1a/Sh2b3/Itgam/Ada/Tcirg1/Dnase2/Ripk3/Sash3/Nckap1l/Inpp5d/Ccnb2/Gprasp2/Lipa/Ahsp/Lmo2/Btk/Isg15/Sh2b2	37
BP	GO:0140353	lipid export from cell	10/1186	64/18048	0.00852729	0.0467356	0.0340615	Runx1/Tspo/Dab2/Mapk9/Nucb2/Spp1/Pla2g3/Nrg1/P2ry2/Agt	10
BP	GO:0006883	cellular sodium ion homeostasis	6/1186	28/18048	0.00857571	0.0467356	0.0340615	Nr3c2/Spp1/Atp1a2/Fxyd2/Atp1a3/Agt	6
BP	GO:0032753	positive regulation of interleukin-4 production	6/1186	28/18048	0.00857571	0.0467356	0.0340615	Fcer1g/Cebpb/Sash3/Prkcz/Syk/Tnfsf4	6
BP	GO:0033622	integrin activation	6/1186	28/18048	0.00857571	0.0467356	0.0340615	Rap1b/Fermt3/Piezo1/Fn1/Plek/Fblim1	6
BP	GO:0045723	positive regulation of fatty acid biosynthetic process	6/1186	28/18048	0.00857571	0.0467356	0.0340615	Abcd2/Anxa1/Mapk9/Pla2g3/Nr1h3/Agt	6
BP	GO:0071404	cellular response to low-density lipoprotein particle stimulus	6/1186	28/18048	0.00857571	0.0467356	0.0340615	Itgb1/Itgb2/Fcer1g/Lpl/Cd36/Syk	6
BP	GO:0090023	positive regulation of neutrophil chemotaxis	6/1186	28/18048	0.00857571	0.0467356	0.0340615	C3ar1/Rac2/C5ar1/Nckap1l/Thbs4/Lbp	6
BP	GO:1903975	regulation of glial cell migration	6/1186	28/18048	0.00857571	0.0467356	0.0340615	P2rx4/Vim/Rras2/Rras/Trem2/Grin1	6
BP	GO:0042130	negative regulation of T cell proliferation	12/1186	84/18048	0.00859113	0.0467765	0.0340914	Cd44/Casp3/Lilrb4/Cd276/Cblb/Gpnmb/Ptpn6/Tgfb1/Laptm5/Cebpb/Cd86/Cd37	12
BP	GO:0150115	cell-substrate junction organization	14/1186	105/18048	0.00874217	0.0475551	0.0346588	Myoc/Limch1/Mmp14/Iqgap1/Dmtn/Lamc1/S100a10/Actn1/Coro1c/Fn1/Ptprj/Wnt4/Nrp1/Thy1	14
BP	GO:0032526	response to retinoic acid	19/1186	160/18048	0.00888616	0.048294	0.0351973	Runx1/Rbp1/Lyn/Mest/Tlr4/Ccl2/Tnc/Trim16/Irf1/Brinp1/Ptk7/Gdap1/Aldh1a1/Ret/Myc/Wnt4/Atp1a3/Col1a1/Rbp4	19
BP	GO:0042102	positive regulation of T cell proliferation	15/1186	116/18048	0.0089683	0.0486956	0.03549	Anxa1/Cd276/Il18/Tgfbr2/Coro1a/Ptprc/Pycard/Itgal/Sash3/Nckap1l/Aif1/Cd86/Blm/Syk/Tnfsf4	15
BP	GO:0008306	associative learning	16/1186	127/18048	0.00907431	0.0491809	0.0358437	Itgb1/Lgmn/Nrgn/Elavl4/Pde1b/Adcy3/Neto1/Brsk1/Atp1a2/Cntnap2/Grin1/Atp1a3/Ppp1r1b/Agt/Gabra5/Snap25	16
BP	GO:0099565	chemical synaptic transmission, postsynaptic	16/1186	127/18048	0.00907431	0.0491809	0.0358437	P2rx4/Rims1/Baiap2/P2rx6/Cbln1/Neto1/Prkcz/Abat/Prkar1b/Gria2/Cntnap2/Grin1/Stx1b/Grin2c/Celf4/Sez6	16
BP	GO:0045806	negative regulation of endocytosis	9/1186	55/18048	0.00911833	0.049284	0.0359188	Lgals3/Anxa2/Necab2/Rin3/Cd300a/Lrsam1/Apoc1/Nr1h3/Stx1b	9
BP	GO:0048247	lymphocyte chemotaxis	9/1186	55/18048	0.00911833	0.049284	0.0359188	Padi2/Cxcl16/Ccl6/Ccl2/Hsd3b7/Ccl4/Ccl3/Ccl9/Ccl7	9
BP	GO:1902930	regulation of alcohol biosynthetic process	9/1186	55/18048	0.00911833	0.049284	0.0359188	Dab2/Abcg4/Sec14l2/Plek/P2ry6/Adcyap1r1/Wnt4/Plcd1/Ptafr	9
CC	GO:0097060	synaptic membrane	77/1198	467/18303	4.06014e-14	2.46045e-11	1.76937e-11	Cadps2/Itgb1/Pdlim4/Synj2bp/Tenm2/Syndig1/Anxa1/Dgkb/Ninj1/Cadm3/Prrt1/Rgs7bp/Hspb1/Clstn3/Rims1/Kpna2/Baiap2/L1cam/Adcy8/Gad2/Comt/Gria3/Unc13c/Nrgn/Shisa9/Nt5e/Lin7b/Gria1/Itsn1/Magee1/Cacng2/Slc1a2/Kcnc3/Cntn2/P2rx6/Grin3a/Cbln1/Gabrb1/Neto1/Dnm1/Nsg1/Grm3/Igsf21/Iqsec3/Kcnc1/Rgs7/Dnm3/Cnr1/Scn1a/Slc6a9/Kcnk1/Atp2b2/Gria2/Epha4/Syp/Calb2/Ptpro/Nrg1/Cntnap2/Adam22/Lrrc4c/Gabra1/Grin1/Slc16a3/Kc…	77
CC	GO:0045121	membrane raft	70/1198	412/18303	1.35596e-13	3.09442e-11	2.22527e-11	Itgb1/Fcgr2b/Tnfrsf1a/Casp3/Hck/Anxa2/Hmox1/Cd14/Fcgr1a/Cblb/Birc2/Iqgap1/Ctsb/Pdpn/Olr1/Lyn/Kcnn4/Prkaca/Itgb2/Tlr4/Ezr/Tgfbr2/Ripk1/Tubb5/Rap2b/L1cam/S100a10/Adcy8/Ptprc/Lcp2/Coro1c/Myadm/Icam1/Itgam/Tradd/Slc1a2/Myof/Adcy3/Bst2/Tlr2/Mall/Stom/Scarb1/Mal2/Rgs7/Mapt/Prkcz/Atp1a2/Cnr1/Plscr1/Inpp5d/Cd36/Atp2b2/Nfam1/Akap6/Cd8a/Cntnap2/Adcyap1r1/Gprc5b/Btk/Trem2/Tnfrsf1b/Ret/Plcd1/Slc5a7/Rit2/Kcnd…	70
CC	GO:0098857	membrane microdomain	70/1198	413/18303	1.53189e-13	3.09442e-11	2.22527e-11	Itgb1/Fcgr2b/Tnfrsf1a/Casp3/Hck/Anxa2/Hmox1/Cd14/Fcgr1a/Cblb/Birc2/Iqgap1/Ctsb/Pdpn/Olr1/Lyn/Kcnn4/Prkaca/Itgb2/Tlr4/Ezr/Tgfbr2/Ripk1/Tubb5/Rap2b/L1cam/S100a10/Adcy8/Ptprc/Lcp2/Coro1c/Myadm/Icam1/Itgam/Tradd/Slc1a2/Myof/Adcy3/Bst2/Tlr2/Mall/Stom/Scarb1/Mal2/Rgs7/Mapt/Prkcz/Atp1a2/Cnr1/Plscr1/Inpp5d/Cd36/Atp2b2/Nfam1/Akap6/Cd8a/Cntnap2/Adcyap1r1/Gprc5b/Btk/Trem2/Tnfrsf1b/Ret/Plcd1/Slc5a7/Rit2/Kcnd…	70
CC	GO:0031252	cell leading edge	72/1198	443/18303	5.78728e-13	8.76774e-11	6.30509e-11	Inppl1/Itgb1/Cd44/Pdlim4/S100a11/Dynlt1/Capg/Anxa2/Gas7/Piezo1/Vim/Iqgap1/Hcn2/Pdpn/Rab34/Cib1/Tlr4/Ezr/S100a6/Coro1b/Cxcr4/Baiap2/Actn1/Apc2/Vasp/Abi3/Coro1a/Rasgrp2/Lcp1/Arhgap44/Coro1c/Shisa9/Rac2/Myadm/Gria1/Itsn1/Stxbp2/Hcn1/Ldb2/Slc1a2/Kcnc3/Rab13/Fgd2/Tnfrsf12a/Plek/Ptprj/Trpv2/Plekho1/Pdlim7/Pld1/Kcnc1/Epb41l3/Mapt/Arhgap18/Prkcz/Aif1/Atp2b2/Fgr/Stmn2/Cdkl5/Nrg1/Cntnap2/Dock8/Gabra1/Grin1…	72
CC	GO:0031012	extracellular matrix	67/1198	411/18303	3.27284e-12	3.96669e-10	2.85254e-10	Itgb1/Col5a3/Fgf9/Runx1/Timp1/Efemp2/Mmp19/Myoc/Lgals3/Anxa2/Fgl2/Col6a3/Mmp14/Col4a1/Loxl2/Atrnl1/Lamc1/Mmp12/Cxcr4/Tgfb1/Tnc/Thbs2/Timp4/Vcan/Col5a2/Fn1/Col6a1/Col4a2/Adamts5/Lox/Tgm2/Adamts1/Gpld1/Fbn1/Lrrn3/Cthrc1/Adamts9/Col5a1/Postn/Col12a1/Matn2/Mgp/Plscr1/Ncan/Spock3/Col8a1/Ltbp1/Pxdn/Thbs4/Col6a2/Angptl4/Vwc2/Tsku/Col15a1/Loxl1/Fbln2/Tril/Wnt4/Lingo1/Col1a1/Hapln2/Mmp7/Hpse/Tgfbi/Emilin1…	67
CC	GO:0030312	external encapsulating structure	67/1198	413/18303	4.1064e-12	4.14746e-10	2.98254e-10	Itgb1/Col5a3/Fgf9/Runx1/Timp1/Efemp2/Mmp19/Myoc/Lgals3/Anxa2/Fgl2/Col6a3/Mmp14/Col4a1/Loxl2/Atrnl1/Lamc1/Mmp12/Cxcr4/Tgfb1/Tnc/Thbs2/Timp4/Vcan/Col5a2/Fn1/Col6a1/Col4a2/Adamts5/Lox/Tgm2/Adamts1/Gpld1/Fbn1/Lrrn3/Cthrc1/Adamts9/Col5a1/Postn/Col12a1/Matn2/Mgp/Plscr1/Ncan/Spock3/Col8a1/Ltbp1/Pxdn/Thbs4/Col6a2/Angptl4/Vwc2/Tsku/Col15a1/Loxl1/Fbln2/Tril/Wnt4/Lingo1/Col1a1/Hapln2/Mmp7/Hpse/Tgfbi/Emilin1…	67
CC	GO:0043235	receptor complex	65/1198	413/18303	3.35765e-11	2.90676e-09	2.09032e-09	Itgb1/Cd44/Tnfrsf1a/Cd14/Plxnb2/Birc2/Axl/Ly96/Olr1/Lyn/Itgb2/Nr3c2/Tlr4/Ptpn6/Tgfbr2/Ripk1/Ryk/Tgfb1/Sstr1/Gria3/Itgax/Apbb1ip/Crlf2/Shisa9/Gria1/Itgam/Tradd/Cacng2/Olfm3/Pex5l/Tlr2/P2rx6/Grin3a/Gabrb1/Gpr61/Nrn1/Il6r/Tlr7/Itgal/Plxna1/Fgfr3/Csf2ra/Eng/Epha5/Cd36/Htr2b/Gria2/Epha4/Csf3r/Vwc2/Cd8a/Adcyap1r1/Gprc5b/Ptprn2/Gabra1/Grin1/Syk/Nr1h3/Ret/Tril/Grin2c/Il4r/Gabra5/Emilin1/Tm7sf2	65
CC	GO:0098984	neuron to neuron synapse	70/1198	465/18303	4.6614e-11	3.53101e-09	2.53924e-09	Synj2bp/Syndig1/Fabp5/P2rx4/Lyn/Prrt1/Rgs7bp/Hspb1/Arhgef9/Clstn3/Dmtn/Nr3c2/Rims1/Myd88/Kcnab2/Inpp4a/Baiap2/Adcy8/Gria3/Nrgn/Arhgap44/Shisa9/Lin7b/Gria1/Cacng2/Camk2b/P2rx6/Grin3a/Cabp1/Nefm/Ncs1/Neto1/Grm3/Mal2/Iqsec3/Rapgef4/Homer3/Epb41l3/Camk2n1/Mapt/Prkcz/Dnm3/Rnf112/Prkar1b/Slc6a9/Camk2g/Atp2b2/Gria2/Epha4/Syp/Cdkl5/Ptpro/Nrg1/Cntnap2/Adam22/Lrrc4c/Gng3/Grin1/Slc16a3/Syn2/Nsf/Grin2c/Atp1a…	70
CC	GO:0032279	asymmetric synapse	67/1198	437/18303	5.42855e-11	3.65523e-09	2.62856e-09	Synj2bp/Syndig1/Fabp5/P2rx4/Lyn/Prrt1/Rgs7bp/Hspb1/Arhgef9/Clstn3/Dmtn/Nr3c2/Rims1/Myd88/Kcnab2/Inpp4a/Baiap2/Adcy8/Gria3/Nrgn/Arhgap44/Shisa9/Lin7b/Gria1/Cacng2/Camk2b/P2rx6/Grin3a/Cabp1/Nefm/Ncs1/Neto1/Grm3/Iqsec3/Rapgef4/Homer3/Epb41l3/Camk2n1/Mapt/Prkcz/Dnm3/Rnf112/Slc6a9/Camk2g/Atp2b2/Gria2/Epha4/Syp/Cdkl5/Ptpro/Nrg1/Cntnap2/Adam22/Lrrc4c/Gng3/Grin1/Slc16a3/Syn2/Nsf/Grin2c/Mapk10/Nefh/Syn1/K…	67
CC	GO:0014069	postsynaptic density	66/1198	430/18303	7.21647e-11	4.37318e-09	3.14486e-09	Synj2bp/Syndig1/Fabp5/P2rx4/Lyn/Prrt1/Rgs7bp/Hspb1/Arhgef9/Clstn3/Dmtn/Nr3c2/Rims1/Myd88/Kcnab2/Inpp4a/Baiap2/Adcy8/Gria3/Nrgn/Arhgap44/Shisa9/Lin7b/Gria1/Cacng2/Camk2b/P2rx6/Grin3a/Cabp1/Nefm/Ncs1/Neto1/Grm3/Iqsec3/Rapgef4/Homer3/Epb41l3/Camk2n1/Mapt/Prkcz/Dnm3/Rnf112/Slc6a9/Camk2g/Atp2b2/Gria2/Epha4/Syp/Cdkl5/Ptpro/Nrg1/Adam22/Lrrc4c/Gng3/Grin1/Slc16a3/Syn2/Nsf/Grin2c/Mapk10/Nefh/Syn1/Kcnd2/Prr…	66
CC	GO:0099572	postsynaptic specialization	69/1198	465/18303	1.23227e-10	6.78868e-09	4.88191e-09	Synj2bp/Syndig1/Fabp5/P2rx4/Lyn/Prrt1/Rgs7bp/Hspb1/Arhgef9/Clstn3/Dmtn/Nr3c2/Rims1/Myd88/Kcnab2/Inpp4a/Kpna2/Baiap2/Adcy8/Gria3/Nrgn/Arhgap44/Shisa9/Lin7b/Gria1/Cacng2/Camk2b/P2rx6/Grin3a/Cabp1/Nefm/Ncs1/Neto1/Grm3/Iqsec3/Rapgef4/Homer3/Epb41l3/Camk2n1/Mapt/Prkcz/Dnm3/Rnf112/Slc6a9/Camk2g/Atp2b2/Gria2/Epha4/Syp/Cdkl5/Ptpro/Nrg1/Adam22/Lrrc4c/Gabra1/Gng3/Grin1/Slc16a3/Syn2/Nsf/Grin2c/Mapk10/Nefh/S…	69
CC	GO:0062023	collagen-containing extracellular matrix	46/1198	250/18303	1.46703e-10	7.40849e-09	5.32762e-09	Itgb1/Col5a3/Fgf9/Runx1/Timp1/Efemp2/Myoc/Anxa2/Fgl2/Col4a1/Loxl2/Atrnl1/Lamc1/Tgfb1/Tnc/Thbs2/Vcan/Col5a2/Fn1/Col6a1/Col4a2/Adamts5/Lox/Adamts1/Fbn1/Col5a1/Postn/Col12a1/Matn2/Mgp/Plscr1/Ncan/Ltbp1/Pxdn/Thbs4/Col6a2/Angptl4/Vwc2/Col15a1/Loxl1/Fbln2/Col1a1/Tgfbi/Emilin1/Coch/Rell2	46
CC	GO:0060076	excitatory synapse	23/1198	78/18303	5.04057e-10	2.34968e-08	1.68971e-08	Cadps2/Syndig1/Pfn1/Cadm3/Baiap2/Adcy8/Gria3/Unc13c/Gria1/P2rx6/Cbln1/Neto1/Rapgef4/Slc6a9/Atp2b2/Syp/Calb2/Cntnap2/Grin1/Slc16a3/Ntm/Sptbn2/Slc17a6	23
CC	GO:0045211	postsynaptic membrane	52/1198	321/18303	1.12943e-09	4.8888e-08	3.51566e-08	Cadps2/Itgb1/Pdlim4/Synj2bp/Tenm2/Syndig1/Dgkb/Prrt1/Rgs7bp/Hspb1/Clstn3/Kpna2/Comt/Gria3/Nrgn/Shisa9/Lin7b/Gria1/Magee1/Cacng2/Kcnc3/Cntn2/P2rx6/Grin3a/Cbln1/Gabrb1/Neto1/Nsg1/Grm3/Igsf21/Iqsec3/Kcnc1/Rgs7/Dnm3/Slc6a9/Atp2b2/Gria2/Epha4/Ptpro/Nrg1/Adam22/Lrrc4c/Gabra1/Grin1/Slc16a3/Kcnc2/Grin2c/Nrp1/Gabra5/Kcnd2/Prrt2/Slitrk1	52
CC	GO:0000323	lytic vacuole	69/1198	493/18303	1.60035e-09	6.06133e-08	4.35885e-08	Litaf/Ctsl/Cd63/Lgmn/Hck/Anxa1/Tmem150c/Anxa2/Ifitm1/Ctsz/Cd68/Ctsb/Serpinb1a/Ifitm3/Ass1/Galc/Got1/Cxcr4/Rab7b/Ctsc/Slc15a3/Prcp/Dram2/Ifi30/Acp5/Fnip2/Grn/Naglu/Stxbp2/Cln5/Myo7a/Ada/Tcirg1/Dnase2/Slc29a3/Mfsd1/Rab3a/Ifitm2/Laptm5/Pld3/Unc93b1/Nsg1/Tlr7/Wdr81/Scarb1/Dtx3l/Dram1/Hexa/Gusb/Ctsk/Fgfr3/Gm2a/Gns/Manba/Abca5/Lipa/Slc39a8/Ctla2a/Man2b1/Cyb561/Plbd1/Irgm/Naaa/Sppl2b/Dpp7/P2ry2/Rab9b/Pl…	69
CC	GO:0005764	lysosome	69/1198	493/18303	1.60035e-09	6.06133e-08	4.35885e-08	Litaf/Ctsl/Cd63/Lgmn/Hck/Anxa1/Tmem150c/Anxa2/Ifitm1/Ctsz/Cd68/Ctsb/Serpinb1a/Ifitm3/Ass1/Galc/Got1/Cxcr4/Rab7b/Ctsc/Slc15a3/Prcp/Dram2/Ifi30/Acp5/Fnip2/Grn/Naglu/Stxbp2/Cln5/Myo7a/Ada/Tcirg1/Dnase2/Slc29a3/Mfsd1/Rab3a/Ifitm2/Laptm5/Pld3/Unc93b1/Nsg1/Tlr7/Wdr81/Scarb1/Dtx3l/Dram1/Hexa/Gusb/Ctsk/Fgfr3/Gm2a/Gns/Manba/Abca5/Lipa/Slc39a8/Ctla2a/Man2b1/Cyb561/Plbd1/Irgm/Naaa/Sppl2b/Dpp7/P2ry2/Rab9b/Pl…	69
CC	GO:0044306	neuron projection terminus	43/1198	255/18303	9.17627e-09	3.27107e-07	2.35231e-07	Dixdc1/P2rx4/Ptbp1/Got1/Kcnab2/Ccl2/Baiap2/L1cam/Pfn2/Gria3/Unc13c/Itsn1/Hcn1/Slc1a2/Kcnc3/Rab3a/Prph/Ncs1/Rapgef4/Kcnc1/Sv2b/Slc18a3/Gria2/Epha4/Cplx1/Syp/Calb2/Slc32a1/Vamp1/Ptprn2/Grin1/Syn2/Kcnc2/Sncg/Sncb/Atcay/Atp1a3/Aak1/Syn1/Stxbp1/Prrt2/Snap25/Pvalb	43
CC	GO:0150034	distal axon	62/1198	443/18303	1.09261e-08	3.67844e-07	2.64526e-07	Tenm2/Dixdc1/Dynlt1/Ctsz/P2rx4/Iqgap1/Cib1/Flna/Got1/Kcnab2/Ccl2/Cxcr4/L1cam/Pfn2/Nefl/Gria3/Unc13c/Elavl4/Tnk2/Itsn1/Hcn1/Kcnc3/Rab3a/Prph/Ncs1/Trpv2/Rapgef4/Kcnc1/Mapt/Sv2b/Brsk1/Cnr1/Fgf13/Slc18a3/Gria2/Crtac1/Epha4/Stmn2/Cplx1/Syp/Cdkl5/Calb2/Slc32a1/Vamp1/Ptprn2/Grin1/Syn2/Kcnc2/Sncg/Sncb/Atcay/Atp1a3/Nrp1/Aak1/Syn1/Nrsn1/Stxbp1/Prrt2/Kif5a/Snap25/Thy1/Pvalb	62
CC	GO:0031256	leading edge membrane	34/1198	180/18303	1.84127e-08	5.87268e-07	4.22319e-07	Itgb1/Cd44/Piezo1/Hcn2/Pdpn/Cib1/Ezr/Apc2/Rasgrp2/Arhgap44/Shisa9/Gria1/Hcn1/Slc1a2/Kcnc3/Plek/Ptprj/Plekho1/Kcnc1/Epb41l3/Mapt/Aif1/Atp2b2/Fgr/Cdkl5/Nrg1/Cntnap2/Dock8/Gabra1/Grin1/Kcnc2/Gabra5/Slc12a5/Thy1	34
CC	GO:0005604	basement membrane	26/1198	117/18303	2.83566e-08	8.59204e-07	6.17875e-07	Itgb1/Fgf9/Runx1/Timp1/Efemp2/Anxa2/Col4a1/Loxl2/Atrnl1/Lamc1/Tnc/Thbs2/Fn1/Col6a1/Col4a2/Adamts1/Fbn1/Col5a1/Matn2/Pxdn/Thbs4/Vwc2/Col15a1/Loxl1/Tgfbi/Rell2	26
CC	GO:0009898	cytoplasmic side of plasma membrane	33/1198	177/18303	4.13095e-08	1.18806e-06	8.54365e-07	Litaf/Ptpn3/Hck/Gng13/Birc2/Iqgap1/Lyn/Msn/Prmt8/Ezr/S100a6/Kcnab2/Gngt2/Dtna/Ptprc/Tnk2/Ryr2/Cabp1/Gnao1/Ptpn7/Gna15/Fgfr3/Mapt/Gm2a/Kcnab1/Fgr/Alox15/Esyt1/Gng3/Syk/Racgap1/Fes/Snap25	33
CC	GO:0043679	axon terminus	39/1198	231/18303	4.3131e-08	1.18806e-06	8.54365e-07	Dixdc1/P2rx4/Got1/Kcnab2/Ccl2/L1cam/Pfn2/Gria3/Unc13c/Itsn1/Hcn1/Kcnc3/Rab3a/Prph/Ncs1/Rapgef4/Kcnc1/Sv2b/Slc18a3/Gria2/Epha4/Cplx1/Syp/Calb2/Slc32a1/Vamp1/Ptprn2/Grin1/Syn2/Kcnc2/Sncg/Sncb/Atp1a3/Aak1/Syn1/Stxbp1/Prrt2/Snap25/Pvalb	39
CC	GO:0098688	parallel fiber to Purkinje cell synapse	13/1198	33/18303	6.33165e-08	1.66825e-06	1.19968e-06	Cadps2/Pfn1/Cadm3/Gria3/Unc13c/P2rx6/Cbln1/Slc6a9/Atp2b2/Calb2/Grin1/Slc16a3/Sptbn2	13
CC	GO:0042734	presynaptic membrane	36/1198	211/18303	1.07823e-07	2.72253e-06	1.95784e-06	Cadps2/Cadm3/Rgs7bp/Rims1/L1cam/Adcy8/Gad2/Gria3/Unc13c/Gria1/Itsn1/Slc1a2/Kcnc3/Dnm1/Grm3/Igsf21/Kcnc1/Cnr1/Scn1a/Slc6a9/Atp2b2/Gria2/Epha4/Syp/Nrg1/Cntnap2/Grin1/Kcnc2/P2ry2/Fosl1/Stx1b/Atp1a3/Gabra5/Stxbp1/Prrt2/Snap25	36
CC	GO:0099634	postsynaptic specialization membrane	29/1198	150/18303	1.19806e-07	2.90409e-06	2.08841e-06	Synj2bp/Syndig1/Prrt1/Rgs7bp/Hspb1/Clstn3/Kpna2/Gria3/Shisa9/Lin7b/Gria1/Cacng2/P2rx6/Grin3a/Neto1/Atp2b2/Gria2/Ptpro/Nrg1/Adam22/Lrrc4c/Gabra1/Grin1/Slc16a3/Grin2c/Gabra5/Kcnd2/Prrt2/Slitrk1	29
CC	GO:0098839	postsynaptic density membrane	24/1198	110/18303	1.38839e-07	3.14758e-06	2.2635e-06	Synj2bp/Syndig1/Prrt1/Rgs7bp/Hspb1/Clstn3/Gria3/Shisa9/Lin7b/Gria1/Cacng2/Grin3a/Neto1/Atp2b2/Gria2/Ptpro/Nrg1/Adam22/Lrrc4c/Grin1/Slc16a3/Grin2c/Prrt2/Slitrk1	24
CC	GO:0043204	perikaryon	35/1198	204/18303	1.40239e-07	3.14758e-06	2.2635e-06	Amigo1/Ctsl/Scn1b/Rgs7bp/Hspb1/Ass1/Cib1/Ccl2/Mapk9/Gria3/Elavl4/Kcnc3/Camk2b/Prph/Gjc2/Nefm/Rbfox3/Serpini1/Rnf112/Aif1/Slc18a3/Kcnab1/Kcnk1/Gria2/Epha4/Cplx1/Nell2/Kcnc2/Slc5a7/Mapk10/Nefh/Kcnd2/Ncdn/Slc12a5/Kif5a	35
CC	GO:0019897	extrinsic component of plasma membrane	32/1198	185/18303	3.94133e-07	8.53016e-06	6.13425e-06	Tenm2/Hck/Anxa1/Gng13/Anxa2/Iqgap1/Lyn/S100a6/Kcnab2/Cdh7/Kpna2/Gngt2/S100a10/Cdh20/Apc2/St14/Dtna/Tnk2/Ryr2/Cabp1/Gnao1/Gna15/Kcnab1/Fgr/Alox15/Esyt1/Gng3/Syk/Racgap1/Aak1/Fes/Snap25	32
CC	GO:0099240	intrinsic component of synaptic membrane	39/1198	252/18303	4.54032e-07	9.48771e-06	6.82284e-06	Itgb1/Cadm3/Prrt1/Rgs7bp/Clstn3/Adcy8/Gria3/Shisa9/Gria1/Cacng2/Slc1a2/Kcnc3/Cntn2/P2rx6/Grin3a/Neto1/Grm3/Kcnc1/Cnr1/Scn1a/Slc6a9/Atp2b2/Gria2/Epha4/Ptpro/Nrg1/Adam22/Lrrc4c/Gabra1/Grin1/Slc16a3/P2ry2/Atp1a3/Nrp1/Gabra5/Kcnd2/Prrt2/Snap25/Slitrk1	39
CC	GO:0044309	neuron spine	37/1198	235/18303	5.77962e-07	1.16748e-05	8.39566e-06	Itgb1/Fcgr2b/Pdlim4/Tenm2/Syndig1/P2rx4/Rgs7bp/Prkaca/Baiap2/Actn1/Comt/Gria3/Nrgn/Arhgap44/Shisa9/Gria1/Itsn1/Slc1a2/Kcnc3/P2rx6/Fbxo2/Grm3/Rapgef4/Dnm3/Atp1a2/Atp2b2/Gria2/Epha4/Syp/Ptpro/Cntnap2/Grin1/Atp1a3/Sez6/Ppp1r1b/Kcnd2/Prrt2	37
CC	GO:0044304	main axon	20/1198	87/18303	6.2285e-07	1.21757e-05	8.75586e-06	Myoc/Scn1b/Kcnab2/Slc1a2/Kcnc3/Cntn2/Gjc2/Dnm1/Sptbn4/Kcnc1/Epb41l3/Mapt/Scn1a/Kcnab1/Nrg1/Cntnap2/Tnfrsf1b/Kcnc2/Hapln2/Thy1	20
CC	GO:0005884	actin filament	25/1198	129/18303	8.36026e-07	1.53525e-05	1.10403e-05	Gas2/Pdlim4/Hck/Anxa1/Gas7/Dmtn/Myo1f/Flna/Ezr/Coro1b/Hcls1/Actn1/Apc2/Coro1a/Lcp1/Tpm4/Rac2/Tmod1/Cotl1/Pdlim7/Sptbn4/Inpp5d/Aif1/Sh2b2/Pstpip1	25
CC	GO:0043195	terminal bouton	25/1198	129/18303	8.36026e-07	1.53525e-05	1.10403e-05	P2rx4/L1cam/Pfn2/Gria3/Unc13c/Itsn1/Rab3a/Prph/Sv2b/Slc18a3/Gria2/Cplx1/Syp/Calb2/Vamp1/Ptprn2/Grin1/Syn2/Kcnc2/Sncb/Aak1/Syn1/Stxbp1/Snap25/Pvalb	25
CC	GO:0009897	external side of plasma membrane	59/1198	468/18303	9.43781e-07	1.64845e-05	1.18544e-05	Itgb1/Ctsl/Fcgr2b/Cd44/Clec4a3/Anxa1/Lgals3/Cd276/Cd14/Fcgr2a/Fcgr1a/Fcgr3a/Ctsb/Pdpn/Itgb2/Folr2/Tlr4/Clec4a1/Cxcr4/Tgfbr2/Slc4a3/L1cam/Clec7a/Slamf9/Enpp3/Cd33/Fcer1g/Tmem123/Itgax/Ptprc/Crlf2/Nt5e/Icam1/Itgam/Ada/Anpep/Clec10a/Tlr2/Sdc1/Il6r/B4galt1/Itgal/Igsf21/Adam9/Ccr5/Ctsk/Clec4a/Csf2ra/Eng/Epha5/Cd36/RT1-CE10/Csf3r/Cd86/Nrg1/Cd8a/Tlr8/Il4r/Thy1	59
CC	GO:0031234	extrinsic component of cytoplasmic side of plasma membrane	22/1198	105/18303	9.52077e-07	1.64845e-05	1.18544e-05	Hck/Gng13/Iqgap1/Lyn/S100a6/Kcnab2/Gngt2/Dtna/Tnk2/Ryr2/Cabp1/Gnao1/Gna15/Kcnab1/Fgr/Alox15/Esyt1/Gng3/Syk/Racgap1/Fes/Snap25	22
CC	GO:0098562	cytoplasmic side of membrane	35/1198	222/18303	1.12185e-06	1.88845e-05	1.35803e-05	Litaf/Ptpn3/Mgat2/Hck/Gng13/Birc2/Iqgap1/Lyn/Msn/Prmt8/Ezr/S100a6/Kcnab2/Gngt2/Dtna/Ptprc/Tnk2/Ryr2/Cabp1/Gnao1/Ptpn7/Gna15/Fgfr3/Mapt/Gm2a/Kcnab1/Fgr/Alox15/Esyt1/Gng3/Sppl2b/Syk/Racgap1/Fes/Snap25	35
CC	GO:0099699	integral component of synaptic membrane	36/1198	232/18303	1.16678e-06	1.911e-05	1.37424e-05	Itgb1/Cadm3/Prrt1/Clstn3/Adcy8/Gria3/Shisa9/Gria1/Cacng2/Slc1a2/Kcnc3/P2rx6/Grin3a/Neto1/Grm3/Kcnc1/Cnr1/Scn1a/Slc6a9/Atp2b2/Gria2/Epha4/Ptpro/Nrg1/Adam22/Lrrc4c/Gabra1/Grin1/Slc16a3/P2ry2/Atp1a3/Nrp1/Gabra5/Kcnd2/Prrt2/Slitrk1	36
CC	GO:0034703	cation channel complex	35/1198	223/18303	1.24868e-06	1.95651e-05	1.40698e-05	Amigo1/Fkbp1b/Hcn2/Scn1b/Kcnab2/Gria3/Kcnip4/Shisa9/Gria1/Hcn1/Cacng2/Kcnc3/Olfm3/Pex5l/Grin3a/Ryr2/Scn4b/Cacna2d3/Nrn1/Dpp6/Kcns3/Kcnc1/Scn1a/Kcnab1/Kcnk1/Gria2/Eef1a2/Vwc2/Akap6/Cntnap2/Grin1/Kcnc2/Grin2c/Kcnd2/Snap25	35
CC	GO:0005581	collagen trimer	16/1198	61/18303	1.25914e-06	1.95651e-05	1.40698e-05	Col5a3/Col6a3/C1qc/Col4a1/C1qb/Col5a2/C1qa/Col6a1/Col4a2/Lox/Cthrc1/Col5a1/Col12a1/Col8a1/Col15a1/Col1a1	16
CC	GO:0032589	neuron projection membrane	18/1198	79/18303	2.57744e-06	3.90482e-05	2.80805e-05	Hcn2/Shisa9/Gria1/Hcn1/Slc1a2/Kcnc3/Kcnc1/Epb41l3/Mapt/Atp2b2/Nrg1/Cntnap2/Gabra1/Grin1/Kcnc2/Gabra5/Slc12a5/Thy1	18
CC	GO:0098936	intrinsic component of postsynaptic membrane	30/1198	183/18303	2.84982e-06	4.12259e-05	2.96466e-05	Itgb1/Prrt1/Rgs7bp/Clstn3/Gria3/Shisa9/Gria1/Cacng2/Kcnc3/Cntn2/P2rx6/Grin3a/Neto1/Grm3/Kcnc1/Slc6a9/Atp2b2/Gria2/Epha4/Ptpro/Nrg1/Adam22/Lrrc4c/Gabra1/Grin1/Slc16a3/Nrp1/Gabra5/Kcnd2/Slitrk1	30
CC	GO:0043197	dendritic spine	35/1198	231/18303	2.85724e-06	4.12259e-05	2.96466e-05	Itgb1/Fcgr2b/Pdlim4/Tenm2/Syndig1/P2rx4/Rgs7bp/Prkaca/Baiap2/Actn1/Comt/Gria3/Nrgn/Arhgap44/Shisa9/Gria1/Itsn1/Slc1a2/Kcnc3/P2rx6/Fbxo2/Grm3/Rapgef4/Dnm3/Atp1a2/Atp2b2/Gria2/Epha4/Ptpro/Grin1/Atp1a3/Sez6/Ppp1r1b/Kcnd2/Prrt2	35
CC	GO:0019898	extrinsic component of membrane	45/1198	335/18303	3.4539e-06	4.86759e-05	3.5004e-05	Gba2/Tenm2/Hck/Anxa1/Gng13/Anxa2/Rgs6/Iqgap1/Lyn/Ezr/S100a6/Kcnab2/Cdh7/Kpna2/Gngt2/S100a10/Cdh20/Apc2/St14/Dtna/Tnk2/Cadps/Ryr2/Cabp1/Pml/Gnao1/Wdr81/Gna15/Rnf112/Kif1a/Kcnab1/Fgr/Alox15/Esyt1/Naaa/Gng3/Syk/Racgap1/Syn2/Ncf1/Socs3/Aak1/Syn1/Fes/Snap25	45
CC	GO:0030673	axolemma	9/1198	22/18303	4.88503e-06	6.72802e-05	4.83828e-05	Slc1a2/Kcnc3/Kcnc1/Epb41l3/Mapt/Nrg1/Cntnap2/Kcnc2/Thy1	9
CC	GO:0031594	neuromuscular junction	20/1198	99/18303	5.29823e-06	7.13494e-05	5.13091e-05	Itgb1/Synj2bp/Prkce/Prkaca/Lamc1/Cib2/Nefl/Unc13c/Gria1/Kcnc3/Nefm/Postn/Slc18a3/Thbs4/Syngr3/Epha4/Syp/Nrg1/Stx1b/Slc5a7	20
CC	GO:0034702	ion channel complex	40/1198	292/18303	7.39804e-06	9.74612e-05	7.00867e-05	Amigo1/Ano6/Clic1/Fkbp1b/Hcn2/Scn1b/Kcnab2/Gria3/Kcnip4/Shisa9/Gria1/Hcn1/Cacng2/Kcnc3/Olfm3/Pex5l/Grin3a/Gabrb1/Ryr2/Scn4b/Cacna2d3/Nrn1/Dpp6/Kcns3/Kcnc1/Scn1a/Kcnab1/Kcnk1/Gria2/Eef1a2/Vwc2/Akap6/Cntnap2/Gabra1/Grin1/Kcnc2/Grin2c/Gabra5/Kcnd2/Snap25	40
CC	GO:0001726	ruffle	28/1198	173/18303	7.76696e-06	9.80578e-05	7.05158e-05	Itgb1/S100a11/Capg/Anxa2/Gas7/Iqgap1/Pdpn/Rab34/Cib1/Tlr4/Ezr/S100a6/Baiap2/Actn1/Rasgrp2/Lcp1/Myadm/Fgd2/Tnfrsf12a/Plek/Ptprj/Plekho1/Pdlim7/Arhgap18/Aif1/Fgr/Cdkl5/Sh2b2	28
CC	GO:0099055	integral component of postsynaptic membrane	28/1198	173/18303	7.76696e-06	9.80578e-05	7.05158e-05	Itgb1/Prrt1/Clstn3/Gria3/Shisa9/Gria1/Cacng2/Kcnc3/P2rx6/Grin3a/Neto1/Grm3/Kcnc1/Slc6a9/Atp2b2/Gria2/Epha4/Ptpro/Nrg1/Adam22/Lrrc4c/Gabra1/Grin1/Slc16a3/Nrp1/Gabra5/Kcnd2/Slitrk1	28
CC	GO:0098948	intrinsic component of postsynaptic specialization membrane	21/1198	113/18303	1.22307e-05	0.000150347	0.000108119	Rgs7bp/Clstn3/Gria3/Shisa9/Gria1/Cacng2/P2rx6/Grin3a/Neto1/Atp2b2/Gria2/Ptpro/Nrg1/Adam22/Lrrc4c/Gabra1/Grin1/Slc16a3/Gabra5/Kcnd2/Slitrk1	21
CC	GO:0031253	cell projection membrane	45/1198	352/18303	1.2669e-05	0.000150347	0.000108119	Itgb1/Cd44/Ninj1/Piezo1/Hcn2/Pdpn/Msn/Cib1/Dmtn/Ezr/Pex19/Apc2/Rasgrp2/Shisa9/Gria1/Hcn1/Slc1a2/Anpep/Kcnc3/Adcy3/Slc28a2/Prph/B4galt1/Plek/Scarb1/Ptprj/Plekho1/Kcnc1/Epb41l3/Mapt/Aif1/Cd36/Kcnk1/Atp2b2/Fgr/Slc3a1/Cdkl5/Nrg1/Cntnap2/Gabra1/Grin1/Kcnc2/Gabra5/Slc12a5/Thy1	45
CC	GO:0043198	dendritic shaft	16/1198	72/18303	1.29127e-05	0.000150347	0.000108119	Syndig1/Hcn2/Rgs7bp/Flna/Baiap2/Gria3/Gria1/Hcn1/Slc1a2/Kirrel3/Stau2/Gria2/Epha4/Nsf/Sez6/Slc12a5	16
CC	GO:0042555	MCM complex	6/1198	10/18303	1.29748e-05	0.000150347	0.000108119	Mcm6/Mcm4/Mcm2/Mcm7/Mcm3/Mcm5	6
CC	GO:0099146	intrinsic component of postsynaptic density membrane	17/1198	80/18303	1.31492e-05	0.000150347	0.000108119	Rgs7bp/Clstn3/Gria3/Shisa9/Gria1/Cacng2/Grin3a/Neto1/Atp2b2/Gria2/Ptpro/Nrg1/Adam22/Lrrc4c/Grin1/Slc16a3/Slitrk1	17
CC	GO:0032809	neuronal cell body membrane	11/1198	37/18303	1.58435e-05	0.0001778	0.00012786	Amigo1/Adcy8/Kcnc3/Il6r/Igsf21/Kcnc1/Atp2b2/Kcnc2/Gabra5/Kcnd2/Thy1	11
CC	GO:0099060	integral component of postsynaptic specialization membrane	20/1198	107/18303	1.79145e-05	0.000197385	0.000141945	Clstn3/Gria3/Shisa9/Gria1/Cacng2/P2rx6/Grin3a/Neto1/Atp2b2/Gria2/Ptpro/Nrg1/Adam22/Lrrc4c/Gabra1/Grin1/Slc16a3/Gabra5/Kcnd2/Slitrk1	20
CC	GO:0099061	integral component of postsynaptic density membrane	16/1198	74/18303	1.86405e-05	0.000201717	0.00014506	Clstn3/Gria3/Shisa9/Gria1/Cacng2/Grin3a/Neto1/Atp2b2/Gria2/Ptpro/Nrg1/Adam22/Lrrc4c/Grin1/Slc16a3/Slitrk1	16
CC	GO:0032590	dendrite membrane	13/1198	52/18303	2.18218e-05	0.000232	0.000166837	Hcn2/Shisa9/Gria1/Hcn1/Kcnc3/Kcnc1/Atp2b2/Gabra1/Grin1/Kcnc2/Gabra5/Slc12a5/Thy1	13
CC	GO:0008076	voltage-gated potassium channel complex	16/1198	75/18303	2.22728e-05	0.000232713	0.000167349	Amigo1/Hcn2/Kcnab2/Kcnip4/Hcn1/Kcnc3/Dpp6/Kcns3/Kcnc1/Kcnab1/Kcnk1/Eef1a2/Cntnap2/Kcnc2/Kcnd2/Snap25	16
CC	GO:0098802	plasma membrane signaling receptor complex	28/1198	183/18303	2.27504e-05	0.000233674	0.000168041	Itgb1/Birc2/Lyn/Itgb2/Ptpn6/Tgfbr2/Tgfb1/Sstr1/Gria3/Itgax/Apbb1ip/Shisa9/Gria1/Itgam/Cacng2/Olfm3/Tlr2/Grin3a/Nrn1/Il6r/Itgal/Csf2ra/Gria2/Vwc2/Grin1/Syk/Grin2c/Emilin1	28
CC	GO:0071162	CMG complex	6/1198	11/18303	2.69584e-05	0.00027228	0.000195803	Mcm6/Mcm4/Mcm2/Mcm7/Mcm3/Mcm5	6
CC	GO:0030133	transport vesicle	51/1198	431/18303	2.94607e-05	0.000292675	0.00021047	Rap1b/Syndig1/Scamp2/Hck/Anxa1/Anxa2/Lyz2/Iqgap1/Ica1/Prrt1/Nptx1/Gad2/Scamp4/Ddc/Unc13c/Nrgn/Gria1/Rab3a/Kirrel3/Rab13/Laptm5/Dnm1/Chga/Mal2/Dync1i1/Fgfr3/Sv2b/Brsk1/Atp1a2/Rnf112/Kif1a/Slc18a3/Slc6a9/Sorl1/Syngr3/Gria2/Syp/Slc32a1/Vamp1/Ptprn2/Grin1/Syn2/Stx1b/Scg3/Sptbn2/Slc5a7/Syn1/Nrsn1/Prrt2/Slc17a6/Snap25	51
CC	GO:0044298	cell body membrane	11/1198	40/18303	3.57214e-05	0.000349148	0.000251081	Amigo1/Adcy8/Kcnc3/Il6r/Igsf21/Kcnc1/Atp2b2/Kcnc2/Gabra5/Kcnd2/Thy1	11
CC	GO:0030863	cortical cytoskeleton	21/1198	123/18303	4.60561e-05	0.000443016	0.000318584	Sptb/Iqgap1/Dmtn/Myo1f/Flna/Rims1/Cib2/Hcls1/Actn1/Coro1a/Tpm4/Myadm/Tmod1/Cotl1/Sptbn4/Inpp5d/Calb2/Lasp1/Sptbn2/Pstpip1/Pvalb	21
CC	GO:0031261	DNA replication preinitiation complex	6/1198	12/18303	5.09243e-05	0.000482189	0.000346754	Mcm6/Mcm4/Mcm2/Mcm7/Mcm3/Mcm5	6
CC	GO:0098889	intrinsic component of presynaptic membrane	22/1198	134/18303	5.67529e-05	0.000529112	0.000380497	Cadm3/Rgs7bp/Adcy8/Gria3/Gria1/Slc1a2/Kcnc3/Grm3/Kcnc1/Cnr1/Scn1a/Slc6a9/Atp2b2/Gria2/Epha4/Nrg1/Grin1/P2ry2/Atp1a3/Gabra5/Prrt2/Snap25	22
CC	GO:0044853	plasma membrane raft	22/1198	136/18303	7.13654e-05	0.000655264	0.000471217	Hck/Hmox1/Ctsb/Prkaca/Itgb2/Ezr/Tgfbr2/Adcy8/Lcp2/Coro1c/Itgam/Myof/Scarb1/Atp1a2/Cd36/Akap6/Cd8a/Cntnap2/Adcyap1r1/Trem2/Slc5a7/Kcnd2	22
CC	GO:0016324	apical plasma membrane	47/1198	403/18303	8.51453e-05	0.000770121	0.000553813	Prkg2/Slc38a3/Ctsl/Cd44/Anxa1/Dab2/Ctsb/Pdpn/Kcnn4/Il18/Msn/Cib1/Cyba/Ezr/Adcy8/Enpp3/Dram2/Stxbp2/Pfkm/Fn1/Myo7a/Bst2/Tcirg1/Il6r/Cldn4/Scarb1/Slc4a7/Rapgef4/Pld1/P2ry6/Ctsk/Prkcz/Gm2a/Slc6a9/Slc39a8/Cd36/Kcnk1/Atp2b2/Slc3a1/Ptpro/Nrg1/Slc16a3/Kcnc2/P2ry2/Sptbn2/Slc5a7/Thy1	47
CC	GO:0097440	apical dendrite	9/1198	30/18303	8.71994e-05	0.000777101	0.000558832	Slc7a10/Ppargc1a/Flna/Ptpn6/Itsn1/Hcn1/Nefh/Sez6/Kif5a	9
CC	GO:0099056	integral component of presynaptic membrane	20/1198	121/18303	0.00011031	0.000968807	0.000696693	Cadm3/Adcy8/Gria3/Gria1/Slc1a2/Kcnc3/Grm3/Kcnc1/Cnr1/Scn1a/Slc6a9/Atp2b2/Gria2/Epha4/Nrg1/Grin1/P2ry2/Atp1a3/Gabra5/Prrt2	20
CC	GO:0008328	ionotropic glutamate receptor complex	11/1198	45/18303	0.00011594	0.00100371	0.000721792	Gria3/Shisa9/Gria1/Cacng2/Olfm3/Grin3a/Nrn1/Gria2/Vwc2/Grin1/Grin2c	11
CC	GO:0030672	synaptic vesicle membrane	22/1198	142/18303	0.000137323	0.00115581	0.000831168	Syndig1/Ica1/Prrt1/Gad2/Unc13c/Gria1/Rab3a/Mal2/Sv2b/Slc18a3/Slc6a9/Syngr3/Gria2/Syp/Slc32a1/Vamp1/Ptprn2/Grin1/Syn2/Syn1/Prrt2/Slc17a6	22
CC	GO:0099501	exocytic vesicle membrane	22/1198	142/18303	0.000137323	0.00115581	0.000831168	Syndig1/Ica1/Prrt1/Gad2/Unc13c/Gria1/Rab3a/Mal2/Sv2b/Slc18a3/Slc6a9/Syngr3/Gria2/Syp/Slc32a1/Vamp1/Ptprn2/Grin1/Syn2/Syn1/Prrt2/Slc17a6	22
CC	GO:0098878	neurotransmitter receptor complex	11/1198	47/18303	0.00017633	0.00146378	0.00105264	Gria3/Shisa9/Gria1/Cacng2/Olfm3/Grin3a/Nrn1/Gria2/Vwc2/Grin1/Grin2c	11
CC	GO:0098685	Schaffer collateral - CA1 synapse	19/1198	116/18303	0.000183417	0.00150204	0.00108015	Itgb1/Dgkb/Pfn1/Baiap2/L1cam/Pfn2/Nefl/Adcy8/Cacng2/Prkcz/Prkar1b/Gria2/Epha4/Cplx1/Syp/Lrrc4c/Syn2/Nefh/Syn1	19
CC	GO:0034705	potassium channel complex	16/1198	89/18303	0.000193616	0.00156442	0.00112501	Amigo1/Hcn2/Kcnab2/Kcnip4/Hcn1/Kcnc3/Dpp6/Kcns3/Kcnc1/Kcnab1/Kcnk1/Eef1a2/Cntnap2/Kcnc2/Kcnd2/Snap25	16
CC	GO:0042383	sarcolemma	25/1198	177/18303	0.000224976	0.00178285	0.00128209	Itgb1/Anxa1/Anxa2/Col6a3/Prkce/Ctsb/Scn1b/Msn/Cib1/Ezr/Cib2/Actn1/Dtna/Col6a1/Rtn2/Ryr2/Atp1a2/Fgf13/Scn1a/Cd36/Alox15/Col6a2/Akap6/Atp1a3/Kcnd2	25
CC	GO:0044224	juxtaparanode region of axon	5/1198	10/18303	0.000227393	0.00178285	0.00128209	Kcnab2/Cntn2/Epb41l3/Kcnab1/Cntnap2	5
CC	GO:1902495	transmembrane transporter complex	43/1198	374/18303	0.000229475	0.00178285	0.00128209	Amigo1/Ano6/Clic1/Fkbp1b/Hcn2/Scn1b/Kcnab2/Gria3/Kcnip4/Shisa9/Gria1/Hcn1/Cacng2/Kcnc3/Olfm3/Pex5l/Grin3a/Gabrb1/Ryr2/Scn4b/Cacna2d3/Nrn1/Dpp6/Kcns3/Kcnc1/Atp1a2/Fxyd2/Scn1a/Kcnab1/Kcnk1/Gria2/Eef1a2/Vwc2/Akap6/Cntnap2/Gabra1/Grin1/Kcnc2/Grin2c/Atp1a3/Gabra5/Kcnd2/Snap25	43
CC	GO:0070382	exocytic vesicle	38/1198	318/18303	0.00024072	0.00184654	0.00132789	Rap1b/Syndig1/Anxa1/Anxa2/Iqgap1/Ica1/Prrt1/Gad2/Ddc/Unc13c/Gria1/Rab3a/Kirrel3/Rab13/Dnm1/Mal2/Sv2b/Brsk1/Atp1a2/Rnf112/Kif1a/Slc18a3/Slc6a9/Syngr3/Gria2/Syp/Slc32a1/Vamp1/Ptprn2/Grin1/Syn2/Stx1b/Sptbn2/Slc5a7/Syn1/Prrt2/Slc17a6/Snap25	38
CC	GO:0008021	synaptic vesicle	33/1198	263/18303	0.000247641	0.0018667	0.00134239	Syndig1/Ica1/Prrt1/Gad2/Ddc/Unc13c/Gria1/Rab3a/Kirrel3/Rab13/Dnm1/Mal2/Sv2b/Brsk1/Rnf112/Kif1a/Slc18a3/Slc6a9/Syngr3/Gria2/Syp/Slc32a1/Vamp1/Ptprn2/Grin1/Syn2/Stx1b/Sptbn2/Slc5a7/Syn1/Prrt2/Slc17a6/Snap25	33
CC	GO:0048786	presynaptic active zone	17/1198	100/18303	0.000249509	0.0018667	0.00134239	Nr3c2/Rims1/Adcy8/Unc13c/Arhgap44/Rab3a/Brsk1/Atp2b2/Syp/Nrg1/Slc32a1/Cntnap2/P2ry2/Stx1b/Syn1/Stxbp1/Snap25	17
CC	GO:0044327	dendritic spine head	6/1198	16/18303	0.000351485	0.00259756	0.00186797	Rgs7bp/Nrgn/Dnm3/Gria2/Atp1a3/Ppp1r1b	6
CC	GO:0043083	synaptic cleft	7/1198	22/18303	0.000360445	0.00263168	0.00189251	Lgi1/Nptx1/Lamc1/Gria3/Cbln1/Dnm3/Grin1	7
CC	GO:1990351	transporter complex	44/1198	398/18303	0.000458782	0.00330979	0.00238015	Amigo1/Ano6/Clic1/Fkbp1b/Atp10d/Hcn2/Scn1b/Kcnab2/Gria3/Kcnip4/Shisa9/Gria1/Hcn1/Cacng2/Kcnc3/Olfm3/Pex5l/Grin3a/Gabrb1/Ryr2/Scn4b/Cacna2d3/Nrn1/Dpp6/Kcns3/Kcnc1/Atp1a2/Fxyd2/Scn1a/Kcnab1/Kcnk1/Gria2/Eef1a2/Vwc2/Akap6/Cntnap2/Gabra1/Grin1/Kcnc2/Grin2c/Atp1a3/Gabra5/Kcnd2/Snap25	44
CC	GO:0030027	lamellipodium	26/1198	197/18303	0.000500812	0.00357049	0.00256763	Inppl1/Itgb1/Cd44/Pdlim4/Dynlt1/Capg/Piezo1/Pdpn/Cib1/Coro1b/Baiap2/Actn1/Apc2/Vasp/Abi3/Coro1a/Coro1c/Rac2/Itsn1/Stxbp2/Rab13/Trpv2/Pld1/Aif1/Stmn2/Snap25	26
CC	GO:0032281	AMPA glutamate receptor complex	8/1198	30/18303	0.000526089	0.00369331	0.00265595	Gria3/Shisa9/Gria1/Cacng2/Olfm3/Nrn1/Gria2/Vwc2	8
CC	GO:0098858	actin-based cell projection	30/1198	241/18303	0.000530228	0.00369331	0.00265595	Inppl1/Itgb1/Ctsl/Rhoc/Cd44/Tenm2/Stard10/Ninj1/Lyz2/Pdpn/Msn/Cib1/Myo1f/Ezr/Cib2/Baiap2/Vasp/Tgfb1/Coro1a/Lcp1/Myo7a/B4galt1/Scarb1/Slc4a7/Fgf13/Epha4/Calb2/Grxcr1/Snap25/Pvalb	30
CC	GO:0030864	cortical actin cytoskeleton	15/1198	88/18303	0.000549359	0.00378308	0.00272051	Sptb/Iqgap1/Myo1f/Cib2/Hcls1/Actn1/Coro1a/Myadm/Cotl1/Sptbn4/Calb2/Lasp1/Sptbn2/Pstpip1/Pvalb	15
CC	GO:0005938	cell cortex	38/1198	333/18303	0.00059726	0.00406674	0.00292449	Rhoc/Sptb/Anxa2/Ctsz/Pfn1/Iqgap1/Arhgef9/Dmtn/Myo1f/Flna/Nr3c2/Rims1/Ezr/Cib2/Myl12a/Hcls1/Actn1/Coro1a/Unc13c/Tpm4/Rac2/Myadm/Rnd2/Kcnc3/Tmod1/Cotl1/Sptbn4/Prkcz/Inpp5d/Melk/Calb2/Sapcd2/Lasp1/Sptbn2/Ect2/Rhof/Pstpip1/Pvalb	38
CC	GO:0098636	protein complex involved in cell adhesion	10/1198	46/18303	0.000648654	0.0043676	0.00314085	Itgb1/Lyn/Itgb2/Plau/Tnc/Itgax/Itgam/Lgals1/Itgal/Emilin1	10
CC	GO:0030427	site of polarized growth	29/1198	237/18303	0.000858357	0.00571609	0.00411058	Tenm2/Dynlt1/Ctsz/Iqgap1/Cib1/Flna/Cxcr4/Hcls1/L1cam/Nefl/Elavl4/Tnk2/Trpv2/Rapgef4/Mapt/Cnr1/Fgf13/Gria2/Crtac1/Epha4/Stmn2/Cdkl5/Sncb/Atcay/Nrp1/Nrsn1/Kif5a/Snap25/Thy1	29
CC	GO:0032432	actin filament bundle	15/1198	92/18303	0.000887984	0.00584911	0.00420624	Pdlim4/Limch1/Cyba/Flna/Coro1b/Myl12a/Actn1/Lcp1/Tpm4/Cnn2/Pdlim7/Prkcz/Sh2b2/Fblim1/Pstpip1	15
CC	GO:0001725	stress fiber	14/1198	83/18303	0.000924507	0.00596012	0.00428607	Pdlim4/Limch1/Cyba/Coro1b/Myl12a/Actn1/Lcp1/Tpm4/Cnn2/Pdlim7/Prkcz/Sh2b2/Fblim1/Pstpip1	14
CC	GO:0097517	contractile actin filament bundle	14/1198	83/18303	0.000924507	0.00596012	0.00428607	Pdlim4/Limch1/Cyba/Coro1b/Myl12a/Actn1/Lcp1/Tpm4/Cnn2/Pdlim7/Prkcz/Sh2b2/Fblim1/Pstpip1	14
CC	GO:0005883	neurofilament	5/1198	13/18303	0.000983806	0.00627565	0.00451297	Nefl/Prph/Nefm/Nrp1/Nefh	5
CC	GO:0033268	node of Ranvier	6/1198	19/18303	0.00100476	0.00627719	0.00451408	Myoc/Scn1b/Cntn2/Sptbn4/Scn1a/Hapln2	6
CC	GO:0098644	complex of collagen trimers	6/1198	19/18303	0.00100476	0.00627719	0.00451408	Col5a3/Col4a1/Col5a2/Col4a2/Col5a1/Col1a1	6
CC	GO:0005769	early endosome	39/1198	355/18303	0.00105818	0.0064995	0.00467395	Litaf/Pdlim4/Osbpl6/Syndig1/Anxa1/Cmtm6/Anxa2/Wdfy1/Rab32/Serpinb1a/Ifitm3/Rab34/Tlr4/Gpnmb/Inpp4a/Cxcr4/Rin3/Dnajc13/Snx7/Coro1a/Gria1/Rnd2/Pld3/RGD1307443/Fgd2/Nsg1/Wdr81/Dtx3l/Steap4/Arrdc4/Sorl1/Epha4/Cntnap2/Rnf157/P2ry2/Ret/Slc5a7/Nrp1/Slc17a6	39
CC	GO:0045178	basal part of cell	36/1198	320/18303	0.0010618	0.0064995	0.00467395	Slc38a3/Cd44/Synj2bp/Anxa1/Anxa2/Pdpn/Kcnn4/Msn/Ezr/Adcy8/St14/Prcp/Lin7b/Hcn1/Slc7a7/Cldn4/C5ar1/B4galt1/Scarb1/Slc4a7/Rapgef4/Adam9/Homer3/P2ry6/Slco1c1/Fxyd2/Gm2a/Slc6a9/Slc39a8/Atp2b2/Syp/Nrg1/Grin1/Slc16a3/Kcnc2/P2ry2	36
CC	GO:0010008	endosome membrane	40/1198	368/18303	0.00112679	0.00678024	0.00487584	Litaf/Cd63/Pdlim4/Osbpl6/Syndig1/Scamp2/Anxa1/Cmtm6/Anxa2/Abcg4/Cd68/Mrc1/Ifitm3/Gpnmb/Rab11fip4/Inpp4a/Rap2b/Dnajc13/Slc15a3/Shc1/Scamp4/Coro1c/Gria1/Slc29a3/Ifitm2/Rab13/Pld3/RGD1307443/Nsg1/Wdr81/Steap4/Pld1/Ncf4/Sorl1/Abca5/Epha4/Sppl2b/Ret/Mreg/Ncdn	40
CC	GO:0030426	growth cone	28/1198	230/18303	0.00113004	0.00678024	0.00487584	Tenm2/Dynlt1/Ctsz/Iqgap1/Cib1/Flna/Cxcr4/L1cam/Nefl/Elavl4/Tnk2/Trpv2/Rapgef4/Mapt/Cnr1/Fgf13/Gria2/Crtac1/Epha4/Stmn2/Cdkl5/Sncb/Atcay/Nrp1/Nrsn1/Kif5a/Snap25/Thy1	28
CC	GO:0016323	basolateral plasma membrane	31/1198	264/18303	0.00115261	0.00684783	0.00492444	Slc38a3/Cd44/Synj2bp/Anxa1/Anxa2/Pdpn/Kcnn4/Msn/Ezr/Adcy8/St14/Lin7b/Hcn1/Slc7a7/C5ar1/B4galt1/Scarb1/Slc4a7/Rapgef4/Adam9/P2ry6/Slco1c1/Fxyd2/Gm2a/Slc6a9/Slc39a8/Atp2b2/Grin1/Slc16a3/Kcnc2/P2ry2	31
CC	GO:0005871	kinesin complex	10/1198	50/18303	0.00128831	0.00757978	0.0054508	Kif21a/Kifc2/Klc2/Kif22/Kif1a/Kif20a/Kif20b/Kif18b/Kif5a/Kif23	10
CC	GO:0030658	transport vesicle membrane	25/1198	199/18303	0.0013035	0.00759542	0.00546205	Syndig1/Ica1/Prrt1/Gad2/Unc13c/Nrgn/Gria1/Rab3a/Mal2/Sv2b/Slc18a3/Slc6a9/Sorl1/Syngr3/Gria2/Syp/Slc32a1/Vamp1/Ptprn2/Grin1/Syn2/Scg3/Syn1/Prrt2/Slc17a6	25
CC	GO:0031225	anchored component of membrane	21/1198	159/18303	0.00164888	0.00951637	0.00684345	Rgmb/Cd14/Rgs7bp/Prmt8/Folr2/Opcml/Lynx1/Gad2/Nt5e/Bst2/Cntn2/Rab3a/Nrn1/Igsf21/Cntn4/Ntm/Cp/Lsamp/Syn1/Snap25/Thy1	21
CC	GO:0031901	early endosome membrane	18/1198	128/18303	0.00169922	0.00971439	0.00698586	Litaf/Pdlim4/Osbpl6/Syndig1/Anxa1/Cmtm6/Ifitm3/Gpnmb/Inpp4a/Dnajc13/Gria1/Pld3/RGD1307443/Nsg1/Wdr81/Steap4/Sorl1/Epha4	18
CC	GO:0098982	GABA-ergic synapse	16/1198	108/18303	0.00173786	0.00984248	0.00707797	Arhgef9/Clstn3/Nr3c2/Rims1/Gabrb1/Iqsec3/Plcb1/Cnr1/Atp2b2/Ptpro/Nrg1/Slc32a1/Gabra1/Gabra5/Kcnd2/Slitrk1	16
CC	GO:0097386	glial cell projection	9/1198	44/18303	0.00188799	0.0105937	0.00761822	Itgb1/Lgals3/Ezr/Comt/Lcp1/Slc1a2/Grm3/Mapt/Aif1	9
CC	GO:0051233	spindle midzone	8/1198	36/18303	0.00191674	0.0106564	0.00766327	Prc1/Aurkb/Camk2b/Kif20b/Kif18b/Racgap1/Mapre3/Plk1	8
CC	GO:0030139	endocytic vesicle	25/1198	206/18303	0.00211293	0.0115398	0.00829854	Capg/Vim/Rab32/Rab34/Rab11fip4/Ccl2/Rab7b/Rin3/Cybb/Coro1a/Itsn1/Stxbp2/Tcirg1/Tlr2/Rab13/Unc93b1/Tlr7/Pld1/Slc18a3/Cemip/Irgm/Syk/Slc5a7/Rab9b/Stxbp1	25
CC	GO:0072686	mitotic spindle	22/1198	173/18303	0.00211372	0.0115398	0.00829854	Tubb6/Capg/Cdk1/Hecw2/Tubb5/Kifc2/Prc1/Aurkb/Kif22/Ptpn7/Tacc3/Kif11/Kif20b/Mad2l1/Nusap1/Kif18b/Racgap1/Mapre3/Ect2/Kif23/Ckap2/Plk1	22
CC	GO:0001891	phagocytic cup	7/1198	29/18303	0.0022048	0.0119295	0.00857883	Anxa1/Tlr4/Coro1a/Lcp1/Aif1/Irgm/Arhgap25	7
CC	GO:0042641	actomyosin	14/1198	92/18303	0.00254875	0.0136685	0.00982937	Pdlim4/Limch1/Cyba/Coro1b/Myl12a/Actn1/Lcp1/Tpm4/Cnn2/Pdlim7/Prkcz/Sh2b2/Fblim1/Pstpip1	14
CC	GO:0014704	intercalated disc	11/1198	64/18303	0.00271581	0.0144367	0.0103818	Itgb1/Scn1b/Slc31a1/Actn1/Scn4b/Sptbn4/Atp1a2/Fgf13/Scn1a/Akap6/Dsc2	11
CC	GO:0051286	cell tip	4/1198	10/18303	0.0027864	0.0146831	0.010559	Msn/Ezr/Pex5l/Slc32a1	4
CC	GO:0030285	integral component of synaptic vesicle membrane	9/1198	47/18303	0.0030428	0.015896	0.0114312	Mal2/Sv2b/Slc18a3/Slc6a9/Syp/Slc32a1/Vamp1/Ptprn2/Slc17a6	9
CC	GO:0009925	basal plasma membrane	32/1198	295/18303	0.00345655	0.0179031	0.0128746	Slc38a3/Cd44/Synj2bp/Anxa1/Anxa2/Pdpn/Kcnn4/Msn/Ezr/Adcy8/St14/Lin7b/Hcn1/Slc7a7/Cldn4/C5ar1/B4galt1/Scarb1/Slc4a7/Rapgef4/Adam9/P2ry6/Slco1c1/Fxyd2/Gm2a/Slc6a9/Slc39a8/Atp2b2/Grin1/Slc16a3/Kcnc2/P2ry2	32
CC	GO:0098563	intrinsic component of synaptic vesicle membrane	11/1198	67/18303	0.00392515	0.020057	0.0144234	Rab3a/Mal2/Sv2b/Slc18a3/Slc6a9/Syp/Slc32a1/Vamp1/Ptprn2/Syn1/Slc17a6	11
CC	GO:0045335	phagocytic vesicle	16/1198	117/18303	0.00396594	0.020057	0.0144234	Capg/Vim/Rab32/Rab34/Rab7b/Cybb/Coro1a/Stxbp2/Tcirg1/Tlr2/Unc93b1/Tlr7/Irgm/Syk/Rab9b/Stxbp1	16
CC	GO:0005775	vacuolar lumen	7/1198	32/18303	0.00400477	0.020057	0.0144234	Naglu/Cln5/Pld3/Nsg1/Gusb/Manba/Man2b1	7
CC	GO:0008305	integrin complex	7/1198	32/18303	0.00400477	0.020057	0.0144234	Itgb1/Lyn/Itgb2/Itgax/Itgam/Itgal/Emilin1	7
CC	GO:0005583	fibrillar collagen trimer	4/1198	11/18303	0.00415325	0.0204624	0.014715	Col5a3/Col5a2/Col5a1/Col1a1	4
CC	GO:0098643	banded collagen fibril	4/1198	11/18303	0.00415325	0.0204624	0.014715	Col5a3/Col5a2/Col5a1/Col1a1	4
CC	GO:0030175	filopodium	15/1198	111/18303	0.00579346	0.0283132	0.0203607	Inppl1/Itgb1/Tenm2/Ninj1/Pdpn/Msn/Cib1/Ezr/Baiap2/Vasp/Lcp1/B4galt1/Fgf13/Epha4/Snap25	15
CC	GO:0043020	NADPH oxidase complex	4/1198	12/18303	0.00590999	0.0286516	0.0206041	Cyba/Cybb/Ncf4/Ncf1	4
CC	GO:0055037	recycling endosome	21/1198	177/18303	0.0059612	0.0286706	0.0206177	Pank1/Itgb1/Fcgr2b/Slc31a2/Pdlim4/Scamp2/Cmtm6/Slc31a1/Rab11fip4/Inpp4a/Rap2b/Scamp4/Arhgap44/Gria1/Itsn1/Pla2g3/Rab13/Nsg1/Dync1i1/Sorl1/Kcnk1	21
CC	GO:0016328	lateral plasma membrane	11/1198	72/18303	0.00685882	0.0327279	0.0235354	Anxa1/Iqgap1/Actn1/Coro1c/Rab13/Cldn4/Nsg1/Fgf13/Slc6a9/Ptpro/Slc16a3	11
CC	GO:0055038	recycling endosome membrane	11/1198	73/18303	0.00761086	0.0360326	0.025912	Pdlim4/Scamp2/Cmtm6/Rab11fip4/Inpp4a/Rap2b/Scamp4/Gria1/Rab13/Nsg1/Sorl1	11
CC	GO:0005635	nuclear envelope	44/1198	462/18303	0.00800024	0.0375134	0.0269768	Prkg2/Osbpl6/Clic1/P2rx4/Tmem43/Nxt1/Surf4/Bnip2/S100a6/Ptpn2/Inpp4a/Ppp1r18/Cybb/Alox5ap/Tubb5/Nucb2/Tor1b/Cmtm3/Agpat3/Elavl4/Rac2/Itsn1/Lmna/Cdk4/P2rx6/Gabrb1/Ryr2/Pml/Stau2/Rgs7/Prkcz/Plcb1/Nell1/Sorl1/Cenpf/Mad2l1/Akap6/Slc16a3/Mgst2/Myc/Tmem120a/Dusp2/Tm7sf2/Ptgs1	44
CC	GO:1990023	mitotic spindle midzone	4/1198	13/18303	0.0080994	0.0375134	0.0269768	Prc1/Aurkb/Kif20b/Kif18b	4
CC	GO:0001772	immunological synapse	8/1198	45/18303	0.00810934	0.0375134	0.0269768	Lgals3/Ezr/Coro1a/Cd53/Icam1/Ptprj/Itgal/Cd37	8
CC	GO:0046658	anchored component of plasma membrane	11/1198	75/18303	0.00930615	0.0427237	0.0307236	Rgmb/Cd14/Rgs7bp/Prmt8/Folr2/Cntn2/Nrn1/Igsf21/Cp/Snap25/Thy1	11
CC	GO:0043202	lysosomal lumen	6/1198	29/18303	0.0100374	0.0450638	0.0324065	Naglu/Pld3/Nsg1/Gusb/Manba/Man2b1	6
CC	GO:0044305	calyx of Held	6/1198	29/18303	0.0100374	0.0450638	0.0324065	Unc13c/Itsn1/Ncs1/Kcnc1/Cplx1/Atp1a3	6
CC	GO:0099571	postsynaptic cytoskeleton	5/1198	21/18303	0.010039	0.0450638	0.0324065	Nefl/Itsn1/Nefm/Sptbn2/Nefh	5
CC	GO:0060187	cell pole	4/1198	14/18303	0.0107598	0.0479445	0.0344781	Msn/Ezr/Pex5l/Slc32a1	4
CC	GO:0044291	cell-cell contact zone	12/1198	87/18303	0.0109482	0.0484276	0.0348255	Itgb1/Scn1b/Slc31a1/Rap2b/Actn1/Scn4b/Sptbn4/Atp1a2/Fgf13/Scn1a/Akap6/Dsc2	12
MF	GO:0005539	glycosaminoglycan binding	40/1116	218/16737	4.14997e-09	4.04207e-06	3.31561e-06	Col5a3/Fgf9/Cd44/Efemp2/Extl2/Gpnmb/Ccl2/Tgfbr2/Thbs2/Ptprc/Vcan/Pf4/Itgam/Fn1/Adamts5/Tlr2/Adamts1/Grem2/Fbn1/Col5a1/Postn/Lyve1/Nell1/Ncan/Spock3/Gns/Hbegf/Eng/Lpl/Thbs4/Cemip/Nell2/Trem2/Stab1/Ccl3/Nrp1/Hapln2/Ccl7/Mmp7/Pcolce	40
MF	GO:0050839	cell adhesion molecule binding	46/1116	290/16737	3.39429e-08	1.65302e-05	1.35593e-05	Itgb1/Tenm2/Fermt3/P2rx4/Dab2/Ninj1/Mmp14/Fxyd5/Lyn/Msn/Itgb2/Ezr/Ptpn2/Gpnmb/Ptpn6/Cdh7/Cib2/L1cam/Cdh20/Actn1/Lcp1/Itgax/Icam1/Fn1/Spp1/Cntn2/S1pr3/Kirrel3/Fbn1/B4galt1/Ptprj/Itgal/Adam9/Postn/Tenm3/Cntn4/Thbs4/Ptpro/Nrg1/Ptk7/Lrrc4c/Isg15/Syk/Tgfbi/Emilin1/Thy1	46
MF	GO:0043394	proteoglycan binding	13/1116	39/16737	7.62487e-07	0.00018771	0.000153974	Col5a3/Ctsl/Ctsb/Gpnmb/Tnc/Ptprc/Itgam/Fn1/Ctsk/Col5a1/Lpl/Atp1a3/Hpse	13
MF	GO:0017124	SH3 domain binding	23/1116	110/16737	7.70882e-07	0.00018771	0.000153974	Inppl1/Sh3bp2/Arhgap17/Zfp106/Prkce/Cblb/Lyn/Cyba/Rims1/Ptpn6/Hcls1/Vasp/Abi3/Khdrbs2/Dnm1/Gpx1/Adam9/Mapt/Plscr1/Inpp5d/Pttg1/Ncf1/Prrt2	23
MF	GO:0005178	integrin binding	27/1116	147/16737	1.32205e-06	0.000257535	0.00021125	Itgb1/Fermt3/Dab2/Mmp14/Lyn/Itgb2/Ptpn2/Gpnmb/Cib2/L1cam/Actn1/Lcp1/Itgax/Icam1/Fn1/Spp1/S1pr3/Fbn1/Itgal/Adam9/Thbs4/Nrg1/Isg15/Syk/Tgfbi/Emilin1/Thy1	27
MF	GO:0001540	amyloid-beta binding	16/1116	69/16737	9.08998e-06	0.00144374	0.00118426	Fcgr2b/Itgb2/Clstn3/Gria3/Gria1/Tlr2/Fbxo2/Scarb1/Gsap/Sorl1/Gprasp2/Cd36/Gria2/Trem2/Grin1/Atp1a3	16
MF	GO:0038187	pattern recognition receptor activity	10/1116	29/16737	1.03759e-05	0.00144374	0.00118426	Ly96/Tlr4/Clec7a/Tlr2/Tlr7/Scarb1/Clec4a/Cd36/Tlr8/Ptafr	10
MF	GO:0017075	syntaxin-1 binding	9/1116	24/16737	1.32116e-05	0.00160852	0.00131943	Unc13c/Stxbp2/Sybu/Cplx1/Syp/Nsf/Stxbp1/Prrt2/Snap25	9
MF	GO:1901681	sulfur compound binding	37/1116	266/16737	1.68137e-05	0.00181962	0.00149259	Pank1/Col5a3/Fgf9/Efemp2/Acot7/Gss/Prmt8/Gpnmb/Ccl2/Soat1/Thbs2/Ptprc/Pf4/Itgam/Fn1/Adamts5/Adamts1/Ryr2/Grem2/Fbn1/Col5a1/Postn/Nell1/Gns/Hbegf/Lpl/Thbs4/Gsta1/Eci3/Nell2/Mgst2/Atp1a3/Ccl3/Nrp1/Ccl7/Mmp7/Pcolce	37
MF	GO:0099106	ion channel regulator activity	24/1116	141/16737	1.92678e-05	0.00187668	0.00153939	Amigo1/Ptpn3/Fkbp1b/Fxyd5/Scn1b/Wnk2/Flna/Lynx1/Kcnab2/Fxyd7/Kcnip4/Cacng2/Gpld1/Scn4b/Cabp1/Cacna2d3/Dpp6/Grm3/Prkcz/Fxyd2/Fgf13/Kcnab1/Alox15/Agt	24
MF	GO:0008201	heparin binding	26/1116	161/16737	2.29954e-05	0.00203614	0.00167019	Col5a3/Fgf9/Efemp2/Gpnmb/Ccl2/Thbs2/Ptprc/Pf4/Itgam/Fn1/Adamts5/Adamts1/Grem2/Fbn1/Col5a1/Postn/Nell1/Hbegf/Lpl/Thbs4/Nell2/Ccl3/Nrp1/Ccl7/Mmp7/Pcolce	26
MF	GO:0003779	actin binding	50/1116	416/16737	3.6803e-05	0.0029238	0.00239832	Inppl1/Itgb1/Gas2/Pdlim4/Dixdc1/Sptb/Limch1/Capg/Anxa2/S100a4/Arpc1b/Gas7/Pfn1/Prkce/Iqgap1/Fxyd5/Msn/Dmtn/Myo1f/Flna/Ezr/Fhod3/Coro1b/Cxcr4/Hcls1/Pfn2/Actn1/Adcy8/Vasp/Coro1a/Lcp1/Gmfg/Tpm4/Coro1c/Cnn2/Myo7a/Svil/Tmod1/Cotl1/Daam2/Pdlim7/Ccr5/Sptbn4/Epb41l3/Aif1/Lasp1/Rcsd1/Sptbn2/Syn1/Pstpip1	50
MF	GO:0016247	channel regulator activity	24/1116	147/16737	3.9024e-05	0.0029238	0.00239832	Amigo1/Ptpn3/Fkbp1b/Fxyd5/Scn1b/Wnk2/Flna/Lynx1/Kcnab2/Fxyd7/Kcnip4/Cacng2/Gpld1/Scn4b/Cabp1/Cacna2d3/Dpp6/Grm3/Prkcz/Fxyd2/Fgf13/Kcnab1/Alox15/Agt	24
MF	GO:0005216	ion channel activity	51/1116	431/16737	4.66528e-05	0.0032457	0.00266236	Slc24a2/Ano6/Clic1/Tmem150c/Anxa2/P2rx4/Piezo1/Sec61a1/Hcn2/Scn1b/Kcnn4/Kcnab2/Gria3/Kcnip4/Gria1/Hcn1/Nalcn/Cacng2/Kcnc3/Pex5l/Slc24a3/P2rx6/Grin3a/Gabrb1/Ryr2/Scn4b/Cacna2d3/Cldn4/Ncs1/Tmem37/Trpv2/Kcns3/Kcnc1/Cnr1/Ano3/Scn1a/Kcnab1/Kcnk1/Gria2/Eef1a2/Gabra1/Grin1/Slc12a7/Kcnc2/Grin2c/Tmem120a/Gabra5/Kcnd2/Slc12a5/Slc17a6/Snap25	51
MF	GO:0005201	extracellular matrix structural constituent	15/1116	72/16737	6.57605e-05	0.0040542	0.00332556	Col5a3/Col4a1/Lamc1/Col5a2/Fn1/Col6a1/Col4a2/Fbn1/Col5a1/Col12a1/Col8a1/Pxdn/Col15a1/Col1a1/Emilin1	15
MF	GO:0005261	cation channel activity	42/1116	337/16737	6.65988e-05	0.0040542	0.00332556	Slc24a2/Ano6/Anxa2/P2rx4/Piezo1/Sec61a1/Hcn2/Scn1b/Kcnn4/Kcnab2/Gria3/Kcnip4/Gria1/Hcn1/Nalcn/Cacng2/Kcnc3/Pex5l/Slc24a3/P2rx6/Grin3a/Ryr2/Scn4b/Cacna2d3/Ncs1/Tmem37/Trpv2/Kcns3/Kcnc1/Cnr1/Scn1a/Kcnab1/Kcnk1/Gria2/Eef1a2/Grin1/Slc12a7/Kcnc2/Grin2c/Kcnd2/Slc12a5/Snap25	42
MF	GO:0001530	lipopolysaccharide binding	10/1116	36/16737	8.57673e-05	0.00491396	0.0040308	Cd14/Ninj1/Ly96/Tlr4/Tlr2/Scarb1/Lbp/Trem2/Tril/Ptafr	10
MF	GO:0022836	gated channel activity	41/1116	332/16737	9.92915e-05	0.00537278	0.00440715	Ano6/Clic1/Tmem150c/P2rx4/Piezo1/Hcn2/Scn1b/Kcnn4/Kcnab2/Gria3/Kcnip4/Gria1/Hcn1/Nalcn/Cacng2/Kcnc3/Pex5l/P2rx6/Grin3a/Gabrb1/Ryr2/Scn4b/Cacna2d3/Ncs1/Tmem37/Kcns3/Kcnc1/Cnr1/Ano3/Scn1a/Kcnab1/Kcnk1/Gria2/Eef1a2/Gabra1/Grin1/Kcnc2/Grin2c/Gabra5/Kcnd2/Snap25	41
MF	GO:0019865	immunoglobulin binding	8/1116	24/16737	0.000106939	0.00540009	0.00442956	Fcgr2b/Lgals3/Fcgr2a/Fcgr1a/Fcgr3a/Fcer1g/Gria1/Gria2	8
MF	GO:0046873	metal ion transmembrane transporter activity	49/1116	423/16737	0.000110885	0.00540009	0.00442956	Slc24a2/Slc39a11/Anxa2/P2rx4/Slc30a7/Sec61a1/Hcn2/Scn1b/Kcnn4/Slc31a1/Kcnab2/Kcnip4/Hcn1/Nalcn/Cacng2/Slc1a2/Kcnc3/Slc28a2/Slc24a3/Grin3a/Ryr2/Scn4b/Cacna2d3/Ncs1/Tmem37/Slc4a7/Trpv2/Kcns3/Kcnc1/Atp1a2/Cnr1/Scn1a/Slc6a9/Slc39a8/Kcnab1/Kcnk1/Atp2b2/Gria2/Eef1a2/Grin1/Slc12a7/Kcnc2/Grin2c/Slc5a7/Atp1a3/Kcnd2/Slc12a5/Slc17a6/Snap25	49
MF	GO:0005200	structural constituent of cytoskeleton	14/1116	68/16737	0.000130639	0.00577726	0.00473894	Tubb6/Sptb/Arpc1b/Vim/Tuba8/Tubb5/Nefl/Lmna/Camk2b/Prph/Nefm/Sptbn4/Sptbn2/Nefh	14
MF	GO:0001784	phosphotyrosine residue binding	11/1116	45/16737	0.000136389	0.00577726	0.00473894	Ptpn3/Hck/Sh3bp2/Pfn1/Cblb/Vav1/Ptpn6/Shc1/Fgr/Syk/Socs3	11
MF	GO:0038024	cargo receptor activity	16/1116	85/16737	0.000136424	0.00577726	0.00473894	Cd44/Dab2/Mrc1/Olr1/Lgals3bp/Surf4/Itgb2/Loxl2/Folr2/Cxcl16/Itgam/Sdc1/Scarb1/Lyve1/Cd36/Stab1	16
MF	GO:0035325	Toll-like receptor binding	6/1116	14/16737	0.000163496	0.00663522	0.0054427	Ly96/Myd88/Tlr2/Unc93b1/Cd36/Syk	6
MF	GO:0033218	amide binding	46/1116	397/16737	0.000176819	0.00688887	0.00565077	Pank1/Ctsl/Fcgr2b/Acot7/Cd14/Sec61a1/Fkbp1b/Gss/Ctsb/Itgb2/Clstn3/Folr2/Pex19/Nln/Kpna2/Soat1/Sstr1/Gria3/Gria1/Anpep/Pex5l/Tlr2/Crip1/Ppie/Cabp1/Ppil1/Fbxo2/Scarb1/Gsap/Fkbp10/Sorl1/Gprasp2/Cd36/RT1-CE10/Gsta1/Gria2/Lbp/Cemip/Eci3/Nqo2/Adcyap1r1/Trem2/Grin1/Mgst2/Kdelr3/Atp1a3	46
MF	GO:0050840	extracellular matrix binding	13/1116	63/16737	0.000219913	0.00802848	0.00658556	Itgb1/Lgals3/Anxa2/Spp1/Adamts5/Lgals1/Sdc1/B4galt1/Adam9/Pxdn/Thbs4/Fbln2/Tgfbi	13
MF	GO:0019955	cytokine binding	22/1116	145/16737	0.000241468	0.00802848	0.00658556	Itgb1/Cd44/Tnfrsf1a/Pdpn/A2m/Cxcr4/Tgfbr2/Ifnar1/Crlf2/Nrros/Grem2/Il6r/Trim16/Ccr5/Il18bp/Csf2ra/Eng/Cd36/Ltbp1/Csf3r/Tsku/Tnfrsf1b	22
MF	GO:0019763	immunoglobulin receptor activity	5/1116	10/16737	0.000248032	0.00802848	0.00658556	Fcgr2b/Fcgr2a/Fcgr1a/Fcgr3a/Fcer1g	5
MF	GO:0008047	enzyme activator activity	53/1116	484/16737	0.000249226	0.00802848	0.00658556	Casp3/Fgl2/Rgs6/Arhgap17/Cdkn1a/Prkce/Rps27l/Iqgap1/Sh3pxd2b/Rin3/Ctsc/Alox5ap/Cks2/Arhgap30/Mapk9/Arhgap22/Tgfb1/Arhgap9/Arhgap44/Apobec1/Itsn1/Fn1/Sec14l2/Ncs1/Chn1/Dtx3l/Rgs7/Arhgap18/Ncf4/Plcb1/Nckap1l/Gm2a/Fgf13/Hbegf/Htr2b/Sgsm1/Nrg1/Irgm/Gprc5b/Arhgap11a/Btk/Adap2/Trem2/Racgap1/Mgst2/Ncf1/Ccl3/Arhgap25/Nrp1/Ect2/Cks1b/Pcolce/Thy1	53
MF	GO:0005244	voltage-gated ion channel activity	27/1116	196/16737	0.000261556	0.00802848	0.00658556	Ano6/Clic1/Hcn2/Scn1b/Kcnab2/Kcnip4/Hcn1/Nalcn/Cacng2/Kcnc3/Grin3a/Scn4b/Cacna2d3/Ncs1/Tmem37/Kcns3/Kcnc1/Cnr1/Scn1a/Kcnab1/Kcnk1/Eef1a2/Grin1/Kcnc2/Grin2c/Kcnd2/Snap25	27
MF	GO:0022832	voltage-gated channel activity	27/1116	196/16737	0.000261556	0.00802848	0.00658556	Ano6/Clic1/Hcn2/Scn1b/Kcnab2/Kcnip4/Hcn1/Nalcn/Cacng2/Kcnc3/Grin3a/Scn4b/Cacna2d3/Ncs1/Tmem37/Kcns3/Kcnc1/Cnr1/Scn1a/Kcnab1/Kcnk1/Eef1a2/Grin1/Kcnc2/Grin2c/Kcnd2/Snap25	27
MF	GO:0048029	monosaccharide binding	15/1116	81/16737	0.000263769	0.00802848	0.00658556	Clec4a3/Lgals3/Fuom/Mrc1/Egln3/Pfkm/Cln5/Pygl/Hk2/Clec4a/Eng/Manba/P4ha3/Man2b1/Galk1	15
MF	GO:0015267	channel activity	52/1116	479/16737	0.000349904	0.0100237	0.00822221	Slc24a2/Ano6/Clic1/Tmem150c/Anxa2/P2rx4/Piezo1/Sec61a1/Hcn2/Scn1b/Kcnn4/Kcnab2/Gria3/Kcnip4/Gria1/Hcn1/Nalcn/Cacng2/Kcnc3/Pex5l/Slc24a3/P2rx6/Grin3a/Gabrb1/Ryr2/Scn4b/Cacna2d3/Gjc2/Cldn4/Ncs1/Tmem37/Trpv2/Kcns3/Kcnc1/Cnr1/Ano3/Scn1a/Kcnab1/Kcnk1/Gria2/Eef1a2/Gabra1/Grin1/Slc12a7/Kcnc2/Grin2c/Tmem120a/Gabra5/Kcnd2/Slc12a5/Slc17a6/Snap25	52
MF	GO:0022803	passive transmembrane transporter activity	52/1116	479/16737	0.000349904	0.0100237	0.00822221	Slc24a2/Ano6/Clic1/Tmem150c/Anxa2/P2rx4/Piezo1/Sec61a1/Hcn2/Scn1b/Kcnn4/Kcnab2/Gria3/Kcnip4/Gria1/Hcn1/Nalcn/Cacng2/Kcnc3/Pex5l/Slc24a3/P2rx6/Grin3a/Gabrb1/Ryr2/Scn4b/Cacna2d3/Gjc2/Cldn4/Ncs1/Tmem37/Trpv2/Kcns3/Kcnc1/Cnr1/Ano3/Scn1a/Kcnab1/Kcnk1/Gria2/Eef1a2/Gabra1/Grin1/Slc12a7/Kcnc2/Grin2c/Tmem120a/Gabra5/Kcnd2/Slc12a5/Slc17a6/Snap25	52
MF	GO:0017080	sodium channel regulator activity	9/1116	35/16737	0.00036639	0.0101961	0.0083636	Ptpn3/Fxyd5/Scn1b/Fxyd7/Gpld1/Scn4b/Fxyd2/Fgf13/Agt	9
MF	GO:0005518	collagen binding	14/1116	75/16737	0.000384223	0.0103954	0.00852705	Itgb1/Ctsl/Ctsb/Mmp12/Col6a1/Lox/Adam9/Ctsk/Thbs4/Col6a2/Tgfbi/Coch/Pcolce/Rell2	14
MF	GO:0106310	protein serine kinase activity	26/1116	191/16737	0.000406613	0.0105171	0.00862694	Prkg2/Mapkapk3/Nek6/Cdk1/Prkce/Stk10/Prkaca/Mapk9/Stk17b/Tnk2/Aurkb/Cdk4/Camk2b/Mapk12/Ripk3/Camkk1/MAST1/Prkcz/Brsk1/Camk1g/Camk2g/Mknk2/Mapk10/Aak1/Mapk4/Plk1	26
MF	GO:0140375	immune receptor activity	20/1116	131/16737	0.000418302	0.0105171	0.00862694	Fcgr2b/Cd44/C3ar1/Fcgr2a/Fcgr1a/Fcgr3a/Il10rb/Mfsd6/Il13ra1/Cxcr4/Ifnar1/Il17ra/Fcer1g/Crlf2/Il6r/C5ar1/Ccr5/Csf2ra/Csf3r/Il4r	20
MF	GO:0044325	transmembrane transporter binding	22/1116	151/16737	0.000431598	0.0105171	0.00862694	Tspo/Fkbp1b/Lyn/Scn1b/Bak1/Cib1/Flna/Rims1/Kcnab2/S100a10/Actn1/Pycard/Ryr2/Scn4b/Cabp1/Kcnc1/Fgf13/Kcnab1/Akap6/Cntnap2/Kcnc2/Snap25	22
MF	GO:0042277	peptide binding	38/1116	322/16737	0.000437961	0.0105171	0.00862694	Ctsl/Fcgr2b/Cd14/Sec61a1/Gss/Ctsb/Itgb2/Clstn3/Pex19/Nln/Kpna2/Sstr1/Gria3/Gria1/Anpep/Pex5l/Tlr2/Crip1/Ppie/Cabp1/Ppil1/Fbxo2/Scarb1/Gsap/Sorl1/Gprasp2/Cd36/RT1-CE10/Gsta1/Gria2/Lbp/Cemip/Adcyap1r1/Trem2/Grin1/Mgst2/Kdelr3/Atp1a3	38
MF	GO:0051015	actin filament binding	28/1116	213/16737	0.000442713	0.0105171	0.00862694	Gas2/Sptb/Capg/Anxa2/Arpc1b/Gas7/Iqgap1/Dmtn/Myo1f/Flna/Ezr/Fhod3/Coro1b/Hcls1/Actn1/Coro1a/Lcp1/Tpm4/Coro1c/Myo7a/Svil/Tmod1/Cotl1/Aif1/Lasp1/Rcsd1/Sptbn2/Pstpip1	28
MF	GO:0005540	hyaluronic acid binding	7/1116	23/16737	0.000546557	0.0126749	0.0103969	Cd44/Vcan/Lyve1/Ncan/Cemip/Stab1/Hapln2	7
MF	GO:0035254	glutamate receptor binding	13/1116	70/16737	0.000646254	0.0146384	0.0120075	Syndig1/Necab2/Myl12a/Gria1/Cacng2/Cabp1/Neto1/Homer3/Dnm3/Atp2b2/Gria2/Grin1/Nsf	13
MF	GO:0034987	immunoglobulin receptor binding	5/1116	12/16737	0.000696396	0.0154157	0.0126451	Lgals3/Fcgr2a/Flna/Fgr/Fes	5
MF	GO:0019894	kinesin binding	11/1116	55/16737	0.000871108	0.0188546	0.015466	Nek6/Clstn3/Tor1b/Prc1/Klc2/Stau2/Kcnc1/Sybu/Kif18b/Atcay/Kif5a	11
MF	GO:0071813	lipoprotein particle binding	8/1116	32/16737	0.000948688	0.0194401	0.0159462	Vcan/Scarb1/Mapt/Sorl1/Lpl/Cd36/Trem2/Stab1	8
MF	GO:0071814	protein-lipid complex binding	8/1116	32/16737	0.000948688	0.0194401	0.0159462	Vcan/Scarb1/Mapt/Sorl1/Lpl/Cd36/Trem2/Stab1	8
MF	GO:0015079	potassium ion transmembrane transporter activity	22/1116	160/16737	0.000958034	0.0194401	0.0159462	Slc24a2/Hcn2/Kcnn4/Kcnab2/Kcnip4/Hcn1/Kcnc3/Slc24a3/Kcns3/Kcnc1/Atp1a2/Kcnab1/Kcnk1/Gria2/Eef1a2/Slc12a7/Kcnc2/Atp1a3/Kcnd2/Slc12a5/Slc17a6/Snap25	22
MF	GO:0003777	microtubule motor activity	11/1116	56/16737	0.00101982	0.0202715	0.0166282	Kif21a/Kifc2/Kif22/Dync1i1/Kif1a/Kif20a/Kif11/Kif20b/Kif18b/Kif5a/Kif23	11
MF	GO:0004970	ionotropic glutamate receptor activity	6/1116	19/16737	0.00110653	0.0215553	0.0176813	Gria3/Gria1/Grin3a/Gria2/Grin1/Grin2c	6
MF	GO:0045309	protein phosphorylated amino acid binding	11/1116	58/16737	0.0013803	0.0263611	0.0216233	Ptpn3/Hck/Sh3bp2/Pfn1/Cblb/Vav1/Ptpn6/Shc1/Fgr/Syk/Socs3	11
MF	GO:0030169	low-density lipoprotein particle binding	6/1116	20/16737	0.00149238	0.0268832	0.0220516	Vcan/Scarb1/Sorl1/Cd36/Trem2/Stab1	6
MF	GO:0004715	non-membrane spanning protein tyrosine kinase activity	9/1116	42/16737	0.00151861	0.0268832	0.0220516	Hck/Lyn/Tec/Tnk2/Fgr/Melk/Btk/Syk/Fes	9
MF	GO:0042169	SH2 domain binding	9/1116	42/16737	0.00151861	0.0268832	0.0220516	Inppl1/Sh3pxd2b/Ptpn6/Khdrbs2/Blnk/Syngr3/Syp/Syk/Sh2b2	9
MF	GO:0008066	glutamate receptor activity	7/1116	27/16737	0.00156574	0.0268832	0.0220516	Gria3/Gria1/Grin3a/Grm3/Gria2/Grin1/Grin2c	7
MF	GO:0043274	phospholipase binding	7/1116	27/16737	0.00156574	0.0268832	0.0220516	Nefl/Camk2b/Prkcz/Blnk/Btk/Syk/Stxbp1	7
MF	GO:0044548	S100 protein binding	5/1116	14/16737	0.00157325	0.0268832	0.0220516	S100a11/Anxa2/Iqgap1/Ezr/S100a6	5
MF	GO:0030246	carbohydrate binding	30/1116	258/16737	0.00210519	0.0353527	0.0289989	Mgat2/Clec4a3/Lgals3/Fuom/Mrc1/Olr1/Clec12a/Loxl2/Clec4a1/Clec7a/Egln3/Vcan/Pfkm/Cln5/Pygl/Clec10a/Cntn2/Lgals1/Hk2/Fbxo2/Gusb/Clec4a/Ncan/Eng/Manba/P4ha3/Man2b1/Pygm/Galk1/Cd93	30
MF	GO:0008009	chemokine activity	8/1116	36/16737	0.00215257	0.0355356	0.0291489	Cxcl16/Ccl6/Ccl2/Pf4/Ccl4/Ccl3/Ccl9/Ccl7	8
MF	GO:0048306	calcium-dependent protein binding	14/1116	90/16737	0.00244334	0.0396635	0.032535	S100a11/Anxa1/Anxa2/S100a4/A2m/S100a3/S100a6/S100a10/Cabp1/Mgp/Stmn2/Syn2/Syn1/Snap25	14
MF	GO:0003924	GTPase activity	31/1116	275/16737	0.00290187	0.0455875	0.0373943	Rhoc/Rap1b/Arl11/Rab32/Rab34/Rras2/Rab7b/Gngt2/Ralb/Rap2b/Dnajc27/Rras/Rac2/Gbp2/Rnd2/Rab3a/Gnao1/Rab13/Dnm1/Gna15/Arhgdib/Dnm3/Rab6b/Rnf112/Atl1/Gbp4/Eef1a2/Irgm/Rab9b/Rit2/Rhof	31
MF	GO:0035091	phosphatidylinositol binding	31/1116	275/16737	0.00290187	0.0455875	0.0373943	Inppl1/Pitpnm2/Capg/Anxa2/Ttpal/Dab2/Pfn1/Wdfy1/Iqgap1/Tom1l2/Sh3pxd2b/Pfn2/Nrgn/Arhgap9/Cadps/Hcn1/Svil/Fgd2/Pld1/Ncf4/Plcb1/Alox15/Esyt1/Btk/Adap2/Racgap1/Ncf1/Plcd1/Mreg/Fes/Thy1	31
MF	GO:0019838	growth factor binding	19/1116	143/16737	0.00306126	0.0467065	0.0383121	Axl/A2m/Sec61b/Col4a1/Tgfbr2/Shc1/Col6a1/Nrros/Il6r/Trim16/Col5a1/Fgfr3/Eng/Epha5/Cd36/Ltbp1/Tsku/Col1a1/Nrp1	19
MF	GO:0008574	plus-end-directed microtubule motor activity	5/1116	16/16737	0.00306901	0.0467065	0.0383121	Kif1a/Kif11/Kif20b/Kif18b/Kif5a	5
MF	GO:0043621	protein self-association	13/1116	83/16737	0.00323165	0.04804	0.039406	Tmem43/Ctsb/Dmtn/Myd88/Ctsc/L1cam/Rsad2/Tec/Cntn2/Ryr2/Fam20c/Rnf112/Kctd9	13
MF	GO:0001664	G protein-coupled receptor binding	34/1116	312/16737	0.00325528	0.04804	0.039406	Cnih4/Myoc/Fcgr1a/Nes/Necab2/Flna/Cxcl16/Ccl6/Ccl2/Ryk/Pf4/Gria1/Mrap2/Cabp1/Gnao1/Dnm1/Reep2/Reep1/Homer3/Cthrc1/Gna15/Dnm3/Gprasp2/Ccl4/P2ry2/Wnt4/Nsf/Atp1a3/Ccl3/Ccl9/Ccl7/Ppp1r1b/Agt/Wnt16	34
