# Supplementary material for: Screening macrophage polarization genes in spinal cord injury as therapeutic targets
Source: PLoS One. 2026 May 4;21(5):e0347599. doi: 10.1371/journal.pone.0347599 (PMC13138653; doi:10.1371/journal.pone.0347599)
Supplement: S3 Table — (XLSX) [file pone.0347599.s003.xlsx]

## Sheet: Table S2
ID	Description	GeneRatio	BgRatio	pvalue	p.adjust	qvalue	geneID	Count
rno04380	Osteoclast differentiation	30/618	121/9032	3.44e-10	3.44e-10	6.95e-08	289211/25625/292594/116591/295279/304966/79129/81810/288774/288264/50658/84492/59086/361537/309452/25732/155918/305896/60352/24517/29175/500904/499356/367901/301227/25155/25445/114553/89829/25272	30
rno04064	NF-kappa B signaling pathway	24/618	98/9032	2.65e-08	2.65e-08	2.68e-06	25112/25625/297604/60350/170929/60371/448830/81515/29260/301059/25619/306886/494338/309452/25464/246756/363328/499356/116637/29469/688292/367901/25155/291005	24
rno05133	Pertussis	19/618	73/9032	2.7e-07	2.7e-07	1.27e-05	24511/25402/60350/448830/362634/309684/29260/301059/50658/29687/298566/25021/25166/282817/363328/60352/24508/24231/25272	19
rno04145	Phagosome	33/618	185/9032	2.85e-07	2.85e-07	1.27e-05	24511/25697/307351/289211/60350/116591/80843/295279/291327/304966/140914/298068/309684/79129/500377/29260/501854/66021/29214/502902/292406/155151/25021/293650/310553/25073/29564/500904/29184/414792/29220/114553/309600	33
rno05152	Tuberculosis	32/618	177/9032	3.15e-07	3.15e-07	1.27e-05	289211/25625/25402/60350/116591/362418/295279/291327/304966/304091/29197/309684/29260/301059/502902/50658/25441/59086/155151/499271/25021/246756/293650/310553/24245/60352/24253/361680/171140/29469/25155/25272	32
rno05132	Salmonella infection	40/618	254/9032	5.04e-07	5.04e-07	1.7e-05	307351/25625/25402/83462/56611/60350/54227/64303/60371/448830/29197/116502/500377/293860/29260/301059/114555/501854/501203/306886/29214/81778/81531/50658/361568/24699/309159/246756/25166/282817/310553/60352/246240/303073/29564/315348/24577/25272/367915/314906	40
rno04620	Toll-like receptor signaling pathway	21/618	93/9032	8.5e-07	8.5e-07	2.45e-05	60350/448830/29260/301059/306886/288264/50658/25353/363328/310553/60352/317468/29175/116637/29469/56822/293624/684440/25542/25272/296953	21
rno04142	Lysosome	25/618	134/9032	3.44e-06	3.44e-06	8.7e-05	65161/25697/29186/63865/252929/287435/64529/314360/25423/25732/360630/306128/293650/171575/89783/300757/24434/29175/282838/299825/310864/25055/308777/361378/361401	25
rno05140	Leishmaniasis	17/618	71/9032	4.02e-06	4.02e-06	9.03e-05	24511/116591/295279/304966/309684/79129/29260/301059/116689/66021/59086/25021/310553/60352/500904/24799/114553	17
rno04062	Chemokine signaling pathway	30/618	182/9032	5.36e-06	5.36e-06	0.00010837	171337/25734/685451/25156/81515/25636/497942/287910/24770/60628/690825/288774/29241/85385/361714/366957/360918/64508/54223/117029/25522/24654/679845/116637/79113/114117/114553/25542/360579/287561	30
rno04724	Glutamatergic synapse	22/618	114/9032	7.51e-06	7.51e-06	0.000137953	252919/192268/685451/25636/690825/29241/29628/50592/29482/64508/191573/54223/50664/24416/29548/25096/24654/29627/114117/24408/24411/84487	22
rno05169	Epstein-Barr virus infection	34/618	226/9032	1.02e-05	1.02e-05	0.000170753	25112/25406/679028/25402/114851/81818/81515/116502/301059/316077/306886/288774/288264/50658/25217/309452/25464/246756/305896/310553/94201/60352/114494/308995/414792/499356/293624/367901/298693/25155/309600/24577/291005/25272	34
rno04670	Leukocyte transendothelial migration	22/618	117/9032	1.16e-05	1.16e-05	0.000170753	24511/171337/25156/81521/309684/79129/54319/60628/501203/66021/81634/361517/366957/25464/25021/60352/304407/308995/252857/500904/114553/24832	22
rno04611	Platelet activation	23/618	126/9032	1.23e-05	1.23e-05	0.000170753	25523/24511/171337/309186/24886/81515/25636/501203/29241/361517/25441/361714/155918/307171/64508/60352/54223/25522/24654/367901/25155/29393/24693	23
rno04933	AGE-RAGE signaling pathway in diabetic complications	20/618	101/9032	1.3e-05	1.3e-05	0.000170753	25402/29340/290905/24770/81810/66021/50658/59086/25464/25661/306628/94201/60352/25522/24654/24655/29393/25272/24179/140693	20
rno04621	NOD-like receptor signaling pathway	29/618	181/9032	1.35e-05	1.35e-05	0.000170753	60371/64529/29197/79129/29260/301059/114555/24770/66021/306886/288774/288264/50658/171164/305896/25166/282817/363328/60352/246240/406163/29465/24654/310917/293624/303090/100362733/25272/300732	29
rno05142	Chagas disease	20/618	104/9032	2.05e-05	2.05e-05	0.0002433	25625/362634/29260/301059/24770/81810/60660/50658/29687/59086/298566/117256/363328/310553/60352/50664/89788/24654/25542/25272	20
rno05205	Proteoglycans in cancer	31/618	207/9032	2.73e-05	2.73e-05	0.000306943	24511/25697/29186/25406/25402/114851/361598/25156/81521/25636/293860/29260/54319/365355/116689/25619/288077/59086/361568/25661/310553/24245/25216/60352/171140/25433/24577/84426/29393/64537/500047	31
rno04713	Circadian entrainment	19/618	98/9032	2.91e-05	2.91e-05	0.000309923	25523/685451/25636/690825/29241/29628/50592/64508/24245/689560/54223/50664/24654/171140/29627/24167/114117/24408/24411	19
rno05417	Lipid and atherosclerosis	31/618	209/9032	3.31e-05	3.31e-05	0.000334485	171337/25625/25402/60350/25156/448830/140914/81515/29197/79129/29260/301059/24770/66021/50658/25464/25166/282817/363328/310553/24245/60352/500904/24654/171140/29184/29469/293624/114553/25542/25272	31
rno04727	GABAergic synapse	18/618	91/9032	3.55e-05	3.55e-05	0.000342007	252919/192268/685451/25636/690825/29241/24380/64508/25450/54223/50664/81632/83612/29705/114117/60355/29707/171373	18
rno05033	Nicotine addiction	11/618	40/9032	5.22e-05	5.22e-05	0.000479643	29628/50592/191573/25450/29627/83612/29705/24408/24411/29707/84487	11
rno04974	Protein digestion and absorption	19/618	103/9032	5.98e-05	5.98e-05	0.000508651	60379/367313/65206/290905/293118/85250/294337/306628/83509/85490/25683/24212/29639/304021/361821/29484/298069/24213/29393	19
rno04721	Synaptic vesicle cycle	16/618	78/9032	6.04e-05	6.04e-05	0.000508651	84556/286931/29482/293650/25531/140694/171574/60422/116509/64832/83612/24923/60355/25558/84487/25012	16
rno05144	Malaria	13/618	55/9032	6.34e-05	6.34e-05	0.000512155	29197/309684/29260/301059/24770/59086/292406/25464/310553/25216/308995/29184/29220	13
rno04512	ECM-receptor interaction	17/618	87/9032	6.85e-05	6.85e-05	0.000532648	24511/25406/367313/290905/117036/116640/292406/25661/294337/306628/25353/25216/117556/29184/29220/361821/29393	17
rno05146	Amoebiasis	18/618	96/9032	7.46e-05	7.46e-05	0.000558046	25402/60350/24471/25636/290905/309684/29260/117036/501854/81634/59086/25021/25661/306628/310553/89788/24654/29393	18
rno04024	cAMP signaling pathway	31/618	221/9032	9.75e-05	9.75e-05	0.000704035	171337/25156/114244/25636/365355/50658/29241/25033/29628/361568/366957/50592/64508/24245/191573/689560/54223/252857/25096/24212/29639/171140/24215/29627/291936/24167/24408/24411/24213/25272/360616	31
rno04650	Natural killer cell mediated cytotoxicity	18/618	100/9032	0.000129196	0.000129196	0.000900384	25402/305450/116591/304966/25156/309684/116689/288264/25441/361537/85385/155918/366957/25464/308995/474146/679845/25155	18
rno04926	Relaxin signaling pathway	21/618	128/9032	0.000146233	0.000146233	0.000985149	685451/25636/290905/690825/81810/50658/29241/59086/85385/306628/64508/60352/54223/50664/89788/25522/24654/679845/114117/29393/25272	21
rno04911	Insulin secretion	16/618	85/9032	0.000176477	0.000176477	0.00115054	65206/25636/29241/64508/24245/25531/689560/54223/252857/24654/24212/29639/171140/24167/24213/25012	16
rno04666	Fc gamma R-mediated phagocytosis	17/618	95/9032	0.000212541	0.000212541	0.00134236	65038/289211/25734/116591/54227/295279/29340/304966/25156/81515/361517/24699/366957/25096/54259/25155/114553	17
rno04728	Dopaminergic synapse	21/618	132/9032	0.000227802	0.000227802	0.00139515	685451/25636/690825/60660/50658/24267/29628/24311/50592/117256/24245/60352/50664/24654/81574/171140/29627/114117/25272/360616/314906	21
rno04936	Alcoholic liver disease	21/618	135/9032	0.000312951	0.000312951	0.00186026	83516/25625/25402/84007/60350/448830/362634/29260/301059/306886/312679/50658/29687/298566/246756/363328/60352/113959/29469/24231/25272	21
rno04110	Cell cycle	23/618	157/9032	0.000404197	0.000404197	0.00233401	25112/114851/54237/29685/680111/59086/114592/292071/94201/114494/29728/312538/363088/171576/297176/64193/288532/24577/316273/291005/315852/291885/25515	23
rno05134	Legionellosis	12/618	58/9032	0.000457629	0.000457629	0.00256914	25402/60350/29197/309684/29260/301059/309452/25021/25166/282817/310553/24799	12
rno05164	Influenza A	24/618	169/9032	0.000486485	0.000486485	0.00263085	25625/25402/296219/29197/116502/29260/301059/24770/85245/288774/288264/65190/494338/25464/246756/305896/25166/282817/363328/94201/315713/317468/293624/89829	24
rno05145	Toxoplasmosis	18/618	111/9032	0.000494655	0.000494655	0.00263085	24511/25625/25402/60371/448830/304091/29260/301059/117036/50658/59086/310553/60352/50664/117029/303090/100362733/25272	18
rno04061	Viral protein interaction with cytokine and cytokine receptor	15/618	85/9032	0.00057559	0.00057559	0.0029257	25625/297604/304091/29197/287910/24770/60628/360918/24499/117029/116637/156767/25542/360579/287561	15
rno04723	Retrograde endocannabinoid signaling	22/618	151/9032	0.000579046	0.000579046	0.0029257	685451/25636/84556/690825/50658/29241/29628/50592/64508/60352/25450/54223/50664/24654/25248/29627/83612/29705/114117/25272/29707/84487	22
rno04261	Adrenergic signaling in cardiomyocytes	22/618	152/9032	0.000634686	0.000634686	0.00312862	29686/25636/60660/29241/24852/117256/84347/64508/24245/60352/689560/315611/306243/54223/252857/24654/24212/29639/171140/24215/24213/24179	22
rno04610	Complement and coagulation cascades	15/618	87/9032	0.000741823	0.000741823	0.00356968	84007/362634/24153/309684/25619/29687/499271/81750/298566/25021/113959/362248/24231/60327/54249	15
rno05135	Yersinia infection	20/618	135/9032	0.000818836	0.000818836	0.00384863	24511/501560/54227/25156/29197/29260/301059/24770/117542/50658/155918/366957/25661/25166/282817/363328/155183/60352/24930/25272	20
rno04530	Tight junction	23/618	167/9032	0.000974376	0.000974376	0.0044756	24511/50662/63994/54227/29340/81521/25636/500377/54319/501203/60660/288077/50658/81634/361517/117256/315795/94201/81756/304407/25522/83807/25272	23
rno05165	Human papillomavirus infection	40/618	353/9032	0.00103945	0.00103945	0.00466839	24511/25625/679028/25402/114851/367313/116502/25636/290905/680111/117036/60660/288774/288264/299611/116640/292406/246756/25661/294337/305896/306628/117256/25353/363328/293650/94201/114494/25522/24508/414792/29220/361821/298693/309600/84426/29393/304545/500047/116636	40
rno05150	Staphylococcus aureus infection	16/618	100/9032	0.00115852	0.00115852	0.00509005	289211/84007/116591/295279/304966/362634/309684/29687/298566/25464/25021/113959/308995/24231/58949/54249	16
rno04072	Phospholipase D signaling pathway	21/618	150/9032	0.00129164	0.00129164	0.00532617	54248/691774/497978/365355/116546/29241/25441/85385/361568/294324/64508/54223/140694/24416/252857/25096/171574/24654/679845/25155/24179	21
rno04510	Focal adhesion	26/618	202/9032	0.00130265	0.00130265	0.00532617	24511/171337/367313/60371/25156/290905/293860/117036/501203/50658/81634/361517/116640/25314/85385/292406/366957/25661/294337/306628/25353/679845/29220/361821/29393/25272	26
rno04015	Rap1 signaling pathway	27/618	213/9032	0.00133496	0.00133496	0.00532617	24511/25444/171337/64303/25156/309684/116546/81531/29241/361517/361714/361568/155918/307171/366957/25021/64508/60352/54223/50664/308995/252857/84489/25522/24654/25248/24408	27
rno04914	Progesterone-mediated oocyte maturation	15/618	92/9032	0.00134403	0.00134403	0.00532617	501560/54237/29398/25636/50658/29241/64508/60352/293502/54223/114494/363088/297176/25272/25515	15
rno05222	Small cell lung cancer	15/618	92/9032	0.00134403	0.00134403	0.00532617	25112/24511/25402/114851/60371/116502/290905/117036/498709/25661/306628/94201/24577/291005/499655	15
rno04664	Fc epsilon RI signaling pathway	12/618	66/9032	0.00152914	0.00152914	0.00594321	25156/81515/29624/50658/25441/155918/366957/60352/54259/367901/25155/25272	12
rno05163	Human cytomegalovirus infection	30/618	248/9032	0.00157337	0.00157337	0.00599973	25625/25402/685451/114851/304091/116502/25636/24770/60628/690825/306886/29241/25217/366957/246756/64508/94201/60352/54223/24499/50664/117029/24654/414792/116637/114117/309600/24577/25542/116636	30
rno04625	C-type lectin receptor signaling pathway	17/618	113/9032	0.00165753	0.00165753	0.00609084	171136/365355/288774/502902/50658/25441/309452/361568/305896/25166/282817/60352/114090/361680/24508/25155/25272	17
rno04668	TNF signaling pathway	17/618	113/9032	0.00165753	0.00165753	0.00609084	25625/25402/81707/60371/24770/306886/50658/25464/246756/60352/246240/24253/24517/24508/156767/89829/25272	17
rno04216	Ferroptosis	9/618	42/9032	0.00179284	0.00179284	0.00647041	302642/24451/25458/66021/94340/295455/117243/81639/24268	9
rno05323	Rheumatoid arthritis	14/618	86/9032	0.00195164	0.00195164	0.00691993	25697/29197/309684/29260/24770/59086/25732/25464/293650/310553/308995/29175/56822/25542	14
rno04910	Insulin signaling pathway	19/618	139/9032	0.00284488	0.00284488	0.00991318	65038/29376/83516/171136/25636/363275/50658/85385/64035/25059/25522/25521/679845/299618/24701/114203/89829/25272/116636	19
rno00760	Nicotinate and nicotinamide metabolism	8/618	37/9032	0.00300791	0.00300791	0.0103036	306840/365699/293615/100360582/367323/54410/58813/293504	8
rno04010	MAPK signaling pathway	33/618	294/9032	0.00323692	0.00323692	0.0107476	25112/25444/171337/501560/25625/315994/25402/60350/24471/25636/293860/301059/365355/81810/50658/59086/309452/361714/361568/366957/94202/246756/84347/60352/306243/246781/84489/29477/299618/24577/291005/25272/311406	33
rno04920	Adipocytokine signaling pathway	12/618	72/9032	0.00327965	0.00327965	0.0107476	29376/83516/25625/50658/94340/246756/29184/117243/156767/89829/25272/171410	12
rno05166	Human T-cell leukemia virus 1 infection	29/618	249/9032	0.00329707	0.00329707	0.0107476	25625/297604/24230/114851/25636/309684/81810/50658/29241/59086/309452/25464/64508/94201/54223/114090/114494/308995/363088/414792/171576/297176/64193/25445/309600/24577/246331/25272/25335	29
rno05167	Kaposi sarcoma-associated herpesvirus infection	26/618	216/9032	0.00336681	0.00336681	0.0108008	25625/25402/25734/685451/114851/81515/116502/690825/288774/288264/50658/25464/246756/305896/363328/94201/60352/117029/414792/56822/293624/114117/25155/309600/24577/25272	26
rno04613	Neutrophil extracellular trap formation	23/618	185/9032	0.00377575	0.00377575	0.0119234	116591/295279/304966/297453/309684/79129/29260/114555/66021/502902/366957/25021/25166/310553/60352/113959/317468/308995/500904/24654/684440/25155/114553	23
rno04066	HIF-1 signaling pathway	16/618	114/9032	0.0045619	0.0045619	0.0141641	116510/297604/24451/114851/363275/29260/66021/54702/65152/24245/25059/24499/24533/171140/299618/116636	16
rno05212	Pancreatic cancer	12/618	75/9032	0.00462547	0.00462547	0.0141641	25112/114851/116502/81810/116546/50658/59086/366957/94201/25096/291005/25272	12
rno04210	Apoptosis	18/618	136/9032	0.00512737	0.00512737	0.0154667	25112/25697/25625/25402/252929/170929/60371/64529/116502/500377/25423/306886/50658/246756/60374/29175/291005/25272	18
rno04071	Sphingolipid signaling pathway	17/618	126/9032	0.00529163	0.00529163	0.0156037	25625/366697/366065/29340/286896/60660/50658/25441/366957/246756/117256/306792/60352/25096/25522/24654/25272	17
rno04720	Long-term potentiation	11/618	67/9032	0.00538433	0.00538433	0.0156037	171337/501560/25636/29241/50592/24245/24654/171140/29627/24408/24411	11
rno05160	Hepatitis C	20/618	158/9032	0.00545304	0.00545304	0.0156037	25625/25402/114851/116502/60660/306886/288774/288264/65190/246756/305896/117256/363328/94201/304407/25073/293624/58852/24577/89829	20
rno04925	Aldosterone synthesis and secretion	14/618	96/9032	0.00548162	0.00548162	0.0156037	29340/25636/29241/64508/24245/54223/25073/24654/24212/171358/171140/24215/24213/24179	14
rno05031	Amphetamine addiction	11/618	68/9032	0.00603825	0.00603825	0.0169495	25636/29628/24311/50592/24245/191573/171140/29627/24408/24411/360616	11
rno05202	Transcriptional misregulation in cancer	23/618	194/9032	0.0067617	0.0067617	0.0187202	25112/50662/114851/60350/170929/295279/60371/116502/81810/25619/29628/25021/304663/315713/114494/24253/56822/362176/79237/24577/54267/291005/500047	23
rno04662	B cell receptor signaling pathway	12/618	79/9032	0.00706974	0.00706974	0.0193085	65038/289211/292594/293618/25156/81515/116689/366957/54259/499356/367901/25155	12
rno05210	Colorectal cancer	13/618	89/9032	0.00720831	0.00720831	0.0194245	25112/25402/114851/116502/81810/116546/50658/299611/59086/366957/24577/291005/25272	13
rno04640	Hematopoietic cell lineage	13/618	90/9032	0.00791539	0.00791539	0.0207759	25406/60350/295279/690492/25021/81641/24499/652957/29184/298518/24930/29185/25084	13
rno04912	GnRH signaling pathway	13/618	90/9032	0.00791539	0.00791539	0.0207759	81707/25636/50658/29241/64508/24245/60352/54223/25096/24654/171140/25433/25272	13
rno04217	Necroptosis	20/618	164/9032	0.00821654	0.00821654	0.0212898	25625/60371/29260/66021/306886/288774/288264/50658/246756/305896/25166/64035/282817/363328/24245/246240/171140/81639/24701/25272	20
rno03030	DNA replication	7/618	35/9032	0.00847457	0.00847457	0.0216805	29685/29728/312538/59102/288532/316273/291885	7
rno05162	Measles	18/618	144/9032	0.00923531	0.00923531	0.0229751	289211/25402/171136/116502/81521/29260/301059/288774/288264/50658/246756/305896/310553/94201/317468/293624/25272/367915	18
rno05032	Morphine addiction	13/618	92/9032	0.00949298	0.00949298	0.0229751	685451/25636/690825/29241/29691/64508/25450/54223/50664/83612/29705/114117/29707	13
rno01232	Nucleotide metabolism	12/618	82/9032	0.00949443	0.00949443	0.0229751	29223/83585/100360582/292072/316077/54410/58813/24165/497811/295088/304944/289801	12
rno04970	Salivary secretion	12/618	82/9032	0.00949443	0.00949443	0.0229751	25523/25211/65206/25636/29241/64508/54223/24654/24212/29639/24215/24213	12
rno04810	Regulation of actin cytoskeleton	26/618	234/9032	0.00956847	0.00956847	0.0229751	24511/25444/54227/64303/361598/25156/81521/309684/54319/365355/60628/117542/501203/81531/81634/299611/361568/499271/366957/25021/25661/303073/308995/84489/315348/301334	26
rno00531	Glycosaminoglycan degradation	5/618	20/9032	0.00966272	0.00966272	0.0229751	360630/300757/24434/299825/64537	5
rno04012	ErbB signaling pathway	12/618	85/9032	0.0125206	0.0125206	0.0294243	114851/171136/50658/85385/24245/171140/25433/679845/112400/24577/25272/116636	12
rno04935	Growth hormone synthesis, secretion and action	15/618	117/9032	0.0133727	0.0133727	0.030838	29376/25636/50658/29241/25033/85385/64508/363112/60352/54223/24517/24654/679845/89829/25272	15
rno05030	Cocaine addiction	8/618	47/9032	0.0134274	0.0134274	0.030838	25636/24311/191573/24416/29627/24408/24411/360616	8
rno04964	Proximal tubule bicarbonate reclamation	5/618	22/9032	0.0146558	0.0146558	0.0332811	252919/192268/24212/29639/24213	5
rno05220	Chronic myeloid leukemia	11/618	78/9032	0.0165502	0.0165502	0.0368145	25112/50662/114851/116502/81810/59086/85385/94201/679845/24577/291005	11
rno05221	Acute myeloid leukemia	10/618	68/9032	0.0165761	0.0165761	0.0368145	50662/317366/60350/170929/295279/25021/315713/114494/24577/116636	10
rno04060	Cytokine-cytokine receptor interaction	28/618	269/9032	0.0168824	0.0168824	0.0370873	25625/297604/304091/29197/252963/497942/287910/24770/60628/81810/288264/312679/59086/171499/360918/24499/302965/117029/652957/116637/298518/25196/156767/25542/25084/360579/287561/89814	28
rno05170	Human immunodeficiency virus 1 infection	25/618	234/9032	0.0172693	0.0172693	0.0375291	25625/25402/685451/54237/116502/29260/301059/60628/690825/306886/50658/25217/366957/246756/378947/310553/60352/50664/117029/363088/414792/114117/156767/309600/25272	25
rno04931	Insulin resistance	14/618	110/9032	0.01752	0.01752	0.037669	29376/501560/83516/25625/29340/50658/64035/25522/29184/58852/24701/89829/25272/24179	14
rno04979	Cholesterol metabolism	8/618	50/9032	0.0191662	0.0191662	0.0407746	24230/81782/25073/25292/24539/25055/29184/362850	8
rno04020	Calcium signaling pathway	25/618	238/9032	0.0208908	0.0208908	0.0439807	25444/29659/25636/60628/29241/29691/64508/24245/25041/689560/54223/89788/84489/24654/25570/171358/171140/24215/29581/24408/24716/24655/24411/58949/140693	25
rno04514	Cell adhesion molecules	20/618	180/9032	0.0213468	0.0213468	0.0444774	24511/315716/360882/309684/50687/24699/114122/25464/25021/25356/25216/304407/308995/414792/56822/24930/500105/311236/309600/306147	20
rno04725	Cholinergic synapse	14/618	113/9032	0.0216951	0.0216951	0.0447418	685451/25636/690825/29241/64508/24245/54223/50664/24654/60422/171140/114117/85426/290567	14
rno04657	IL-17 signaling pathway	12/618	92/9032	0.0224144	0.0224144	0.0457583	25402/24770/312679/50658/246756/60352/24253/25445/25272/287561/54268/170496	12
rno04622	RIG-I-like receptor signaling pathway	9/618	62/9032	0.0242257	0.0242257	0.0489613	306886/50658/494338/246756/60352/293624/298693/266764/25272	9
rno04750	Inflammatory mediator regulation of TRP channels	14/618	115/9032	0.0248668	0.0248668	0.0497596	29340/25636/50658/29241/64508/24245/60352/54223/29465/24654/171140/29581/29597/25272	14
rno04215	Apoptosis - multiple species	6/618	34/9032	0.0260276	0.0260276	0.0503224	25625/25402/60371/116502/50658/25272	6
rno01522	Endocrine resistance	12/618	94/9032	0.0260856	0.0260856	0.0503224	114851/25636/50658/29241/85385/64508/94201/60352/54223/25433/679845/25272	12
rno05414	Dilated cardiomyopathy	12/618	94/9032	0.0260856	0.0260856	0.0503224	24511/25636/29241/59086/24852/60374/84347/64508/689560/306243/54223/24179	12
rno04918	Thyroid hormone synthesis	10/618	73/9032	0.0261441	0.0261441	0.0503224	25636/29241/298376/64508/54223/24404/24654/24212/29639/24213	10
rno05214	Glioma	10/618	74/9032	0.0284524	0.0284524	0.0542489	25112/114851/116502/85385/94201/24245/171358/171140/679845/291005	10
rno05418	Fluid shear stress and atherosclerosis	17/618	151/9032	0.0287451	0.0287451	0.0542947	25697/25625/24451/25698/79129/24770/50658/366957/25464/25216/60352/25522/24421/295037/114553/81869/25272	17
rno00511	Other glycan degradation	4/618	18/9032	0.0307591	0.0307591	0.0568155	298399/300757/310864/361378	4
rno04971	Gastric acid secretion	10/618	75/9032	0.030902	0.030902	0.0568155	25636/54319/29241/64508/24245/54223/24654/24212/171140/24213	10
rno04151	PI3K-Akt signaling pathway	33/618	345/9032	0.030923	0.030923	0.0568155	24511/25444/685451/114851/367313/691774/363275/290905/29260/117036/690825/60660/288264/116640/292406/25661/294337/306628/117256/25353/310553/94201/24499/84489/29220/298518/361821/114117/25155/24577/29393/25084/116636	33
rno03320	PPAR signaling pathway	11/618	86/9032	0.0319151	0.0319151	0.05811	140868/140914/94340/79451/298199/24539/29184/117243/362850/58852/171410	11
rno00250	Alanine, aspartate and glutamate metabolism	6/618	36/9032	0.033608	0.033608	0.0601093	192268/25698/24401/24380/289727/81632	6
rno05340	Primary immunodeficiency	6/618	36/9032	0.033608	0.033608	0.0601093	304577/24699/24165/499356/24930/367901	6
rno04540	Gap junction	11/618	87/9032	0.0343756	0.0343756	0.0609428	25523/307351/54237/25636/500377/29214/29241/64508/54223/24654/29581	11
rno04350	TGF-beta signaling pathway	12/618	98/9032	0.0347129	0.0347129	0.0610058	681433/316742/81505/680111/81810/59086/303875/289264/83727/59107/25196/24577	12
rno04623	Cytosolic DNA-sensing pathway	9/618	67/9032	0.0378392	0.0378392	0.0659267	25402/29197/306886/25166/282817/171575/246240/116637/293624	9
rno04923	Regulation of lipolysis in adipocytes	8/618	57/9032	0.0389433	0.0389433	0.0672704	25523/29376/25636/29241/79451/64508/54223/24693	8
rno05161	Hepatitis B	17/618	157/9032	0.0397156	0.0397156	0.0680232	25402/114851/29260/301059/81810/288774/288264/50658/59086/363328/310553/60352/114090/114494/293624/24577/25272	17
rno04360	Axon guidance	19/618	181/9032	0.0406262	0.0406262	0.068998	24511/315217/296787/60628/501203/50687/140585/361568/366957/24245/362398/25522/171140/79208/316539/311236/84426/246331/361597	19
rno04726	Serotonergic synapse	14/618	123/9032	0.0410508	0.0410508	0.0691382	25402/685451/25636/690825/24311/25450/50664/24654/29581/81639/114117/266684/65180/24693	14
rno05216	Thyroid cancer	6/618	38/9032	0.0424868	0.0424868	0.0709654	25112/114851/116502/24716/24577/291005	6
rno00100	Steroid biosynthesis	4/618	20/9032	0.0437294	0.0437294	0.0724421	81782/25055/29580/293688	4
rno05230	Central carbon metabolism in cancer	9/618	69/9032	0.0445089	0.0445089	0.073134	192268/293615/65152/25059/84489/24533/80878/24716/24577	9
rno04961	Endocrine and other factor-regulated calcium reabsorption	8/618	59/9032	0.0464457	0.0464457	0.075701	25636/140694/171574/24654/24212/29639/24215/24213	8
rno04930	Type II diabetes mellitus	7/618	49/9032	0.0476331	0.0476331	0.0770152	29376/29340/50658/25059/25522/89829/25272	7
rno05203	Viral carcinogenesis	22/618	221/9032	0.0482726	0.0482726	0.0774298	679028/25402/297604/114851/54237/81515/116502/25636/297453/680111/81634/309452/246756/305896/94201/114090/114494/117029/414792/293624/25155/309600	22
