# Supplementary material for: Screening macrophage polarization genes in spinal cord injury as therapeutic targets
Source: PLoS One. 2026 May 4;21(5):e0347599. doi: 10.1371/journal.pone.0347599 (PMC13138653; doi:10.1371/journal.pone.0347599)
Supplement: S4 Table — (XLSX) [file pone.0347599.s004.xlsx]

## Sheet: Sheet1
Name	Score	Rank
Pank1	4.9216e-05	1
Acot7	0.000264559	2
Rims1	0.000264559	3
Ctsl	0.000419635	4
Gba2	0.000427335	5
Mettl21c	0.000529101	6
Kcnk1	0.000529101	7
Sugp2	0.000720689	8
Gadd45a	0.000782215	9
RGD1309676	0.000793625	10
Ppargc1a	0.000793625	11
Creg2	0.000987785	12
Ppp1r14c	0.00101144	13
Tasp1	0.00105813	14
Slc7a10	0.00105813	15
LOC102552888	0.00107795	16
Large	0.00114657	17
Btbd2	0.0012969	18
Scx	0.00131041	19
Osgin2	0.00132262	20
Amigo1	0.00132262	21
Tnip2	0.001421	22
Isoc1	0.00145648	23
LOC100912219	0.00158709	24
Kcnip4	0.00158709	25
Litaf	0.00166325	26
Inppl1	0.00167089	27
Npepl1	0.00177178	28
Cabp1	0.00185155	29
RGD1302996	0.00210076	30
Rbm47	0.00210934	31
Ttc7b	0.00211598	32
Rpp25	0.00211598	33
Tubb6	0.00217864	34
Yeats4	0.00225793	35
Ube2ql1	0.00225793	36
LOC680254	0.00232059	37
Ndufa11	0.0023804	38
Nfatc2	0.0023804	39
Slc12a6	0.0023841	40
Dkk2	0.0026448	41
Shisa9	0.0026448	42
Efemp2	0.00268537	43
Pabpc1	0.00284272	44
Fabp4	0.0028627	45
Sin3b	0.00289281	46
Rgmb	0.00290288	47
Esrra	0.00290919	48
Svop	0.00290919	49
Slc31a2	0.00307676	50
Mrps14	0.00317355	51
Chat	0.00317355	52
Cadps2	0.00321314	53
Mdh1	0.00333084	54
Lix1	0.0034379	55
Wdr37	0.00345067	56
Slc25a25	0.00370223	57
Snrk	0.00370223	58
LOC100363268	0.00375376	59
Ndufa6	0.00390424	60
Isoc2b	0.00396655	61
Gabbr2	0.00396655	62
Hip1r	0.00408155	63
Fbxo21	0.00409351	64
Atp5j	0.00420194	65
Ccdc181	0.00423084	66
Atf3	0.00423084	67
Cyyr1	0.00434873	68
LOC100912128	0.00449512	69
Pgr	0.00449512	70
Ldhd	0.00454836	71
Col6a3	0.00458628	72
Syt12	0.00462437	73
Clstn1	0.00464985	74
Cobll1	0.00475938	75
Cd63	0.00475938	76
Abcb9	0.00483016	77
Sdha	0.0048562	78
Slc25a24	0.00498744	79
Ugp2	0.00502363	80
Lilrb4	0.00502363	81
Bdh1	0.00528786	82
Ppp2r2c	0.00528786	83
Tmod1	0.00555206	84
Gucy1a3	0.00555206	85
Bnip3	0.00574056	86
Msrb3	0.00581626	87
LOC102555617	0.00581626	88
Col25a1	0.00602754	89
Endod1	0.00608043	90
Cib2	0.00608043	91
Extl3	0.00612964	92
Ninj1	0.00618836	93
LOC681282	0.00623259	94
Mgat2	0.00627698	95
Ankrd13a	0.00632152	96
Acat1	0.00634459	97
Ano3	0.00634459	98
Fgf9	0.00638116	99
Acot9	0.00656175	100
Dnpep	0.00659209	101
Mpc1	0.00660873	102
Exph5	0.00660873	103
Rhoc	0.00662251	104
Rnf114	0.00665299	105
Ndufa8	0.00668354	106
LOC100910732	0.00671417	107
Lpl	0.00679103	108
Mapkapk3	0.00680646	109
LOC102556224	0.00686833	110
Il17rc	0.00687285	111
Neto1	0.00687285	112
Ano6	0.00688385	113
LOC102550325	0.00713695	114
Dnm3	0.00713695	115
Mpc2	0.00740104	116
Mafb	0.00740104	117
Slc16a7	0.00766511	118
Caskin1	0.00766511	119
Pptc7	0.0076818	120
Runx1	0.00771463	121
Pbdc1	0.00787982	122
Slc24a2	0.00789644	123
Lgi1	0.00792916	124
Cdh7	0.00792916	125
Prss23	0.00806355	126
Tubgcp6	0.00811403	127
Rbpj	0.00816466	128
Phlda3	0.00819319	129
Dscam	0.00819319	130
Macrod1	0.00840303	131
Map3k14	0.00845721	132
Gas2	0.00845721	133
Eaf1	0.00855808	134
Col5a3	0.0085754	135
C2cd5	0.00866224	136
Ptpn3	0.00866224	137
Dcaf4	0.00872121	138
Hck	0.00872121	139
Cnnm4	0.00898519	140
Rab40b	0.00898519	141
Cnih4	0.00906733	142
LOC691853	0.00924915	143
Lrrc24	0.00924915	144
Tram1	0.00933651	145
Bmyc	0.00944528	146
Rpl3	0.00946347	147
PVR	0.0095131	148
Rph3a	0.0095131	149
Ndufs1	0.00955469	150
Cblb	0.00973843	151
LOC685108	0.0097569	152
Aqp11	0.00977703	153
Coro6	0.00990529	154
Actr3	0.0099986	155
Coprs	0.0099986	156
Mex3c	0.0100173	157
Lrrc39	0.0100409	158
Tax1bp3	0.0100409	159
Itgb1	0.0101677	160
Ino80c	0.0103048	161
Trhr	0.0103048	162
Snapc3	0.0103382	163
Cers6	0.0104144	164
Ndufb10	0.0105292	165
Ints7	0.0105484	166
Acss1	0.0105687	167
Abcd2	0.0105687	168
Pomgnt2	0.0107997	169
Timm21	0.0108326	170
Clec4a3	0.0108326	171
Coa3	0.0110964	172
Vstm2a	0.0110964	173
P2rx4	0.0112317	174
LOC100912084	0.0113602	175
Zfhx4	0.0113602	176
Fbxo4	0.0114308	177
Lgmn	0.0114708	178
Snx2	0.0115511	179
Mtfp1	0.011624	180
Cd14	0.011624	181
Timp1	0.0116721	182
Plxnb2	0.0117328	183
Bbs9	0.0118878	184
Casp4	0.0118878	185
Rnf149	0.0119772	186
Usp32	0.0119977	187
Spry1	0.0120592	188
Pak1ip1	0.0120798	189
LOC502894	0.0121516	190
Hcn1	0.0121516	191
Plin2	0.0122035	192
Synj2bp	0.0122448	193
Fem1a	0.0124154	194
Fcgr2b	0.0124154	195
Ftl1	0.0125154	196
Ctsz	0.0125993	197
Pln	0.0126791	198
Entpd3	0.0126791	199
Surf4	0.0127467	200
Slc39a11	0.0128102	201
Sec1	0.0129428	202
Ap3b2	0.0129428	203
Cdk5r1	0.0130655	204
Qars	0.0130869	205
Bzw2	0.0132065	206
LOC100360205	0.0132065	207
Otud5	0.0133018	208
Atf5	0.0134702	209
Cd44	0.0134702	210
Col4a1	0.013562	211
Miat	0.0135838	212
Hn1	0.0137339	213
LOC102555246	0.0137339	214
Krba1	0.0139975	215
Pknox2	0.0139975	216
Ppip5k1	0.0140233	217
Akr1b1	0.0140455	218
Oser1	0.0142011	219
Tmed10	0.0142457	220
Nnat	0.0142611	221
Prmt8	0.0142611	222
Ddx21	0.0143128	223
Lman2	0.0144699	224
Nabp1	0.0144699	225
Atmin	0.0145248	226
Cd36	0.0146052	227
RGD1560015	0.0147185	228
Nsf	0.0147185	229
Rps27l	0.0147412	230
Ak4	0.0147884	231
S100a11	0.0147884	232
Pdhb	0.0149235	233
Myh1	0.0150519	234
Hhip	0.0150519	235
Lynx1	0.0151299	236
Serpinb1a	0.0151759	237
LOC687022	0.0151759	238
Ccdc186	0.0152452	239
Dnajc19	0.0153155	240
Maneal	0.0153155	241
Trpc1	0.0153377	242
Sirt5	0.0153609	243
Wdr45b	0.0154537	244
P2ry2	0.015477	245
Mapk8ip3	0.0155236	246
Pitpnm2	0.0155702	247
LOC680039	0.015579	248
Tgif1	0.015579	249
Sept9	0.0156404	250
Ttpal	0.0158046	251
Asb18	0.0158426	252
RGD1559864	0.0158426	253
Nip7	0.0159696	254
Atpaf1	0.0159933	255
Shisa5	0.0160169	256
E2f8	0.0161061	257
LOC102552880	0.0161061	258
Tnfaip8l2	0.0161118	259
Btbd3	0.0162069	260
Stx4	0.0162307	261
Mustn1	0.0163696	262
Amph	0.0163696	263
Casp3	0.016494	264
Fam216b	0.016633	265
Midn	0.0168563	266
Esyt2	0.0168965	267
Klhl20	0.0168965	268
Lamc1	0.0170756	269
Nod1	0.0171001	270
Mafa	0.0171599	271
Glipr1	0.0171599	272
Mapkapk2	0.0171736	273
Tenm2	0.0173702	274
Slc38a3	0.0174234	275
LOC100912292	0.0174234	276
Erp44	0.017469	277
Hnrnpu	0.0174937	278
Rnh1	0.0176177	279
Etf1	0.0176425	280
Mybph	0.0176868	281
LOC100364240	0.0176868	282
Dynlt3	0.017942	283
Tmem150c	0.0179502	284
Slc24a4	0.0179502	285
Irs2	0.0180172	286
Bcl10	0.0180423	287
Prkg2	0.0182135	288
Npepps	0.0182187	289
Stard10	0.0184466	290
Narfl	0.0184769	291
Anxa1	0.0184769	292
Fhdc1	0.018676	293
Gnl2	0.0187016	294
Smarcb1	0.0187402	295
Hhatl	0.0187402	296
Ngfrap1	0.0187528	297
Hnrnpab	0.0187784	298
Ctu2	0.0189068	299
Etfb	0.0190035	300
Scamp2	0.0190035	301
Cadm3	0.0190099	302
Dach1	0.0190615	303
LOC102546992	0.0192668	304
Mcf2l	0.0192668	305
Arpc3	0.0193467	306
Pxmp2	0.0195301	307
Mest	0.0195301	308
Snx16	0.0195554	309
Asb2	0.0197934	310
Ppp3ca	0.0200291	311
Sdpr	0.0200566	312
Lrfn5	0.0200566	313
Mfap3	0.0202415	314
LOC102554700	0.0202415	315
Dixdc1	0.0202947	316
Spon2	0.0203198	317
Ifitm1	0.0203198	318
Limch1	0.020455	319
Cbfb	0.0204817	320
Eif4a1	0.0205085	321
Ogdh	0.0205831	322
LOC102553386	0.020589	323
Pfn1	0.0206158	324
Trim27	0.0206965	325
Tmem50b	0.0207234	326
Prkce	0.0207773	327
Idh2	0.0208462	328
Eif4e2	0.0209124	329
Rassf4	0.0209394	330
Fundc2	0.0211022	331
LOC100910797	0.0211094	332
Tor3a	0.0211838	333
Mmp14	0.0211838	334
Perm1	0.0213726	335
Lyz2	0.0213726	336
Cxcr4	0.0215392	337
Dnah1	0.0216357	338
Rbm11	0.0216357	339
Snx6	0.0217318	340
P4hb	0.0218699	341
Dpp10	0.0218988	342
Mast4	0.0219253	343
Pwwp2a	0.0219807	344
Fndc5	0.0220085	345
Stt3b	0.022064	346
LOC100911483	0.022162	347
Nrip2	0.022162	348
Pnrc2	0.0224828	349
Lyrm7	0.0225671	350
Tmem127	0.0226881	351
Nek6	0.0226881	352
Ankrd55	0.0227642	353
Tceal3	0.0229622	354
Nras	0.0229906	355
Tspan15	0.0232142	356
Capg	0.0232142	357
Fggy	0.0233894	358
Dhx32	0.0234772	359
Rimkla	0.0234772	360
Gng5	0.023504	361
Arhgap24	0.0237402	362
Sema3c	0.0237402	363
Tank	0.0240032	364
Sat1	0.0240032	365
Sfmbt1	0.0242662	366
Slc18a3	0.0242662	367
Hrasls	0.0243139	368
Fubp1	0.0243723	369
Opn4	0.0245291	370
Sowahc	0.0245291	371
Grip2	0.0246065	372
Adhfe1	0.0246065	373
Wdr1	0.0246652	374
Scn1b	0.0246946	375
Gcs1	0.0247829	376
Snx3	0.0247921	377
Wdtc1	0.0247921	378
LOC100362572	0.025055	379
LOC683897	0.0250783	380
Rprd1a	0.0251376	381
LOC100361475	0.0251969	382
Cdkn1a	0.0252266	383
Mki67	0.0252861	384
Mavs	0.0253179	385
Map4k2	0.0253179	386
Nudt3	0.0254948	387
Qsox1	0.0255246	388
Flad1	0.0255807	389
Mvp	0.0255807	390
Tmtc1	0.0256144	391
Aktip	0.0257343	392
Slc7a6	0.0258436	393
Sstr2	0.0258436	394
Rpo1-3	0.0258545	395
Sec61a1	0.0258846	396
Mff	0.0259147	397
Rpp25l	0.0260353	398
Entpd5	0.0260655	399
Ung	0.0260957	400
LOC102555133	0.0261065	401
Tagln2	0.0261065	402
Enpp2	0.0261864	403
Got1	0.026338	404
Abhd2	0.0263693	405
Clstn3	0.0263693	406
Cyhr1	0.0263988	407
Slc31a1	0.0264292	408
Mpped2	0.0266321	409
Prkab1	0.0266321	410
St14	0.0267036	411
RGD1560784	0.0267648	412
LOC678880	0.0267954	413
Nppc	0.0268567	414
Katnbl1	0.0268949	415
Lgals3	0.0268949	416
Ctdnep1	0.0271025	417
Padi2	0.0271577	418
Rerg	0.0272876	419
Cdk1	0.0273494	420
LOC303590	0.0274204	421
LOC100360573	0.0274204	422
Mapre2	0.0275043	423
LOC691995	0.0276832	424
MGC105649	0.0276832	425
Rab7b	0.0276908	426
Ctbp2	0.027722	427
Cplx2	0.0277531	428
Hmox1	0.0278155	429
Slc12a4	0.0279404	430
LOC100912188	0.0279459	431
Ptcd3	0.028003	432
Myoc	0.0281284	433
Xpo4	0.0282086	434
Cntn6	0.0282086	435
Zfp157	0.0282226	436
Tmem196	0.0283484	437
Tspan33	0.028443	438
Ier5	0.0284713	439
Dpcd	0.0284746	440
Sec23b	0.028696	441
Plcd1	0.0287277	442
Slc30a7	0.0287277	443
Mrps16	0.0287339	444
Mcf2	0.0287339	445
Dyrk2	0.0287594	446
Carhsp1	0.0287911	447
Zfp787	0.0289966	448
LOC102551731	0.0289966	449
Flot1	0.0290775	450
Edem1	0.0292053	451
Nr3c2	0.0292372	452
Zfp217	0.0292592	453
Stim2	0.0293012	454
LOC100911597	0.0293653	455
Fam69b	0.0293974	456
LOC680656	0.0294616	457
Bccip	0.0295218	458
Kcnab2	0.0295218	459
Wdr17	0.0297844	460
Bcl2a1	0.0297844	461
Satb1	0.0298805	462
Tmco1	0.0299776	463
Zfp513	0.03001	464
Taf13	0.030047	465
Klf6	0.030047	466
LOC100909840	0.0300748	467
Chchd10	0.0302373	468
LOC100911798	0.0302698	469
Ndufb7	0.0303096	470
Cdkl3	0.0303096	471
Eif3d	0.0304981	472
Sh3bp2	0.0305308	473
Nicn1	0.0305635	474
Abhd1	0.0305721	475
Hsf4	0.0305721	476
Nqo1	0.0306289	477
LOC686774	0.0306944	478
Tex2	0.0307272	479
Pik3ap1	0.0307928	480
Sptlc2	0.0308257	481
Echdc1	0.0308347	482
Btf3l4	0.0308347	483
Clic1	0.0308585	484
Kctd11	0.0309901	485
Kalrn	0.031089	486
LOC102547059	0.0310972	487
Rplp0	0.0310972	488
Samd12	0.031188	489
RGD1305587	0.0313203	490
Bid	0.0313597	491
Entpd4	0.031619	492
Myom1	0.0316221	493
Fermt3	0.0316221	494
Ccdc126	0.0317189	495
Arhgef28	0.0318846	496
Rap1b	0.0318846	497
Slc27a2	0.03212	498
Usp31	0.032147	499
Sox4	0.0321535	500
Tom1l2	0.0323551	501
Acot13	0.0323887	502
Emc1	0.0324095	503
Tbxas1	0.0324095	504
Sfpq	0.0325911	505
Lsm3	0.0326248	506
Mif4gd	0.0326719	507
Rasd2	0.0328279	508
Slc39a10	0.0329297	509
Ndufa2	0.0329343	510
Metrnl	0.0329343	511
Arpp21	0.0329636	512
Atp8b2	0.0330996	513
Lin7b	0.0331966	514
Rhbdl3	0.0332018	515
Mtcl1	0.0333042	516
Apobec3b	0.033459	517
Pim2	0.033459	518
Tle2	0.0334751	519
LOC100911337	0.0336808	520
Uros	0.0337213	521
Tmem43	0.0337213	522
LOC100912936	0.0338182	523
Msn	0.0338526	524
Mlxipl	0.0339836	525
Hmbs	0.0340595	526
Arfgap3	0.034094	527
Adamtsl4	0.0342459	528
Ifngr2	0.0342459	529
Ets1	0.0343016	530
Cux1	0.0343709	531
Mcm6	0.0344056	532
Dhrs11	0.0345082	533
LOC102553502	0.0345082	534
Nt5c	0.0346838	535
Pla2g15	0.0347186	536
Slc19a2	0.0347705	537
Emp3	0.0347705	538
Limd1	0.0350327	539
LOC100910774	0.0350327	540
Idh3B	0.0351382	541
Akr7a2	0.035295	542
Xk	0.035295	543
Isy1	0.0354193	544
Fam69a	0.0354897	545
Bcar3	0.0355572	546
Lpar6	0.0355572	547
Tspan3	0.0355603	548
C3ar1	0.0357015	549
Rnf11l2	0.0357369	550
RGD1306941	0.0357722	551
Prc1	0.0358194	552
Fabp5	0.0358194	553
Krt10	0.0359139	554
Ogfrl1	0.0359494	555
LOC100910545	0.0359849	556
Sacs	0.0360204	557
LOC100911721	0.0360816	558
Dgke	0.0360914	559
Bri3	0.0361981	560
Scoc	0.0363406	561
Pmvk	0.0363437	562
Syndig1	0.0363437	563
Tec	0.0365907	564
Trim35	0.0366059	565
Tnfrsf1a	0.0366059	566
Hcn2	0.036868	567
Isca1	0.0368775	568
Il10rb	0.0369854	569
Ndufa5	0.0370214	570
Pdss2	0.0370574	571
Tmem256	0.0371301	572
Fcgr2a	0.0371301	573
Acsl1	0.0372016	574
Irf2bp1	0.037346	575
Eif1ad	0.0373822	576
Fmc1	0.0373922	577
Hecw2	0.0373922	578
Nedd4l	0.0374546	579
Wnt16	0.0376543	580
Rps6ka3	0.0376543	581
LOC64038	0.0377811	582
Tceal5	0.0378175	583
LOC100361944	0.0379163	584
Rpp40	0.0379163	585
Rras	0.0379996	586
Stard3	0.0381784	587
Jun	0.0381784	588
LOC691889	0.0383652	589
Xpnpep1	0.0384018	590
Pitpnc1	0.0384404	591
Tox	0.0384404	592
Fbxo44	0.0386589	593
Syncrip	0.0386957	594
Abcf3	0.0387024	595
Fuom	0.0387693	596
Lrrc41	0.038843	597
Anln	0.038843	598
Timp4	0.0389168	599
Rgs6	0.0389644	600
Ewsr1	0.0390646	601
Aldh18a1	0.0390646	602
Rab26	0.0392263	603
Fabp3	0.0394883	604
Cacna1b	0.0394883	605
Ppp4c	0.0395095	606
Ywhah	0.0396957	607
Pcnxl4	0.0397502	608
Slc35e3	0.0398076	609
Sirt3	0.0398449	610
Atp2a2	0.0399944	611
Dnajc15	0.0400122	612
Rc3h1	0.0400122	613
Ddah2	0.0402192	614
RGD1309821	0.0402741	615
Blmh	0.0405359	616
Sec14l2	0.0405359	617
Dynlt1	0.040633	618
RGD1565395	0.0407084	619
Baz1a	0.0407462	620
Tmem120a	0.0407978	621
Fkbp1b	0.0407978	622
Ikbkb	0.0408217	623
LOC679811	0.0410596	624
LOC100362479	0.0410596	625
LOC100910163	0.0410867	626
Ddx47	0.0411247	627
Zbtb4	0.0411626	628
Dnajc27	0.0412766	629
Slc35f5	0.0413146	630
Fitm2	0.0413215	631
Ch25h	0.0413215	632
Chd1	0.0414287	633
LOC100911485	0.0415833	634
Ms4a6a	0.0415833	635
Ltbr	0.0416957	636
Dnajc12	0.0417339	637
Lactb	0.0417721	638
Mib2	0.0418451	639
Tmod3	0.0418451	640
Hdac11	0.0420786	641
Kdm1a	0.0421069	642
Vim	0.0421069	643
Pqlc3	0.0423686	644
LOC100910632	0.0424247	645
Slc41a3	0.0424632	646
Ttll7	0.0425018	647
Sim2	0.0426304	648
Nlgn1	0.0426304	649
Srpk2	0.0428496	650
Fxyd1	0.0428921	651
RGD1311575	0.0428921	652
RGD1562629	0.0430434	653
Zscan18	0.0430434	654
Cytl1	0.0431538	655
LOC100912730	0.04316	656
Tm9sf3	0.0431988	657
Actn1	0.0432766	658
Sf3b1	0.0432766	659
Mta3	0.0434155	660
Camk2b	0.0435105	661
Pdlim4	0.0435495	662
Pak1	0.0436276	663
Rbl1	0.0436771	664
Tmem106b	0.0439388	665
RGD1307443	0.0439388	666
LOC690286	0.0442004	667
Dgkb	0.0442004	668
Psmb10	0.0442157	669
Pcgf6	0.0443338	670
Ndufb1	0.0444621	671
Tmem132e	0.0444621	672
Wdr26	0.044689	673
Bzw1	0.0447237	674
Neurl3	0.0449852	675
Ccl6	0.0449852	676
Dcaf11	0.0450854	677
Sec11a	0.0450854	678
Trim46	0.0451648	679
Mtmr12	0.0452468	680
Cpne9	0.0452842	681
Zfp788	0.0453639	682
Synj1	0.0453639	683
Prickle3	0.0455084	684
Mbd5	0.0455084	685
Cables2	0.0456032	686
B3gnt1	0.0456832	687
LOC100912566	0.0457632	688
RGD1561672	0.0457699	689
Stk10	0.0457699	690
Cd99l2	0.0458433	691
Rras2	0.0459234	692
Ndufb5	0.0460314	693
Itsn1	0.0460314	694
Smarca2	0.0461643	695
Ctsc	0.0462929	696
LOC100364403	0.0465267	697
Fam29a	0.0465544	698
Plbd1	0.0466075	699
Fbxo34	0.0468158	700
Osbpl6	0.0468158	701
Clec10a	0.0468906	702
LOC100911548	0.0470773	703
Dnajc3	0.0472152	704
Mcur1	0.0472559	705
Tmem204	0.0473387	706
Zfp810	0.0473387	707
Gucy1b3	0.047378	708
Mif	0.0476001	709
Extl1	0.0478615	710
Iqgap1	0.0478615	711
Aco2	0.0478679	712
Clasp2	0.0479498	713
Cep83	0.0481138	714
Sobp	0.0481229	715
S100a4	0.0482781	716
LOC100359539	0.0483192	717
R3hcc1l	0.0483842	718
Pip5kl1	0.0483842	719
Gtf2h1	0.0484838	720
H2afz	0.048525	721
Vegfb	0.0486456	722
Axl	0.0486456	723
Copb1	0.0486487	724
Ahcyl1	0.0487726	725
LOC690000	0.0488553	726
LOC606294	0.0488966	727
Rbp1	0.0489069	728
Trim32	0.0490622	729
Gda	0.0491682	730
Orai1	0.0491866	731
Mpped1	0.0494295	732
Tial1	0.0494359	733
Map1b	0.0494359	734
Tcirg1	0.0495191	735
Hmgn5	0.0496908	736
Hebp1	0.0496908	737
Mmp12	0.0497275	738
Ppa2	0.049952	739
Klhdc7a	0.049952	740
Akirin1	0.0502133	741
Sbno2	0.0502133	742
Mkln1	0.0502713	743
Ifnar1	0.0503972	744
Olr1	0.0503972	745
LOC100910054	0.0504392	746
Cfi	0.0504745	747
Tle3	0.0504745	748
Vav2	0.0506495	749
Acyp1	0.0507357	750
St8sia3	0.0507357	751
Irgq	0.0507759	752
Fam120b	0.0507759	753
Ccdc64	0.0509024	754
Pfn2	0.0509446	755
Pqlc1	0.0509968	756
Gngt2	0.0509968	757
Kpna2	0.0511137	758
Tmem41b	0.0513678	759
Rpl34	0.0514526	760
Pla2g12a	0.0515192	761
Nrsn2	0.0515192	762
LOC688963	0.05158	763
Odc1	0.0516225	764
Inip	0.0516225	765
Grik1	0.051665	766
Pdcd6	0.0517501	767
Myocd	0.0517803	768
Snd1	0.0518352	769
Tnfaip1	0.0520057	770
Rnf25	0.0520414	771
Rab32	0.0520414	772
Zfp955a	0.0520484	773
Nxpe3	0.0522193	774
LOC100910717	0.0523025	775
RGD1310110	0.0523025	776
Tbc1d19	0.0523476	777
Esrrg	0.0524761	778
Prox1	0.0525636	779
Rap1gap	0.0525636	780
Rsad2	0.0527335	781
Asic2	0.0527765	782
LOC100233176	0.0528246	783
Xbp1	0.0528246	784
Frmd8	0.0529486	785
Sec13	0.0530778	786
Mmp19	0.0530778	787
Relt	0.0530857	788
Cacnb4	0.0530857	789
Rreb1	0.0531209	790
LOC102555727	0.0532072	791
Pla2g16	0.0533467	792
Prrt2	0.0533467	793
Sf3b3	0.0535096	794
Clasp1	0.0535096	795
Lamtor3	0.0535962	796
Nadk2	0.0536077	797
Cbln2	0.0536077	798
Taz	0.0536829	799
Asrgl1	0.0538687	800
Susd4	0.0538687	801
Klf10	0.0538998	802
Pdcd11	0.0539867	803
Smyd2	0.0541297	804
Fam189b	0.0543906	805
Ift172	0.0544659	806
Prpf40a	0.0544659	807
Tmem261	0.0546516	808
Fut9	0.0546516	809
Iws1	0.0546845	810
Rbck1	0.0547282	811
Galc	0.0549034	812
Dab2	0.0549125	813
LOC102554844	0.0551734	814
Ccdc28a	0.0551734	815
Ccz1	0.0552547	816
Gtpbp10	0.0553867	817
LOC102551809	0.0554343	818
Fam105a	0.0554343	819
Actr6	0.0555629	820
LOC683884	0.0556511	821
Myf6	0.0556951	822
LOC100362769	0.0556951	823
Coq3	0.0557836	824
Apool	0.0557836	825
Atp5c1	0.055956	826
Myd88	0.055956	827
Necab2	0.0559605	828
Pstk	0.0561377	829
Pknox1	0.0562168	830
Elavl4	0.0562168	831
Sept7	0.0562263	832
Htr2c	0.0562707	833
Trim47	0.0563595	834
Slc7a8	0.0564776	835
Stat3	0.0564776	836
Cables1	0.0567384	837
Fcgr1a	0.0567384	838
Ndufs3	0.0567599	839
Grm7	0.0568491	840
Fundc1	0.0568937	841
Pccb	0.056983	842
Znhit2	0.0569992	843
Cntn2	0.0569992	844
Sh3pxd2b	0.0571618	845
Zdhhc1	0.05726	846
Cebpd	0.05726	847
Mrc1	0.0575207	848
Trak1	0.0577447	849
Agpat5	0.0577814	850
Cpsf4	0.0577814	851
Anxa2	0.0577897	852
RGD1563441	0.0578346	853
Gcat	0.0580421	854
Ndufs8	0.0583028	855
Sptb	0.0583028	856
LOC100909655	0.0584662	857
Prkaca	0.0585567	858
Map4k5	0.0585635	859
Gria3	0.0585635	860
Ppp1r26	0.0586473	861
Lrtm2	0.0586473	862
Tsc22d3	0.0587833	863
RGD1562310	0.0588242	864
Nexn	0.0588242	865
Zfp775	0.0590848	866
Tmem208	0.0591467	867
Sh3bgr	0.0593288	868
Srrm3	0.0593454	869
Myh10	0.0593454	870
Sp110	0.059606	871
Fbxo9	0.0596939	872
Prkcdbp	0.0596939	873
Pcbp3	0.0598666	874
Lphn1	0.0599685	875
Tnfrsf11b	0.0600143	876
Papola	0.0600602	877
RGD1311946	0.0601272	878
Lyn	0.0601272	879
Nadk	0.0601519	880
Pnpla3	0.0603356	881
Slc35g2	0.0603356	882
Acn9	0.0603815	883
Alox15	0.0603877	884
Mab21l2	0.0603877	885
Slc25a23	0.0604275	886
LOC100361144	0.0605195	887
Tmbim4	0.0606116	888
Pcp4l1	0.0606483	889
Rnf44	0.060796	890
Atp5sl	0.0609088	891
Icam1	0.0609088	892
Hacl1	0.061073	893
Col6a1	0.0611193	894
Cacnb2	0.0611693	895
Tspo	0.0612581	896
Fam13b	0.0613044	897
A3galt2	0.0613044	898
Tgfbr2	0.0613971	899
Tlcd1	0.0614298	900
Aifm3	0.0616755	901
Ybx1	0.0616902	902
Sf3b4	0.061815	903
Dffa	0.0619507	904
Arl11	0.0619507	905
Rbm3	0.0619546	906
Ube2d2	0.062141	907
Plekhh3	0.0622111	908
Fgf14	0.0622111	909
Jarid2	0.0622343	910
Kif21a	0.0623744	911
Tmed4	0.0623744	912
Gng13	0.0624679	913
LOC100911432	0.0624715	914
Rita1	0.0624715	915
Traf7	0.0625614	916
Cks2	0.062655	917
Kif3c	0.0627319	918
Herc3	0.0627319	919
Gss	0.0627487	920
Adcy3	0.0629363	921
Akr1e2	0.0629923	922
St3gal1	0.0632527	923
LOC306766	0.0632653	924
Mycbp2	0.0632653	925
Mapk1	0.0634065	926
Gnl3l	0.063513	927
Lrrc49	0.063513	928
Fam49a	0.0637733	929
Fam57b	0.0637733	930
Ttc5	0.0638785	931
LOC683192	0.0640336	932
Hnrnpf	0.0640336	933
Slc4a3	0.0641625	934
Tmem206	0.0642099	935
Phb2	0.0642939	936
Tuba8	0.0642939	937
Tmem87a	0.0643047	938
Armcx4	0.0643522	939
Ppp1r14a	0.0643522	940
Ncdn	0.0644946	941
Tspyl1	0.0645542	942
Arpc1b	0.0645542	943
Usp19	0.06478	944
Slc25a20	0.0648144	945
Fbxo41	0.0648144	946
Apc2	0.0649706	947
Rgs5	0.0650183	948
Obfc1	0.0650747	949
Cygb	0.0650747	950
Lias	0.0651137	951
Fkbp4	0.0653349	952
Dusp6	0.0653349	953
Wdfy1	0.0653526	954
Sec61b	0.0654005	955
Rnd2	0.0654483	956
Pi4ka	0.065592	957
Rasa4	0.0655951	958
Wash	0.0655951	959
Spire1	0.0656399	960
Samm50	0.0658553	961
Tpd52l1	0.0658553	962
Rbm4	0.0661154	963
Arhgap17	0.0661154	964
Gprasp1	0.0661201	965
Sdr39u1	0.0663126	966
Zfp697	0.0663756	967
Cd68	0.0663756	968
Nit1	0.0664572	969
Fkbp1a	0.0665537	970
Ankrd34a	0.0665537	971
LOC100909743	0.0666357	972
Rnf157	0.0666503	973
Piezo1	0.066892	974
Bola3	0.0668958	975
Cmtm6	0.0668958	976
Tango2	0.0669888	977
Il18	0.0669888	978
Gpt	0.0671341	979
Cenpi	0.0671559	980
Egr2	0.0671559	981
Map1a	0.0671826	982
Dlgap1	0.0673767	983
Atp2b4	0.067416	984
Abca5	0.0675225	985
RGD1305743	0.0675711	986
Efr3b	0.0676197	987
Klhl38	0.0676761	988
Rpl11	0.0676761	989
Lmna	0.0677658	990
Arpc2	0.0679119	991
Xpa	0.0679361	992
Fn3k	0.0679361	993
LOC100359980	0.0679607	994
Arf6	0.0680095	995
LOC102554884	0.0681071	996
Grik4	0.0681962	997
Ccdc22	0.0682048	998
LOC100912950	0.0684493	999
Cd276	0.0684982	1000
Eif2s2	0.0687923	1001
Agtpbp1	0.0689396	1002
Vgll2	0.0689761	1003
Hpca	0.0689761	1004
RGD1566386	0.0692346	1005
LOC301861	0.0692346	1006
Exoc3l4	0.0692361	1007
RGD1561736	0.0692361	1008
Itfg1	0.0693331	1009
Ppp2r1b	0.0693331	1010
Gcnt2	0.0694317	1011
Dyrk1a	0.069496	1012
Arhgef17	0.069496	1013
G0s2	0.0697559	1014
Sept10	0.0697559	1015
LOC102552369	0.0697772	1016
Ehbp1	0.0698266	1017
Dbnl	0.0699255	1018
Tmem185a	0.0700158	1019
Wwp1	0.0701731	1020
Mobp	0.0702722	1021
LOC688176	0.0702722	1022
Gramd3	0.0702757	1023
Cyp20a1	0.0702757	1024
Brms1	0.0703714	1025
Klhl18	0.0705356	1026
Exo5	0.0705356	1027
Pank4	0.0705701	1028
Fam216a	0.0707192	1029
Slco3a1	0.070769	1030
Doc2g	0.0707955	1031
Il17ra	0.0707955	1032
LOC100151767	0.0709184	1033
Lrrc48	0.0710553	1034
Lars	0.0710679	1035
Tmem209	0.0711178	1036
Aqp7	0.0713151	1037
Clec12a	0.0713151	1038
Ica1	0.0713675	1039
Dmrt2	0.0715749	1040
LOC100363537	0.0715749	1041
Mgst3	0.0718347	1042
Ugt1a1	0.0718347	1043
Prosc	0.0718681	1044
Vstm5	0.0719183	1045
Ssr2	0.0720689	1046
Cers5	0.0720945	1047
Zfp106	0.0720945	1048
Trim36	0.0722196	1049
Mcl1	0.0723542	1050
Apoo	0.072572	1051
Uqcrh	0.0726139	1052
Pde2a	0.0726139	1053
Pgls	0.0726224	1054
Eif2s1	0.0727232	1055
Ddias	0.0728736	1056
Pdpn	0.0728736	1057
Zdhhc16	0.0728747	1058
Klhl7	0.0729252	1059
Col4a2	0.0731274	1060
Coa5	0.0731333	1061
Bnip2	0.0731333	1062
Irak2	0.073178	1063
Dpm2	0.0733299	1064
Rab30	0.0733299	1065
Dcun1d2	0.0733806	1066
Atp5g1	0.073393	1067
Nxph1	0.073393	1068
Tnk2	0.0735327	1069
Klf5	0.0736527	1070
Plcb4	0.0736527	1071
Capn15	0.0736849	1072
Arhgef9	0.0737357	1073
LOC100910558	0.0738882	1074
Coq7	0.0739123	1075
Sct	0.0741719	1076
Fam163b	0.0741719	1077
Prph	0.0742446	1078
Kxd1	0.0743466	1079
Rps6ka2	0.0744315	1080
Agap3	0.0744315	1081
Fbxo6	0.0744486	1082
Uck2	0.0746911	1083
Atp10d	0.0749507	1084
Nptx1	0.0750112	1085
Armc10	0.0750112	1086
Atp13a1	0.0751137	1087
Nr1d2	0.0751137	1088
Actl6a	0.0752103	1089
Cast	0.0752163	1090
Dtna	0.0752676	1091
Rac1	0.0753189	1092
C1H6orf35	0.0754698	1093
Chsy1	0.0754698	1094
Ankrd9	0.075473	1095
Opcml	0.0755244	1096
LOC102551140	0.0756273	1097
Slc2a13	0.0756273	1098
LOC688712	0.0757293	1099
Necab3	0.0757293	1100
Ndufaf7	0.0757302	1101
Stk19	0.0757817	1102
Bak1	0.0758332	1103
Ccdc43	0.0758847	1104
Mlxip	0.0758847	1105
Nnt	0.0759888	1106
Rnf187	0.0762459	1107
LOC691354	0.0762483	1108
Erich3	0.0762483	1109
Vash1	0.0762976	1110
Caap1	0.0763493	1111
Tcea3	0.0765078	1112
Hist3h2a	0.0767672	1113
Eif4ebp3	0.0767672	1114
Klhl4	0.0768671	1115
Slc22a4	0.0770266	1116
Gas7	0.0770266	1117
Fam110a	0.0770747	1118
Snrnp70	0.0772861	1119
Plin3	0.0772861	1120
Myof	0.0773866	1121
Zeb1	0.0774387	1122
Apaf1	0.0774907	1123
Myl9	0.0775455	1124
RGD1561778	0.0775455	1125
St6galnac6	0.077647	1126
Sdad1	0.0777513	1127
Anapc13	0.0778048	1128
Ggta1p	0.0778048	1129
Flywch2	0.0778557	1130
Tcea2	0.0779079	1131
Pigy	0.0780646	1132
Rab31	0.0780646	1133
Taf9	0.0781692	1134
Slc39a1	0.0783235	1135
Zdhhc18	0.0783262	1136
Epb41l1	0.0783262	1137
Ubac2	0.0785829	1138
Ss18	0.0785829	1139
Araf	0.0786931	1140
Eif1a	0.0787456	1141
Flnb	0.0787981	1142
Agfg1	0.0788422	1143
LOC501038	0.0788422	1144
LOC102557354	0.0791015	1145
LOC365985	0.0791015	1146
Uhrf1bp1	0.0792188	1147
Ndfip2	0.0792715	1148
Whsc1	0.0793241	1149
Aif1l	0.0793607	1150
Ankmy2	0.0794296	1151
Zmat3	0.0794296	1152
Ing1	0.0795878	1153
Eya1	0.07962	1154
Tnpo2	0.0797462	1155
Pigx	0.0797991	1156
Vcpip1	0.0798792	1157
Ccl27	0.0798792	1158
Lox	0.0799048	1159
Nrn1	0.0799577	1160
Rnf146	0.0800106	1161
Fgl2	0.0800106	1162
Ankrd6	0.0800635	1163
Atp1b1	0.0800635	1164
Mettl9	0.0801385	1165
Eif3c	0.0801694	1166
L1cam	0.0804345	1167
Abcc8	0.0805937	1168
Ctdspl2	0.0806569	1169
P2rx6	0.0806569	1170
Abi3	0.0808063	1171
Slc28a2	0.0808063	1172
Chdh	0.080916	1173
Myl12a	0.080916	1174
Zfp870	0.0810724	1175
Nol9	0.0811752	1176
Dusp11	0.0812323	1177
Ptgr2	0.0812856	1178
LOC100361380	0.081339	1179
Scarb1	0.0813923	1180
Ddb1	0.0815525	1181
Pck1	0.0816934	1182
Flna	0.0816934	1183
Pdlim5	0.0818199	1184
Cfd	0.0818734	1185
Echs1	0.0819525	1186
Nmnat1	0.0819805	1187
Ebag9	0.0821949	1188
LOC100364368	0.0822116	1189
Pabpc4	0.0823022	1190
Fgd2	0.0824633	1191
Ahsp	0.0824707	1192
Mapre1	0.0824707	1193
Chpt1	0.082517	1194
Coa4	0.082517	1195
Tppp3	0.0826783	1196
LOC100359517	0.0827297	1197
Tmem141	0.0828398	1198
Cdh20	0.0828936	1199
Tle4	0.0829888	1200
Tfpi2	0.0829888	1201
Anapc5	0.0830014	1202
Meis1	0.0830553	1203
Phlpp1	0.0831631	1204
Eno2	0.0831631	1205
Lace1	0.0832478	1206
Six4	0.0832478	1207
Aatk	0.0834872	1208
Slc32a1	0.0835068	1209
Paqr9	0.0835953	1210
Trim37	0.0837035	1211
Ifi27l2b	0.0837657	1212
LOC102549069	0.0837657	1213
Vcan	0.083866	1214
Rab8b	0.083866	1215
Nap1l2	0.0839202	1216
Nefl	0.0839744	1217
Cog6	0.0840247	1218
Atf1	0.0840247	1219
Cdadc1	0.0841371	1220
Trim25	0.0842836	1221
Fam43b	0.0845426	1222
LOC100911104	0.0848015	1223
Arpc5	0.0848015	1224
Nfe2l2	0.084844	1225
Kif5a	0.0848985	1226
Iqsec1	0.084953	1227
RGD1310553	0.0850604	1228
Clec7a	0.0850604	1229
Rpl24	0.0853192	1230
Stmn3	0.0853351	1231
Necap1	0.0855539	1232
Fbxw5	0.0855781	1233
B4galnt1	0.0855781	1234
Timm8b	0.0856086	1235
Loxl2	0.0856086	1236
Mvb12a	0.0857181	1237
Srpr	0.0857729	1238
Dhx9	0.0857729	1239
Flcn	0.0858369	1240
Nasp	0.086047	1241
Rpa1	0.0860957	1242
Wdr20	0.0861019	1243
Tnnc2	0.0862118	1244
Entpd6	0.0863217	1245
Tex10	0.0863545	1246
Gls2	0.0863545	1247
Arse	0.0864316	1248
Mad2l1bp	0.0864866	1249
Ankrd40	0.0864866	1250
Ap1s2	0.0865967	1251
LOC102553514	0.0866133	1252
Birc2	0.0866133	1253
Mpv17l	0.0867068	1254
Clec4a1	0.0868721	1255
LOC100910911	0.0870377	1256
Jtb	0.0871308	1257
Galt	0.0873896	1258
LOC100363271	0.0873896	1259
LOC102555756	0.0875905	1260
Ptprk	0.0876483	1261
Ccdc90b	0.0878121	1262
Katna1	0.0879785	1263
Dmpk	0.0880895	1264
Cdk19	0.088145	1265
Acly	0.088145	1266
Ndufs7	0.0881657	1267
Stk3	0.0881657	1268
Cox7b	0.0882561	1269
Oxct1	0.0884243	1270
Tlr4	0.0884243	1271
Rps11	0.088683	1272
Vamp3	0.0888128	1273
Ntpcr	0.0888685	1274
Paqr7	0.0889243	1275
Calm2	0.0889416	1276
Yif1a	0.0890359	1277
Art3	0.0890359	1278
Rdh14	0.0891476	1279
Dennd4b	0.0892002	1280
Atrnl1	0.0892002	1281
Ccl2	0.0894588	1282
Nup37	0.0894831	1283
Abcg4	0.0897174	1284
Alg5	0.0898191	1285
Ttc19	0.0899313	1286
Lsm10	0.0899313	1287
Mrpl54	0.0899759	1288
Plau	0.0899759	1289
Rnaset2	0.0900997	1290
Pdcd7	0.090212	1291
Dpysl3	0.0902345	1292
Klhl40	0.0902682	1293
Dtx4	0.090493	1294
Tacc2	0.0906058	1295
Cuta	0.0906621	1296
Plin4	0.0907515	1297
C1qc	0.0907515	1298
LOC100361067	0.0908312	1299
Vcl	0.09101	1300
LOC102556290	0.0911133	1301
Spg7	0.0912684	1302
Cdc42se1	0.0912684	1303
Gatsl2	0.0912828	1304
Prpf38a	0.0912828	1305
Tmcc1	0.0913959	1306
Gtf3c4	0.0915269	1307
Elavl1	0.0915269	1308
Sec22a	0.0915656	1309
Mfsd3	0.0916222	1310
Mb21d2	0.0917355	1311
Tmem126a	0.0917853	1312
Tex261	0.0917922	1313
Dr1	0.0919056	1314
RGD1309104	0.0919623	1315
A2m	0.0920191	1316
Trpm4	0.0920438	1317
Sdf4	0.0920438	1318
Eif2b1	0.0921326	1319
Jak2	0.0921894	1320
Nfatc1	0.0923022	1321
Ppp1r13b	0.0923022	1322
Syngr1	0.0925305	1323
Med15	0.0925305	1324
Suclg1	0.0925605	1325
Xrn2	0.0925605	1326
Nup54	0.0927013	1327
Trim24	0.0928189	1328
LOC100361180	0.0928189	1329
Klc2	0.0930434	1330
F3	0.0933289	1331
Kif18a	0.0933356	1332
Lhfpl2	0.0933356	1333
Rcl1	0.0934433	1334
Rap1gds1	0.0935939	1335
Soat1	0.0935939	1336
Smurf1	0.0937867	1337
Cluh	0.0938522	1338
Lcp1	0.0938522	1339
Lst1	0.0940734	1340
Tmem160	0.0941105	1341
Gnb2l1	0.0941105	1342
Nudt21	0.0943605	1343
Dnaaf1	0.0943687	1344
Nfkb2	0.094533	1345
Hoxb3	0.094627	1346
Rhobtb3	0.094648	1347
Vps37b	0.0947056	1348
Ndufc2	0.0947632	1349
Pdlim3	0.0948852	1350
Cxxc4	0.0948852	1351
LOC102548389	0.094936	1352
Zfp518a	0.095109	1353
Tars2	0.0951434	1354
Snx7	0.0951667	1355
Col5a2	0.0952245	1356
Glud1	0.0952245	1357
Grina	0.0956598	1358
Cstb	0.0956598	1359
Lpxn	0.0956868	1360
Ldhb	0.0957447	1361
Vgll4	0.0957447	1362
Hmgn1	0.0959179	1363
Gtpbp4	0.0959185	1364
Lgalsl	0.096176	1365
Vav1	0.096176	1366
Dstn	0.0962084	1367
Pex19	0.0964342	1368
Tmem14a	0.0964342	1369
Ucp2	0.0965569	1370
Paqr6	0.096615	1371
Ndufb6	0.0966923	1372
Kcnk4	0.0966923	1373
Cpox	0.0967313	1374
Churc1	0.0967895	1375
Mgat1	0.096906	1376
Ggct	0.0969503	1377
RGD1564480	0.0969642	1378
Qdpr	0.0970808	1379
Ufm1	0.0971974	1380
Sync	0.0972084	1381
Lpcat1	0.0972084	1382
Gbe1	0.0973724	1383
Necap2	0.0974308	1384
Ifitm10	0.0974665	1385
Igsf21	0.0974665	1386
Grin2a	0.0977245	1387
Smad4	0.0977815	1388
Ubl4a	0.0978985	1389
Snx27	0.0979571	1390
Chchd3	0.0979825	1391
LOC100361311	0.0979825	1392
Dlgap4	0.0980156	1393
Dbp	0.0981328	1394
Dbndd2	0.0981914	1395
RGD1303003	0.0982405	1396
Gpr123	0.0982405	1397
Rnf111	0.098426	1398
Rab11fip5	0.0984985	1399
Tmem150a	0.0987564	1400
Mum1l1	0.098955	1401
LOC100909429	0.0990144	1402
Inadl	0.0990144	1403
Pdha1	0.0990727	1404
Eif3i	0.0990727	1405
Lppr2	0.0992494	1406
Depdc7	0.0992723	1407
Lrrc42	0.0992723	1408
Iah1	0.0993673	1409
Rbmxl1	0.0994263	1410
Mall	0.0994263	1411
Cyp7b1	0.0995302	1412
Ptbp1	0.0995443	1413
Utp14a	0.0996624	1414
Rab5a	0.0997881	1415
LOC102547210	0.100017	1416
Rps5	0.100046	1417
Chl1	0.100195	1418
Ak1	0.100304	1419
S100a3	0.100432	1420
Gpx1	0.100491	1421
Mrps36	0.100562	1422
Tnpo1	0.100669	1423
Pgap2	0.100788	1424
LOC100912517	0.100788	1425
Plekha3	0.100907	1426
Pnpla8	0.101025	1427
Aprt	0.101077	1428
St6galnac3	0.101085	1429
Fbxo45	0.101144	1430
Lactb2	0.101204	1431
Ccdc163	0.101335	1432
Arhgef40	0.101442	1433
Cmtm7	0.101442	1434
Fa2h	0.101561	1435
Evi2a	0.101593	1436
Vamp8	0.101593	1437
Fyttd1	0.10174	1438
Lyrm5	0.101851	1439
Irf9	0.101851	1440
LOC102553294	0.101919	1441
C1galt1	0.102039	1442
Cd47	0.102039	1443
Ift46	0.102099	1444
Hdlbp	0.102108	1445
Smim19	0.102278	1446
Syt2	0.102338	1447
Lgr6	0.102366	1448
Arhgef25	0.102366	1449
Ahcy	0.102398	1450
l7Rn6	0.102517	1451
Arhgap22	0.102577	1452
LOC100909630	0.102624	1453
Dgkh	0.102637	1454
Map3k8	0.102697	1455
Nceh1	0.102881	1456
Ppp4r1	0.102881	1457
Rcc2	0.102937	1458
Ddit4	0.103117	1459
Zfhx3	0.103139	1460
LOC100360843	0.103139	1461
Oprk1	0.103177	1462
Cisd1	0.103298	1463
Oxnad1	0.103397	1464
Rfk	0.103598	1465
Cda	0.103654	1466
Slfn2	0.103654	1467
Slc24a3	0.103719	1468
Atp1a2	0.103779	1469
Tmem246	0.103839	1470
Adck3	0.1039	1471
Mlycd	0.103912	1472
Arhgef11	0.103912	1473
Dld	0.10396	1474
Col4a3bp	0.104081	1475
Nol4	0.104081	1476
Csgalnact2	0.10417	1477
Trpc6	0.10417	1478
Fdx1	0.104262	1479
Marc2	0.104427	1480
Bhlhe40	0.104427	1481
Tceal1	0.104564	1482
Sh3tc1	0.104625	1483
Naa25	0.104685	1484
Rps3a	0.104685	1485
Taf6l	0.104685	1486
Safb2	0.104746	1487
Rilpl1	0.104746	1488
Rnf169	0.104927	1489
Vwa7	0.104942	1490
Tnfrsf12a	0.105109	1491
Ctsb	0.1052	1492
Chka	0.105352	1493
Enpp5	0.105352	1494
Pak2	0.105457	1495
LOC100909912	0.105534	1496
Pink1	0.105595	1497
Klhl8	0.105715	1498
Fxyd5	0.105777	1499
Scn4b	0.105838	1500
Nfatc3	0.105899	1501
Smlr1	0.105972	1502
Man1a1	0.105972	1503
Lpin3	0.10623	1504
LOC100360679	0.10623	1505
Grin3a	0.106265	1506
Aars2	0.106448	1507
Cep85	0.106487	1508
Clint1	0.106631	1509
Met	0.106745	1510
Rpl23	0.106745	1511
Gstk1	0.107002	1512
Lcp2	0.107002	1513
Gjb6	0.107059	1514
Apip	0.107059	1515
Vps13d	0.10712	1516
Zfp259	0.107182	1517
Chchd1	0.107243	1518
Taf1c	0.107259	1519
Gabra5	0.107259	1520
Tmem14c	0.107304	1521
Cars	0.107365	1522
Bphl	0.107517	1523
Kcnn4	0.107517	1524
Sepn1	0.107672	1525
Polr1a	0.107733	1526
LOC682058	0.107774	1527
Rbms1	0.107774	1528
Kazn	0.107856	1529
Mtmr9	0.107918	1530
Uqcc1	0.108031	1531
Coro1c	0.108031	1532
Nudt2	0.108287	1533
Mphosph10	0.108289	1534
RGD1308134	0.108289	1535
Ctnnbip1	0.108348	1536
RGD1563348	0.108533	1537
Arvcf	0.108546	1538
Mypop	0.108546	1539
Nrg1	0.108803	1540
Akap9	0.108965	1541
Paqr8	0.108965	1542
Mccc1	0.109061	1543
Kcnh2	0.109061	1544
Trip10	0.109089	1545
Rrm1	0.10915	1546
RGD1560795	0.109318	1547
Ppp1r18	0.109318	1548
Tars	0.109398	1549
Pnkp	0.109575	1550
Cdk14	0.109583	1551
Heatr1	0.109583	1552
Magoh	0.109645	1553
Pithd1	0.109832	1554
Arhgap30	0.109832	1555
Rab21	0.110017	1556
Kif2a	0.110079	1557
RGD1564664	0.110089	1558
Ttc33	0.110089	1559
Sidt2	0.110204	1560
LOC100911770	0.110347	1561
Mettl2b	0.110514	1562
Ptprr	0.110604	1563
LOC100911766	0.110604	1564
Zdhhc13	0.110639	1565
Txlna	0.110826	1566
Spink4	0.110861	1567
Epha5	0.110861	1568
Golt1b	0.11095	1569
Rpn2	0.111075	1570
Adipoq	0.111118	1571
Slc7a6os	0.111375	1572
Ptpn2	0.111375	1573
Srsf9	0.111387	1574
Fam120a	0.111449	1575
Ptpn6	0.111632	1576
Rell2	0.111699	1577
Kars	0.111824	1578
Furin	0.111887	1579
Gas5	0.111887	1580
Rgs7bp	0.111889	1581
Fbl	0.111949	1582
LOC102554881	0.111949	1583
Nudt12	0.112012	1584
Atl3	0.112075	1585
Fam195a	0.112146	1586
Pam	0.112263	1587
Rasgrf2	0.112403	1588
Exoc7	0.112576	1589
Ctbs	0.112576	1590
Manf	0.112639	1591
Hspa2	0.11266	1592
Gng8	0.11266	1593
Prdx1	0.112702	1594
Zrsr1	0.11289	1595
Shfm1	0.112917	1596
Abhd3	0.112917	1597
Ptp4a2	0.112953	1598
Cfl1	0.113142	1599
Pank2	0.113174	1600
Rin3	0.113205	1601
Zfp426	0.113688	1602
Rgs7	0.113709	1603
Dcp1b	0.113772	1604
Myo1f	0.113945	1605
LOC102551758	0.114088	1606
Sdhb	0.114202	1607
Riok3	0.114341	1608
Wdyhv1	0.114404	1609
Pnkd	0.114459	1610
Mturn	0.114459	1611
LOC100911740	0.114716	1612
Madd	0.114716	1613
LOC100911286	0.114847	1614
Adam19	0.114973	1615
Wnk2	0.114973	1616
Amer2	0.115164	1617
Rhobtb1	0.11523	1618
Zfp763	0.11523	1619
Mtap	0.115291	1620
Syne1	0.115482	1621
Pdk2	0.115486	1622
Sos1	0.115486	1623
Rab11fip1	0.115743	1624
Ptbp3	0.115743	1625
Pdia3	0.115864	1626
Plekhg3	0.115864	1627
Sstr1	0.116	1628
Atp11b	0.116055	1629
Prr13	0.116119	1630
Ssbp2	0.116246	1631
RGD1308139	0.116257	1632
Dars	0.11631	1633
Hdac1	0.11631	1634
Spata1	0.116514	1635
Kifc2	0.116514	1636
Gjc2	0.116629	1637
Crlf1	0.11677	1638
Trip6	0.11677	1639
Adamts9	0.116885	1640
Cln5	0.117027	1641
Gad2	0.117141	1642
Smn1	0.117461	1643
Cpt1b	0.11754	1644
Gapvd1	0.117718	1645
Zfyve26	0.117782	1646
Aamp	0.117797	1647
Cbln1	0.117797	1648
Zbtb8os	0.117975	1649
Adarb1	0.118039	1650
Scn11a	0.118054	1651
Asic1	0.118054	1652
LOC100911073	0.118168	1653
Sipa1l2	0.11831	1654
Cluap1	0.118361	1655
Polr2b	0.118425	1656
Folr2	0.118554	1657
Vsig10	0.118567	1658
Flt3	0.118567	1659
Uimc1	0.118618	1660
Rhot2	0.118683	1661
Abracl	0.118683	1662
Leprotl1	0.118824	1663
Atp5g2	0.118941	1664
LOC100909866	0.119005	1665
RGD1308065	0.11908	1666
S100b	0.119337	1667
Cdt1	0.119522	1668
Herpud1	0.119593	1669
Lrrn3	0.119593	1670
Baiap2	0.119651	1671
Zmat1	0.119651	1672
Dnmbp	0.119716	1673
Ampd2	0.119716	1674
Zc4h2	0.119846	1675
Hddc3	0.11985	1676
Rpl12	0.11985	1677
Klhl30	0.12004	1678
Eif4h	0.120106	1679
Slc30a9	0.12017	1680
Dnajc13	0.120363	1681
Txnrd3	0.120364	1682
Fam135a	0.120364	1683
Ppapdc1b	0.120494	1684
Plekhf1	0.120619	1685
Pclo	0.120619	1686
LOC100910033	0.120754	1687
Hinfp	0.120876	1688
Adcy8	0.120876	1689
Parn	0.120949	1690
Obscn	0.121132	1691
Mal2	0.121132	1692
Sec11c	0.12134	1693
Trim72	0.121389	1694
Bend6	0.121389	1695
Rhof	0.121405	1696
Mmaa	0.12147	1697
Fam46c	0.121601	1698
LOC102548133	0.121645	1699
RGD1562618	0.121645	1700
Hoxc9	0.121731	1701
Spp1	0.121901	1702
Dbt	0.121927	1703
Napa	0.121927	1704
Scamp4	0.121992	1705
LOC682988	0.122058	1706
RGD1309730	0.122058	1707
Dysf	0.122158	1708
Mdp1	0.122158	1709
Npas3	0.122254	1710
Nipsnap3b	0.122516	1711
Taf1d	0.122581	1712
Pcm1	0.122647	1713
Coq10a	0.12267	1714
LOC100910771	0.122712	1715
Mto1	0.122778	1716
Sumo2	0.122909	1717
Scrn3	0.122927	1718
Dhrs4	0.122927	1719
Pde1b	0.123171	1720
Rap1a	0.123183	1721
Rcan1	0.123183	1722
Rps6kc1	0.123303	1723
Pax1	0.123439	1724
Ncam2	0.123439	1725
Paox	0.1235	1726
Apeg3	0.1235	1727
Snrpa	0.123566	1728
Reps2	0.123696	1729
Pola2	0.123952	1730
Ripk1	0.123952	1731
Stat1	0.12396	1732
Oxr1	0.124026	1733
Lgr4	0.124092	1734
Fbxo3	0.124158	1735
Mok	0.124208	1736
Herc4	0.124224	1737
Lrrc59	0.12429	1738
Tnfrsf9	0.124356	1739
Ccdc80	0.124464	1740
Rxrb	0.124488	1741
Ifnar2	0.124488	1742
Grik2	0.124686	1743
Klk1c7	0.12472	1744
Il13ra1	0.12472	1745
Nr2c1	0.124818	1746
Ap2a2	0.124977	1747
U2af1	0.125149	1748
Gnai1	0.125233	1749
RGD1563222	0.12548	1750
Scn5a	0.125489	1751
Nab2	0.125745	1752
Stxbp2	0.125745	1753
Med10	0.125812	1754
Zfp612	0.125812	1755
Rabl6	0.125878	1756
Mrpl18	0.126001	1757
Srfbp1	0.126011	1758
Phf23	0.126077	1759
Mir23b	0.12621	1760
Dhx15	0.126257	1761
Rnft1	0.126276	1762
RGD1306556	0.126476	1763
Ube2j1	0.126513	1764
Sulf2	0.126513	1765
Tmem182	0.126769	1766
S100a6	0.126942	1767
LOC100912573	0.127025	1768
Ankhd1	0.127075	1769
Htra2	0.127142	1770
Rnpepl1	0.127276	1771
Uso1	0.127281	1772
Npl	0.127281	1773
Paip1	0.127676	1774
Nxt1	0.127743	1775
LOC501282	0.12781	1776
RGD1306148	0.127877	1777
Fkbp3	0.127944	1778
Fcgr3a	0.127944	1779
Vmp1	0.128049	1780
Plxna4a	0.128049	1781
Tnc	0.128145	1782
Papd4	0.128212	1783
Pura	0.128279	1784
Dcun1d5	0.128305	1785
Eif3e	0.128305	1786
Ociad1	0.128413	1787
Cetn2	0.12848	1788
Sdhd	0.128561	1789
Ly96	0.128561	1790
Ltbp4	0.128817	1791
Cd300a	0.128817	1792
Mrps24	0.129017	1793
Zfp512	0.129017	1794
Mfn1	0.129073	1795
Tshz3	0.129073	1796
Kctd17	0.129084	1797
Chodl	0.129218	1798
Ppp2r3c	0.129329	1799
Sgpl1	0.129329	1800
Morc3	0.129488	1801
C1qtnf4	0.129585	1802
Add1	0.129622	1803
Minpp1	0.129757	1804
Ppp1r8	0.129824	1805
Rab34	0.129841	1806
Bag4	0.129959	1807
Eif3a	0.130027	1808
LOC100359951	0.130094	1809
Fars2	0.130097	1810
Laptm5	0.130297	1811
Fam212a	0.130352	1812
LOC100365570	0.130352	1813
MGC112715	0.130432	1814
Nptn	0.130499	1815
RGD1311739	0.130608	1816
Khdrbs2	0.130608	1817
Fam160b1	0.130635	1818
Kcnq5	0.130702	1819
Fis1	0.130702	1820
Bcam	0.130864	1821
Cyba	0.130864	1822
Vamp2	0.131108	1823
Pms1	0.131312	1824
LOC100363869	0.131312	1825
Extl2	0.131631	1826
RGD1303130	0.131787	1827
Ccdc66	0.131854	1828
Slc30a4	0.131887	1829
Ostf1	0.131887	1830
LOC100361537	0.132126	1831
Tnrc6a	0.132126	1832
Kif22	0.132262	1833
Tmem80	0.132398	1834
Plch2	0.132398	1835
Smdt1	0.132398	1836
Inpp4a	0.132467	1837
Aldh3a2	0.132535	1838
Sap30bp	0.132654	1839
Rp9	0.132654	1840
Tmem185b	0.132739	1841
Dtnbp1	0.132807	1842
Lpcat4	0.132807	1843
Mob4	0.132875	1844
LOC100912216	0.132909	1845
Tdrkh	0.132909	1846
Arhgap35	0.13308	1847
Kbtbd4	0.133148	1848
Pebp1	0.133165	1849
Fnip2	0.133217	1850
Rab6a	0.133285	1851
Olfm3	0.133421	1852
Tom1	0.133422	1853
Csnk1g3	0.13349	1854
Sub1	0.133558	1855
Btbd1	0.133627	1856
Cap2	0.133627	1857
Tcp11l1	0.133676	1858
Syt1	0.133676	1859
Fam76b	0.133832	1860
Clstn2	0.1339	1861
Rpl27a	0.133932	1862
Phospho1	0.133969	1863
Oplah	0.134037	1864
Bbs4	0.134106	1865
LOC100362640	0.134187	1866
Haghl	0.134243	1867
Hes1	0.134311	1868
Phyh	0.134443	1869
LOC100911575	0.134443	1870
Chd6	0.134517	1871
Acp5	0.134517	1872
Trim3	0.134698	1873
Reep1	0.134723	1874
Atp5g3	0.13486	1875
Mylk	0.134954	1876
Diaph1	0.134998	1877
Nfe2l1	0.135067	1878
Ankrd49	0.135067	1879
Unc13c	0.135135	1880
Rab6b	0.135204	1881
S100a1	0.135465	1882
LOC100362830	0.135465	1883
Bloc1s1	0.135686	1884
Dhx35	0.13572	1885
LOC100361661	0.135893	1886
Mtg1	0.135962	1887
Smc5	0.135976	1888
Rhoa	0.136031	1889
Rcan2	0.136169	1890
Tspan1	0.136231	1891
Rpl22	0.136231	1892
Dpp6	0.136486	1893
Kdm8	0.136742	1894
Gria1	0.137068	1895
Grifin	0.137206	1896
Wdr47	0.137206	1897
LOC100909885	0.137253	1898
Umps	0.137276	1899
Acadl	0.137414	1900
RGD1307752	0.137484	1901
Chkb	0.137508	1902
N4bp2l2	0.137508	1903
Pgp	0.137553	1904
LOC100360002	0.137692	1905
Ccna2	0.137761	1906
Psmb1	0.137761	1907
Zfc3h1	0.137763	1908
Rundc3b	0.137763	1909
Eci1	0.138018	1910
Itgb2	0.138018	1911
Ap5m1	0.138039	1912
Gins4	0.138178	1913
Alyref	0.138248	1914
RGD1308923	0.138274	1915
Mrap2	0.138274	1916
Pttg1	0.138529	1917
Zfp654	0.138529	1918
Dirc2	0.138665	1919
Apoa1bp	0.138784	1920
Nes	0.138784	1921
Pfkp	0.138805	1922
Txndc11	0.138805	1923
LOC691392	0.139039	1924
Arcn1	0.139084	1925
Lgals3bp	0.139295	1926
Gtf2h2	0.139433	1927
Cpped1	0.139503	1928
Zyg11b	0.139503	1929
Mettl18	0.13955	1930
COX2	0.13955	1931
Nelfe	0.139642	1932
Plaa	0.139782	1933
Pml	0.139782	1934
Cldn4	0.139805	1935
Elmo1	0.139805	1936
Stk40	0.139992	1937
Rangrf	0.14006	1938
Cbx6	0.14006	1939
Mrpl10	0.140062	1940
LOC100910210	0.140132	1941
Tyro3	0.140272	1942
Coq9	0.140315	1943
Gpnmb	0.140315	1944
Gtf2f2	0.140412	1945
Slk	0.14057	1946
Asphd2	0.14057	1947
Cobl	0.140623	1948
Chrac1	0.140763	1949
Acaca	0.140825	1950
Tenm4	0.140825	1951
Psmb2	0.140833	1952
Clybl	0.140904	1953
Fam134c	0.141081	1954
Smad2	0.141081	1955
Myrip	0.141185	1956
LOC102547113	0.141325	1957
Wdr60	0.141336	1958
Ebpl	0.141336	1959
LOC691422	0.141396	1960
Ube2f	0.141591	1961
Cib1	0.141591	1962
Calr	0.141818	1963
LOC102549726	0.141846	1964
Mospd3	0.142029	1965
Usp24	0.1421	1966
Ipo4	0.142101	1967
Cdc42ep3	0.14217	1968
Man2a2	0.142356	1969
Map7d2	0.142356	1970
Ppil1	0.142382	1971
Slc27a4	0.142611	1972
St3gal2	0.142611	1973
Sv2b	0.142735	1974
Ankrd1	0.142866	1975
LOC100360522	0.142866	1976
Nudt10	0.142877	1977
Ergic1	0.142947	1978
Bcas1	0.143018	1979
Ezr	0.14312	1980
Rae1	0.143375	1981
LOC100360412	0.143375	1982
Mknk1	0.143443	1983
Grsf1	0.14363	1984
Zbtb11	0.14363	1985
Ddost	0.143656	1986
Prrt1	0.143727	1987
Psmb3	0.143798	1988
Mapk9	0.143885	1989
Rps8	0.14414	1990
Cryzl1	0.144223	1991
Nt5m	0.144295	1992
Mtus1	0.144366	1993
Arhgap23	0.144395	1994
Luzp1	0.144395	1995
Ptprv	0.14465	1996
H2afy	0.14465	1997
Psma5	0.14465	1998
Tmem214	0.144721	1999
[truncated: 13,120 more rows]
