# Supplementary material for: Screening macrophage polarization genes in spinal cord injury as therapeutic targets
Source: PLoS One. 2026 May 4;21(5):e0347599. doi: 10.1371/journal.pone.0347599 (PMC13138653; doi:10.1371/journal.pone.0347599)
Supplement: S5 Table — (XLSX) [file pone.0347599.s005.xlsx]

## Sheet: Sheet1
pathway	p_value	adjusted_p
			GSM1109081	GSM1109082	GSM1109083	GSM1109084	GSM1109085	GSM1095725	GSM1095726	GSM1095727	GSM1095728	GSM1109086	GSM1109087	GSM1109088	GSM1109089	GSM1109090	GSM1109091	GSM1109092	GSM1109093	GSM1109094	GSM1109095	GSM1109096	GSM1109097	GSM1109104	GSM1109105	GSM1109106	GSM1109107	GSM1109108	GSM1109109	GSM1095721	GSM1095722	GSM1095723	GSM1095724	GSM1095729	GSM1095730	GSM1095731	GSM1095732	GSM1095733	GSM1095734	GSM1095735	GSM1095736	GSM1095737	GSM1095738	GSM1095739	GSM1095740	GSM1095741	GSM1095742	GSM1095743	GSM1095744
Antigen_Processing_and_Presentation	1.83735e-05	0.000156175	0.248881	0.254178	0.251256	0.253593	0.259718	0.212017	0.229527	0.232143	0.232712	0.26826	0.262299	0.267912	0.265885	0.270546	0.26081	0.255387	0.26514	0.270983	0.269245	0.262677	0.260007	0.26918	0.244033	0.262592	0.255636	0.262726	0.257892	0.277999	0.263835	0.260089	0.253446	0.256904	0.245211	0.258955	0.24768	0.254781	0.269722	0.244853	0.260146	0.281521	0.277733	0.268174	0.282237	0.257266	0.255972	0.26023	0.268169
Antimicrobials	0.000529278	0.00179955	0.00956768	0.0221997	0.0173283	0.00536695	0.00493321	-0.060958	-0.0522207	-0.0546513	-0.048356	0.0118376	0.031029	0.00148228	0.010033	0.013786	0.00921166	0.00757004	0.0124394	0.0145122	0.0200312	0.0160174	0.0106219	0.0161303	0.00477704	0.0345391	0.0384414	0.0322638	0.0288472	0.0461109	0.0314394	0.0149573	0.0409639	0.0394055	0.0273712	0.0685278	0.0308265	0.0485432	0.0611282	0.00375045	0.0363173	0.0398152	0.0284886	0.022167	0.0497985	0.00302298	0.0103365	0.00707262	-0.00135023
BCR_Signaling_Pathway	0.00143229	0.00347841	0.160003	0.173309	0.193012	0.161878	0.162531	0.10183	0.123789	0.114199	0.12537	0.171873	0.200517	0.162593	0.173203	0.172787	0.179607	0.160685	0.167439	0.174981	0.186265	0.176241	0.178115	0.174513	0.165165	0.188963	0.197095	0.185044	0.18449	0.197262	0.172392	0.180006	0.182303	0.189229	0.18598	0.207763	0.167677	0.207186	0.235807	0.179288	0.200123	0.209489	0.205705	0.202803	0.217508	0.133232	0.13953	0.152497	0.145073
Chemokine_Receptors	0.000933247	0.0026442	-0.101263	-0.0828331	-0.0891478	-0.110739	-0.106221	-0.143777	-0.143308	-0.147434	-0.134718	-0.0992632	-0.0572525	-0.116566	-0.0864889	-0.0906865	-0.100248	-0.121601	-0.0957759	-0.0866255	-0.0817284	-0.0783283	-0.0909286	-0.0908765	-0.112453	-0.072413	-0.102881	-0.0806358	-0.090726	-0.0467328	-0.058601	-0.0886211	-0.0579071	-0.0762441	-0.0737719	-0.0501039	-0.0768775	-0.0570561	-0.0293588	-0.0816747	-0.0692408	-0.0410485	-0.0661737	-0.0579165	-0.0489355	-0.139254	-0.109394	-0.123757	-0.125216
Chemokines	0.0543501	0.0701413	-0.0283986	-0.0114854	-0.0244337	-0.0479592	-0.0561891	-0.127674	-0.102789	-0.102871	-0.107122	-0.0500094	-0.0380129	-0.0716278	-0.0710639	-0.0567151	-0.062854	-0.0601904	-0.0543995	-0.0572983	-0.0419036	-0.0483461	-0.061	-0.0384163	-0.054687	-0.00882359	0.00672893	-0.0177842	-0.0237258	0.000568818	-0.0271824	-0.045185	-0.0157983	-0.00036239	-0.0121408	0.0143748	-0.0145003	-0.0231445	-0.0220573	-0.0450977	-0.011833	-0.0536796	-0.0581562	-0.0697873	-0.0639836	-0.0401613	-0.0278491	-0.0490952	-0.0516896
Cytokine_Receptors	0.0147358	0.0313136	-0.127194	-0.123362	-0.120848	-0.136516	-0.12826	-0.158542	-0.149858	-0.152352	-0.141344	-0.129567	-0.113886	-0.134592	-0.124176	-0.124244	-0.137342	-0.130151	-0.128023	-0.125117	-0.12448	-0.132999	-0.134198	-0.130186	-0.138284	-0.115587	-0.119578	-0.118125	-0.119778	-0.107927	-0.112231	-0.124345	-0.110604	-0.124424	-0.119127	-0.0972199	-0.118232	-0.106292	-0.0961684	-0.12952	-0.117427	-0.10402	-0.111705	-0.112995	-0.0970993	-0.145769	-0.144183	-0.13772	-0.145162
Cytokines	0.0577634	0.0701413	-0.114316	-0.100696	-0.109851	-0.119127	-0.130358	-0.139173	-0.13106	-0.132441	-0.138034	-0.118936	-0.120022	-0.130682	-0.122965	-0.128372	-0.130191	-0.129265	-0.120703	-0.114333	-0.117453	-0.12624	-0.127201	-0.108608	-0.127868	-0.0976462	-0.103611	-0.108084	-0.106155	-0.114022	-0.114737	-0.121522	-0.1147	-0.107486	-0.112189	-0.103793	-0.11347	-0.11758	-0.119851	-0.116595	-0.117382	-0.121589	-0.120922	-0.134584	-0.126632	-0.109418	-0.101993	-0.113257	-0.126272
Interferons	0.475311	0.475311	-0.451459	-0.510223	-0.452711	-0.482274	-0.482738	-0.473856	-0.486738	-0.488807	-0.491236	-0.444814	-0.546786	-0.496857	-0.545677	-0.47398	-0.431723	-0.470273	-0.434948	-0.473448	-0.455892	-0.442208	-0.452579	-0.514921	-0.420905	-0.463375	-0.46191	-0.435738	-0.488207	-0.488496	-0.490255	-0.491413	-0.49114	-0.472963	-0.475419	-0.484225	-0.48931	-0.493282	-0.494371	-0.494578	-0.501212	-0.48943	-0.495705	-0.486988	-0.484706	-0.490596	-0.490871	-0.488101	-0.490526
Interferons_Receptors	0.0229716	0.0433908	0.381539	0.389936	0.398443	0.375611	0.404046	0.169898	0.23133	0.187711	0.262912	0.352132	0.380297	0.379739	0.361007	0.382163	0.378704	0.36506	0.383814	0.394911	0.365021	0.3749	0.363933	0.38115	0.376372	0.392786	0.417904	0.397768	0.394464	0.453214	0.428359	0.415443	0.398034	0.404174	0.411217	0.432881	0.414702	0.449803	0.442286	0.371227	0.42584	0.429324	0.406316	0.410472	0.430748	0.266016	0.312826	0.293053	0.281196
Interleukins	0.0543501	0.0701413	-0.190219	-0.176147	-0.161159	-0.197039	-0.21062	-0.207029	-0.214822	-0.226387	-0.227266	-0.196127	-0.185758	-0.205135	-0.19953	-0.207958	-0.210554	-0.193104	-0.183913	-0.182592	-0.178749	-0.202067	-0.197711	-0.174306	-0.197908	-0.162134	-0.146296	-0.157151	-0.16654	-0.190516	-0.197066	-0.205306	-0.197962	-0.192486	-0.200822	-0.179418	-0.208756	-0.193742	-0.188028	-0.216948	-0.208189	-0.154097	-0.183364	-0.177364	-0.160889	-0.150429	-0.130037	-0.15886	-0.183492
Interleukins_Receptors	0.0283562	0.0438233	-0.218877	-0.184948	-0.1947	-0.205434	-0.21278	-0.289135	-0.270375	-0.292807	-0.274425	-0.210783	-0.174485	-0.222795	-0.226713	-0.211514	-0.205006	-0.221329	-0.215237	-0.219289	-0.20762	-0.21915	-0.217693	-0.224498	-0.217581	-0.173698	-0.168698	-0.173149	-0.185623	-0.183833	-0.202372	-0.214022	-0.204753	-0.213652	-0.21937	-0.185189	-0.219362	-0.18962	-0.145669	-0.231019	-0.19731	-0.162004	-0.184006	-0.165031	-0.138149	-0.200418	-0.15856	-0.190128	-0.201078
Natural_Killer_Cell	9.98401e-05	0.000565761	0.0667127	0.087181	0.0959899	0.0760136	0.0793151	0.00940597	0.0296145	0.0285656	0.0420653	0.0838902	0.104768	0.0866351	0.0781242	0.0905903	0.089848	0.0795705	0.0899969	0.0880505	0.105585	0.0919529	0.0892368	0.0964245	0.0842775	0.0962856	0.121808	0.104122	0.100282	0.116465	0.101533	0.0940162	0.102563	0.107899	0.095054	0.131092	0.0918508	0.127672	0.142176	0.0889354	0.116463	0.128013	0.120046	0.120229	0.132625	0.0466303	0.0519738	0.0617382	0.0593652
TCR_Signaling_Pathway	0.000417395	0.00177393	0.0572085	0.0625778	0.0750521	0.0538565	0.0612213	0.0145603	0.0259853	0.0148186	0.0263892	0.0695921	0.079836	0.0611795	0.0688769	0.0663633	0.0680446	0.0557266	0.0685695	0.0661384	0.0804965	0.0667435	0.0700607	0.0710958	0.0608168	0.0742711	0.0811833	0.075207	0.0725212	0.0964181	0.0765598	0.0792261	0.08007	0.0709396	0.069505	0.102512	0.0637775	0.0971514	0.131664	0.0621707	0.0871538	0.092979	0.0894151	0.0966658	0.104322	0.0355544	0.0424719	0.0470613	0.0385281
TGF-b_Family_Members	0.139274	0.147978	-0.197755	-0.188339	-0.194142	-0.210369	-0.20978	-0.226851	-0.202823	-0.215598	-0.214897	-0.188311	-0.199339	-0.207117	-0.2112	-0.224341	-0.237571	-0.217491	-0.202355	-0.174494	-0.192016	-0.207396	-0.206168	-0.192038	-0.220219	-0.174618	-0.197402	-0.194063	-0.182211	-0.208083	-0.198873	-0.197596	-0.186635	-0.21224	-0.203104	-0.193104	-0.195294	-0.164945	-0.176684	-0.205813	-0.189837	-0.180534	-0.167691	-0.196507	-0.170173	-0.220983	-0.190028	-0.193081	-0.232672
TGF-b_Family_Members_Receptors	0.0283562	0.0438233	-0.017918	-0.058051	-0.0140004	-0.0413355	-0.0226404	-0.0357209	-0.0427935	-0.0430399	-0.0278082	-0.0250071	-0.0193329	-0.0336091	-0.0229882	-0.0142025	-0.0305859	-0.0140097	-0.0252178	-0.0111898	-0.00990334	-0.0189927	-0.021726	-0.0273015	-0.0574423	-0.0180151	-0.0454942	-0.0188534	-0.00522792	0.0486492	0.0498529	0.00282384	0.0135319	0.0165062	-0.0202357	0.0391733	0.0210599	0.0249472	-0.0135711	0.00218301	0.0249084	-0.0226599	0.0148933	0.0121766	0.0326772	-0.0968816	-0.130173	-0.0659216	-0.0682586
TNF_Family_Members	0.0690452	0.0782512	0.0337647	0.0745534	0.0153105	0.001595	0.0242512	-0.101217	-0.0252039	-0.0805691	-0.0181181	0.0328969	0.0350712	0.0424056	-0.0142241	0.0139275	-0.00953484	0.00717985	0.0147527	0.0231744	0.0346342	-0.0051193	0.0301668	0.030672	0.0163523	0.0467149	0.0670481	0.0198847	0.0176236	0.11185	0.0311871	0.109132	0.112929	0.0410071	0.0121817	0.100451	0.0233669	0.0861691	0.139222	0.0234267	0.0704812	0.0785114	0.0754049	0.070173	0.0945719	-0.141522	-0.165457	-0.118762	-0.141524
TNF_Family_Members_Receptors	7.57929e-06	0.000128848	-0.128654	-0.105969	-0.117796	-0.111224	-0.142166	-0.183912	-0.178418	-0.161462	-0.163731	-0.0827762	-0.0583978	-0.0806018	-0.0771541	-0.0773205	-0.103369	-0.104799	-0.0772629	-0.070619	-0.0858146	-0.0938044	-0.099632	-0.0900764	-0.14764	-0.0693741	-0.0669028	-0.11097	-0.0781998	-0.129933	-0.161054	-0.126067	-0.126818	-0.122318	-0.0909816	-0.0836474	-0.0828504	-0.0722213	-0.0716219	-0.102388	-0.0799645	-0.0429466	-0.0698253	-0.0677659	-0.0585873	-0.0710668	-0.0762972	-0.056075	-0.0761023
