# Supplementary material for: Screening macrophage polarization genes in spinal cord injury as therapeutic targets
Source: PLoS One. 2026 May 4;21(5):e0347599. doi: 10.1371/journal.pone.0347599 (PMC13138653; doi:10.1371/journal.pone.0347599)
Supplement: S6 Table — (XLSX) [file pone.0347599.s006.xlsx]

## Sheet: Sheet1
	Day 3 Comt			Day 7 Comt			Day 14 Comt			Day 3 Myo1f			Day 7 Myo1f			Day 14 Myo1f			Day 3 Soat1			Day 7 Soat1			Day 14 Soat1
	Sham	SCI		Sham	SCI		Sham	SCI		Sham	SCI		Sham	SCI		Sham	SCI		Sham	SCI		Sham	SCI		Sham	SCI
Normalized Values	1.12012	1.45436		1.12012	1.64353		1.12012	1.54255		1.10354	1.35658		1.10354	1.63435		1.10354	1.73252		0.991057	1.15325		0.991057	1.56465		0.991057	1.43243
	0.99407	1.39563		0.99407	1.34546		0.99407	1.64534		0.979443	1.93275		0.979443	1.35345		0.979443	1.48241		0.939872	1.54355		0.939873	1.23423		0.939873	2.34325
	1.08914	1.11423		1.08914	1.46577		1.08914	1.13244		1.09345	1.30344		1.09345	1.17567		1.09345	1.17244		1.11768	1.14233		1.11768	2.12423		1.11768	1.62143
	1.022	1.11243		1.022	1.25756		1.022	1.34233		1.11466	1.34355		1.11466	1.22453		1.11466	1.40554		1.11646	1.24546		1.11646	1.45353		1.11646	1.93454
	0.953434	1.31432		0.953434	1.42342		0.953434	1.83425		0.989687	1.53435		0.989687	1.45353		0.989687	1.50454		1.07894	1.45234		1.07894	1.56364		1.07894	1.32543
	1.10435	1.21431		1.10435	1.16575		1.10435	1.74347		0.926564	1.74357		0.926564	1.35675		0.926564	1.18246		1.00999	1.25446		1.00999	1.66667		1.00999	1.63243
	0.945353	1.21431		0.945353	1.42455		0.945353	1.33563		0.920657	1.25455		0.920657	1.46577		0.920657	1.39466		0.946788	1.24656		0.946788	1.34546		0.946788	1.15458
